# Supplementary material for: ABCA12 Frameshift Deletion in Domestic Cats With Ichthyosis Fetalis
Source: Vet Dermatol. 2025 Dec 15;37(3):365–74. doi: 10.1111/vde.70043 (PMC13167644; doi:10.1111/vde.70043)
Supplement: Supplementary file 1 — Appendix S1: vde70043‐sup‐0001‐AppendixS1.zip. [file VDE-37-365-s001.zip]

Archive with 2 entries (2 files):
- vde70043-sup-0002-TableS3.xlsx
- vde70043-sup-0001-TablesS1-S2.docx
