# Supplementary material for: ABCA12 Frameshift Deletion in Domestic Cats With Ichthyosis Fetalis
Source: Vet Dermatol. 2025 Dec 15;37(3):365–74. doi: 10.1111/vde.70043 (PMC13167644; doi:10.1111/vde.70043)
Supplement: Supplementary file 1 — Appendix S1: vde70043‐sup‐0001‐AppendixS1.zip. [file VDE-37-365-s001.zip › vde70043-sup-0002-TableS3.xlsx]

## Sheet: Variant Filtering Overview
Table S3: Private variants in the two sequenced kittens affected by icthyosis fetalis. The private homozygous and heterozygous variants are individually listed on the next worksheets along with VEP and VarElect results.
Filtering Step	Homozygous Variants	Heterozygous Variants
Private variants shared between both cases	26292	43305
Protein-changing private variants shared between both cases	84	539
Private protein-changing variants shared between both cases located in functional candidate genes for similar phenotypes in other species (VarElect score ≥ 10)	1	0

## Sheet: Homozygous Private Variants
Table S3: Private homozygous variants in the two sequenced kittens affected by icthyosis fetalis. Private variants were obtained by filtering out all variants that were present at least once in 100 control genomes. This resulted in 26,292 homozygous private variants shared between both cases.
CHROM	POS	ID	REF	ALT	QUAL	FILTER	INFO	FORMAT	Case 1	Case 2
chrA1	38496	.	A	ATAT	1072.07	PASS	ExcessHet=3.0103;FS=0;MQ=60;QD=25;SOR=1.358;DP=26;AF=1;MLEAC=4;MLEAF=1;AN=4;AC=4	GT:AD:DP:GQ:PL	1/1:0,16:16:48:709,48,0	1/1:0,9:9:27:379,27,0
chrA1	131120	.	TAC	T	498.97	PASS	ExcessHet=3.0103;FS=0;MQ=60;QD=29.35;SOR=1.371;DP=26;AF=1;MLEAC=4;MLEAF=1;AN=4;AC=4	GT:AD:DP:GQ:PL	1/1:0,6:6:18:182,18,0	1/1:0,11:11:33:333,33,0
chrA1	452013	.	TA	T	942.09	PASS	ExcessHet=3.0103;FS=0;MQ=60;QD=27.71;SOR=0.693;DP=40;AF=1;MLEAC=4;MLEAF=1;AN=4;AC=4	GT:AD:DP:GQ:PL	1/1:0,19:19:57:536,57,0	1/1:0,15:15:45:422,45,0
chrA1	511396	.	GT	G	924.08	PASS	ExcessHet=3.0103;FS=0;MQ=59.78;QD=28.88;SOR=0.818;DP=34;AF=1;MLEAC=4;MLEAF=1;AN=4;AC=4	GT:AD:DP:GQ:PL	1/1:0,10:10:30:300,30,0	1/1:0,22:22:66:640,66,0
chrA1	641503	.	T	TA	1089.08	PASS	ExcessHet=3.0103;FS=0;MQ=60;QD=31.12;SOR=0.749;DP=36;AF=1;MLEAC=4;MLEAF=1;AN=4;AC=4	GT:AD:DP:GQ:PL	1/1:0,10:10:30:312,30,0	1/1:0,25:25:75:793,75,0
chrA1	653444	.	GTC	G	1470.08	PASS	ExcessHet=3.0103;FS=0;MQ=60;QD=32.27;SOR=1.445;DP=48;AF=1;MLEAC=4;MLEAF=1;AN=4;AC=4	GT:AD:DP:GQ:PL	1/1:0,30:30:90:1114,90,0	1/1:0,10:10:30:372,30,0
chrA1	739486	.	A	AAC	1233.09	PASS	ExcessHet=3.0103;FS=0;MQ=60;QD=29.02;SOR=1.329;DP=30;AF=1;MLEAC=4;MLEAF=1;AN=4;AC=4	GT:AD:DP:GQ:PL	1/1:0,14:14:42:554,42,0	1/1:0,16:16:48:695,48,0
chrA1	884575	.	CAAAAAAAA	C	434.64	PASS	ExcessHet=3.0103;FS=0;MQ=60;QD=27.91;SOR=1.085;DP=17;AF=1;MLEAC=4;MLEAF=1;AN=4;AC=4	GT:AD:DP:GQ:PL	1/1:0,4:4:12:180,12,0	1/1:0,6:6:18:271,18,0
chrA1	940975	.	GA	G	692.08	PASS	ExcessHet=3.0103;FS=0;MQ=60;QD=24.72;SOR=1.382;DP=33;AF=1;MLEAC=4;MLEAF=1;AN=4;AC=4	GT:AD:DP:GQ:PL	1/1:0,17:17:51:423,51,0	1/1:0,11:11:33:285,33,0
chrA1	966780	.	A	AGAGAGAGAGAGAGAGAGAGAAT	863.07	PASS	ExcessHet=3.0103;FS=0;MQ=57.67;QD=30.24;SOR=0.892;DP=22;AF=1;MLEAC=4;MLEAF=1;AN=4;AC=4	GT:AD:DP:GQ:PL	1/1:0,11:11:33:486,33,0	1/1:0,9:9:27:393,27,0
chrA1	1020442	.	A	AT	187.04	PASS	ExcessHet=3.0103;FS=0;MQ=56.57;QD=26.72;SOR=2.584;DP=13;AF=1;MLEAC=3;MLEAF=0.75;AN=4;AC=4	GT:AD:DP:GQ:PL	1/1:0,2:2:6:58,6,0	1/1:0,5:5:15:145,15,0
chrA1	1021672	.	G	GA	1324.05	PASS	ExcessHet=3.0103;FS=0;MQ=60;QD=34.84;SOR=1.04;DP=43;AF=1;MLEAC=4;MLEAF=1;AN=4;AC=4	GT:AD:DP:GQ:PL	1/1:0,30:30:90:1056,90,0	1/1:0,8:8:24:284,24,0
chrA1	1047230	.	GGA	G	1307.09	PASS	ExcessHet=3.0103;FS=0;MQ=59.93;QD=34.4;SOR=1.179;DP=41;AF=1;MLEAC=4;MLEAF=1;AN=4;AC=4	GT:AD:DP:GQ:PL	1/1:0,20:20:60:682,60,0	1/1:0,18:18:54:641,54,0
chrA1	1077925	.	A	AT	443.02	PASS	ExcessHet=3.0103;FS=0;MQ=60;QD=24.61;SOR=2.303;DP=21;AF=1;MLEAC=4;MLEAF=1;AN=4;AC=4	GT:AD:DP:GQ:PL	1/1:0,7:7:21:185,21,0	1/1:0,11:11:33:274,33,0
chrA1	1091294	.	GTCTCTGTCTCTCTC	G	1111.08	PASS	ExcessHet=3.0103;FS=0;MQ=59.11;QD=29.6;SOR=0.693;DP=41;AF=1;MLEAC=4;MLEAF=1;AN=4;AC=4	GT:AD:DP:GQ:PL	1/1:0,10:10:30:450,30,0	1/1:0,16:16:48:677,48,0
chrA1	1148118	.	G	GT	649.09	PASS	ExcessHet=3.0103;FS=0;MQ=60;QD=23.18;SOR=0.836;DP=33;AF=1;MLEAC=4;MLEAF=1;AN=4;AC=4	GT:AD:DP:GQ:PL	1/1:0,13:13:38:307,38,0	1/1:0,15:15:45:358,45,0
chrA1	1194279	.	TTAAAA	T	913.02	PASS	ExcessHet=3.0103;FS=0;MQ=60;QD=33.04;SOR=1.085;DP=35;AF=1;MLEAC=4;MLEAF=1;AN=4;AC=4	GT:AD:DP:GQ:PL	1/1:0,15:15:45:657,45,0	1/1:0,7:7:21:272,21,0
chrA1	1294516	.	GCCC	G	1604.09	PASS	ExcessHet=3.0103;FS=0;MQ=59.55;QD=26.45;SOR=0.927;DP=43;AF=1;MLEAC=4;MLEAF=1;AN=4;AC=4	GT:AD:DP:GQ:PL	1/1:0,19:19:57:855,57,0	1/1:0,17:17:51:765,51,0
chrA1	1392826	.	T	TTA	1477.09	PASS	ExcessHet=3.0103;FS=0;MQ=60;QD=31.24;SOR=1.085;DP=37;AF=1;MLEAC=4;MLEAF=1;AN=4;AC=4	GT:AD:DP:GQ:PL	1/1:0,22:22:66:953,66,0	1/1:0,12:12:36:540,36,0
chrA1	1398122	.	T	TGG	617.42	PASS	ExcessHet=3.0103;FS=0;MQ=60;QD=28.55;SOR=1.179;DP=22;AF=1;MLEAC=3;MLEAF=0.75;AN=4;AC=4	GT:AD:DP:GQ:PL	1/1:0,6:7:17:197,17,0	1/1:0,11:11:33:422,33,0
chrA1	1401358	.	C	T	1189.13	PASS	ExcessHet=3.0103;FS=0;MQ=54.5;QD=34.97;SOR=0.811;DP=34;AF=1;MLEAC=4;MLEAF=1;AN=4;AC=4	GT:AD:DP:GQ:PL	1/1:0,14:14:42:493,42,0	1/1:0,20:20:60:712,60,0
chrA1	1599006	.	CCT	C	996.08	PASS	ExcessHet=3.0103;FS=0;MQ=60;QD=27.86;SOR=0.997;DP=40;AF=1;MLEAC=4;MLEAF=1;AN=4;AC=4	GT:AD:DP:GQ:PL	1/1:0,17:17:51:604,51,0	1/1:0,11:11:33:408,33,0
chrA1	1631440	.	ACT	A	760.08	PASS	ExcessHet=3.0103;FS=0;MQ=59.27;QD=34.55;SOR=2.303;DP=29;AF=1;MLEAC=4;MLEAF=1;AN=4;AC=4	GT:AD:DP:GQ:PL	1/1:0,11:11:33:387,33,0	1/1:0,11:11:33:389,33,0
chrA1	1699725	.	T	TG	689.05	PASS	ExcessHet=3.0103;FS=0;MQ=60;QD=27.56;SOR=1.609;DP=28;AF=1;MLEAC=4;MLEAF=1;AN=4;AC=4	GT:AD:DP:GQ:PL	1/1:0,8:8:23:212,23,0	1/1:0,17:17:51:493,51,0
chrA1	1823802	.	A	AT	1013.09	PASS	ExcessHet=3.0103;FS=0;MQ=60;QD=28.14;SOR=0.693;DP=45;AF=1;MLEAC=4;MLEAF=1;AN=4;AC=4	GT:AD:DP:GQ:PL	1/1:0,19:19:57:543,57,0	1/1:0,17:17:51:486,51,0
chrA1	1866840	.	CTA	C	1303.09	PASS	ExcessHet=3.0103;FS=0;MQ=60;QD=29.06;SOR=1.002;DP=41;AF=1;MLEAC=4;MLEAF=1;AN=4;AC=4	GT:AD:DP:GQ:PL	1/1:0,17:17:51:641,51,0	1/1:0,18:18:54:678,54,0
chrA1	1913615	.	C	CTA	1829.09	PASS	ExcessHet=3.0103;FS=0;MQ=60;QD=29.38;SOR=1.075;DP=44;AF=1;MLEAC=4;MLEAF=1;AN=4;AC=4	GT:AD:DP:GQ:PL	1/1:0,22:22:66:990,66,0	1/1:0,19:19:57:855,57,0
chrA1	1970795	.	A	AG	321.28	PASS	ExcessHet=3.0103;FS=0;MQ=60;QD=26.77;SOR=5.136;DP=15;AF=1;MLEAC=3;MLEAF=0.75;AN=4;AC=4	GT:AD:DP:GQ:PL	1/1:0,2:2:6:57,6,0	1/1:0,10:10:30:280,30,0
chrA1	1990437	.	TC	T	603.07	PASS	ExcessHet=3.0103;FS=0;MQ=60;QD=30.15;SOR=0.892;DP=27;AF=1;MLEAC=4;MLEAF=1;AN=4;AC=4	GT:AD:DP:GQ:PL	1/1:0,11:11:33:339,33,0	1/1:0,9:9:27:280,27,0
chrA1	2114484	.	A	AG	1716.09	PASS	ExcessHet=3.0103;FS=0;MQ=60;QD=32.33;SOR=1.055;DP=45;AF=1;MLEAC=4;MLEAF=1;AN=4;AC=4	GT:AD:DP:GQ:PL	1/1:0,23:23:69:924,69,0	1/1:0,20:20:60:808,60,0
chrA1	2117417	.	C	T	796.94	PASS	ExcessHet=3.0103;FS=0;MQ=57.22;QD=30.24;SOR=0.892;DP=22;AF=1;MLEAC=4;MLEAF=1;AN=4;AC=4	GT:AD:DP:GQ:PL	1/1:0,5:5:15:222,15,0	1/1:0,15:15:45:591,45,0
chrA1	2135837	.	C	CG	1105.08	PASS	ExcessHet=3.0103;FS=0;MQ=60;QD=33.1;SOR=0.976;DP=36;AF=1;MLEAC=4;MLEAF=1;AN=4;AC=4	GT:AD:DP:GQ:PL	1/1:0,20:20:60:747,60,0	1/1:0,10:10:30:374,30,0
chrA1	2161162	.	A	AGTC	1632.09	PASS	ExcessHet=3.0103;FS=0;MQ=60;QD=26.47;SOR=1.121;DP=39;AF=1;MLEAC=4;MLEAF=1;AN=4;AC=4	GT:AD:DP:GQ:PL	1/1:0,18:18:54:791,54,0	1/1:0,19:19:58:857,58,0
chrA1	2337430	.	T	TAC	200.56	PASS	ExcessHet=3.0103;FS=0;MQ=58.8;QD=25.07;SOR=1.179;DP=19;AF=1;MLEAC=3;MLEAF=0.75;AN=4;AC=4	GT:AD:DP:GQ:PL	1/1:0,3:3:9:82,9,0	1/1:0,5:5:15:135,15,0
chrA1	2527630	.	T	C	74.74	PASS	ExcessHet=3.0103;FS=0;MQ=45.91;QD=25.06;SOR=2.303;DP=9;AF=1;MLEAC=2;MLEAF=0.5;AN=4;AC=4	GT:AD:DP:GQ:PL	1/1:0,1:1:3:42,3,0	1/1:0,1:1:3:45,3,0
chrA1	2685980	.	T	TAA	1085.08	PASS	ExcessHet=3.0103;FS=0;MQ=60;QD=28.7;SOR=1.071;DP=37;AF=1;MLEAC=4;MLEAF=1;AN=4;AC=4	GT:AD:DP:GQ:PL	1/1:0,10:10:30:372,30,0	1/1:0,19:19:57:729,57,0
chrA1	2722159	.	C	CT	1074.95	PASS	BaseQRankSum=-0.14;ExcessHet=3.0103;FS=0;MQ=60;MQRankSum=0;QD=36.87;ReadPosRankSum=0.967;SOR=0.223;DP=32;AF=1;MLEAC=4;MLEAF=1;AN=4;AC=4	GT:AD:DP:GQ:PL	1/1:1,8:9:17:305,17,0	1/1:0,20:20:60:786,60,0
chrA1	2861906	.	C	CGTT	1244.08	PASS	ExcessHet=3.0103;FS=0;MQ=60;QD=33.09;SOR=0.997;DP=30;AF=1;MLEAC=4;MLEAF=1;AN=4;AC=4	GT:AD:DP:GQ:PL	1/1:0,10:10:30:450,30,0	1/1:0,18:18:54:810,54,0
chrA1	2892875	.	CA	C	647.08	PASS	ExcessHet=3.0103;FS=0;MQ=60;QD=25.88;SOR=1.609;DP=31;AF=1;MLEAC=4;MLEAF=1;AN=4;AC=4	GT:AD:DP:GQ:PL	1/1:0,12:12:36:318,36,0	1/1:0,13:13:39:345,39,0
chrA1	3017750	.	C	CATATATAT	252.52	PASS	ExcessHet=3.0103;FS=0;MQ=60;QD=34.33;SOR=1.329;DP=14;AF=1;MLEAC=3;MLEAF=0.75;AN=4;AC=4	GT:AD:DP:GQ:PL	1/1:0,3:3:9:134,9,0	1/1:0,3:3:9:135,9,0
chrA1	3272407	.	T	TAAAC	1289.09	PASS	ExcessHet=3.0103;FS=0;MQ=59.4;QD=32.05;SOR=1.143;DP=33;AF=1;MLEAC=4;MLEAF=1;AN=4;AC=4	GT:AD:DP:GQ:PL	1/1:0,15:15:45:639,45,0	1/1:0,15:15:45:666,45,0
chrA1	3345027	.	G	GTCTC	515.49	PASS	ExcessHet=3.0103;FS=0;MQ=60;QD=28.83;SOR=1.085;DP=25;AF=1;MLEAC=4;MLEAF=1;AN=4;AC=4	GT:AD:DP:GQ:PL	1/1:0,4:4:15:224,15,0	1/1:0,6:6:39:584,39,0
chrA1	3620979	.	CA	C	805.99	PASS	BaseQRankSum=-0.769;ExcessHet=3.0103;FS=0;MQ=59.84;MQRankSum=0;QD=24.42;ReadPosRankSum=0.694;SOR=0.412;DP=35;AF=1;MLEAC=4;MLEAF=1;AN=4;AC=4	GT:AD:DP:GQ:PL	1/1:0,18:18:54:477,54,0	1/1:1,14:15:19:345,19,0
chrA1	3851989	.	C	CT	942.08	PASS	ExcessHet=3.0103;FS=0;MQ=60;QD=27.65;SOR=2.584;DP=28;AF=1;MLEAC=4;MLEAF=1;AN=4;AC=4	GT:AD:DP:GQ:PL	1/1:0,14:14:42:552,42,0	1/1:0,11:11:33:406,33,0
chrA1	3862869	.	C	CTTT	579.99	PASS	ExcessHet=3.0103;FS=0;MQ=60;QD=29.04;SOR=1.112;DP=25;AF=1;MLEAC=4;MLEAF=1;AN=4;AC=4	GT:AD:DP:GQ:PL	1/1:0,8:8:24:318,24,0	1/1:0,7:7:21:278,21,0
chrA1	3898784	.	C	CAG	1755.09	PASS	ExcessHet=3.0103;FS=0;MQ=59.75;QD=28.81;SOR=1.022;DP=43;AF=1;MLEAC=4;MLEAF=1;AN=4;AC=4	GT:AD:DP:GQ:PL	1/1:0,18:18:66:955,66,0	1/1:0,15:15:57:816,57,0
chrA1	4081745	.	TG	T	1386.09	PASS	ExcessHet=3.0103;FS=0;MQ=60;QD=29.53;SOR=1.179;DP=40;AF=1;MLEAC=4;MLEAF=1;AN=4;AC=4	GT:AD:DP:GQ:PL	1/1:0,22:22:66:803,66,0	1/1:0,16:16:48:599,48,0
chrA1	4083931	.	G	GA	715.07	PASS	ExcessHet=3.0103;FS=0;MQ=60;QD=25.54;SOR=1.863;DP=32;AF=1;MLEAC=4;MLEAF=1;AN=4;AC=4	GT:AD:DP:GQ:PL	1/1:0,9:9:27:235,27,0	1/1:0,19:19:57:496,57,0
chrA1	4168854	.	T	TA	1019.09	PASS	BaseQRankSum=1.94;ExcessHet=3.0103;FS=0;MQ=59.51;MQRankSum=0;QD=27.54;ReadPosRankSum=1.74;SOR=0.223;DP=42;AF=1;MLEAC=4;MLEAF=1;AN=4;AC=4	GT:AD:DP:GQ:PL	1/1:0,18:18:54:522,54,0	1/1:1,18:19:47:513,47,0
chrA1	4216734	.	T	TG	146.23	PASS	ExcessHet=3.0103;FS=0;MQ=60;QD=29.25;SOR=2.303;DP=10;AF=1;MLEAC=3;MLEAF=0.75;AN=4;AC=4	GT:AD:DP:GQ:PL	1/1:0,1:1:3:27,3,0	1/1:0,5:5:15:134,15,0
chrA1	4262937	.	TTCTC	T	366.58	PASS	ExcessHet=3.0103;FS=0;MQ=57.08;QD=31.89;SOR=4.407;DP=16;AF=1;MLEAC=4;MLEAF=1;AN=4;AC=4	GT:AD:DP:GQ:PL	1/1:0,5:5:15:225,15,0	1/1:0,3:3:12:176,12,0
chrA1	4485461	.	CA	C	501.07	PASS	ExcessHet=3.0103;FS=0;MQ=59.4;QD=21.79;SOR=1.708;DP=38;AF=1;MLEAC=4;MLEAF=1;AN=4;AC=4	GT:AD:DP:GQ:PL	1/1:0,9:9:27:205,27,0	1/1:0,14:14:42:312,42,0
chrA1	4644900	.	T	TA	594.07	PASS	ExcessHet=3.0103;FS=0;MQ=60;QD=29.7;SOR=1.402;DP=22;AF=1;MLEAC=4;MLEAF=1;AN=4;AC=4	GT:AD:DP:GQ:PL	1/1:0,9:9:27:275,27,0	1/1:0,11:11:33:335,33,0
chrA1	4644983	.	A	AG	186.42	PASS	ExcessHet=3.0103;FS=0;MQ=60;QD=26.63;SOR=4.174;DP=12;AF=1;MLEAC=3;MLEAF=0.75;AN=4;AC=4	GT:AD:DP:GQ:PL	1/1:0,4:4:12:116,12,0	1/1:0,3:3:9:87,9,0
chrA1	4648882	.	C	CGAA	1332.09	PASS	ExcessHet=3.0103;FS=0;MQ=60;QD=32.45;SOR=1.214;DP=39;AF=1;MLEAC=4;MLEAF=1;AN=4;AC=4	GT:AD:DP:GQ:PL	1/1:0,16:16:48:720,48,0	1/1:0,15:15:45:628,45,0
chrA1	4738397	.	G	GT	1100.09	PASS	ExcessHet=3.0103;FS=0;MQ=60;QD=22.6;SOR=0.976;DP=30;AF=1;MLEAC=4;MLEAF=1;AN=4;AC=4	GT:AD:DP:GQ:PL	1/1:0,18:18:54:672,54,0	1/1:0,12:12:36:444,36,0
chrA1	4790447	.	TTGTG	T	518.86	PASS	ExcessHet=3.0103;FS=0;MQ=59.33;QD=20.87;SOR=1.022;DP=27;AF=1;MLEAC=4;MLEAF=1;AN=4;AC=4	GT:AD:DP:GQ:PL	1/1:0,6:6:18:264,18,0	1/1:0,6:6:18:271,18,0
chrA1	4900389	.	GCTCT	G	510.81	PASS	ExcessHet=3.0103;FS=0;MQ=60;QD=35;SOR=1.445;DP=13;AF=1;MLEAC=4;MLEAF=1;AN=4;AC=4	GT:AD:DP:GQ:PL	1/1:0,7:7:21:302,21,0	1/1:0,5:5:15:225,15,0
chrA1	4926407	.	CA	C	943.09	PASS	ExcessHet=3.0103;FS=0;MQ=60;QD=27.74;SOR=0.941;DP=37;AF=1;MLEAC=4;MLEAF=1;AN=4;AC=4	GT:AD:DP:GQ:PL	1/1:0,16:16:48:451,48,0	1/1:0,18:18:54:508,54,0
chrA1	5603646	.	TCTC	T	1257.08	PASS	ExcessHet=3.0103;FS=0;MQ=60;QD=25.18;SOR=0.906;DP=37;AF=1;MLEAC=4;MLEAF=1;AN=4;AC=4	GT:AD:DP:GQ:PL	1/1:0,11:11:33:463,33,0	1/1:0,18:18:54:810,54,0
chrA1	5607297	.	T	TGTG	934.08	PASS	ExcessHet=3.0103;FS=0;MQ=60;QD=31.12;SOR=1.179;DP=27;AF=1;MLEAC=4;MLEAF=1;AN=4;AC=4	GT:AD:DP:GQ:PL	1/1:0,10:10:30:422,30,0	1/1:0,13:13:39:528,39,0
chrA1	5609559	.	AG	A	1198.08	PASS	ExcessHet=3.0103;FS=0;MQ=60;QD=28.88;SOR=0.77;DP=29;AF=1;MLEAC=4;MLEAF=1;AN=4;AC=4	GT:AD:DP:GQ:PL	1/1:0,15:15:51:764,51,0	1/1:0,10:10:30:450,30,0
chrA1	5689820	.	A	AT	584.05	PASS	ExcessHet=3.0103;FS=0;MQ=54.6;QD=27.81;SOR=0.99;DP=25;AF=1;MLEAC=4;MLEAF=1;AN=4;AC=4	GT:AD:DP:GQ:PL	1/1:0,13:13:39:371,39,0	1/1:0,8:8:24:229,24,0
chrA1	5717007	.	C	CA	827.05	PASS	ExcessHet=3.0103;FS=0;MQ=60;QD=27;SOR=0.99;DP=22;AF=1;MLEAC=4;MLEAF=1;AN=4;AC=4	GT:AD:DP:GQ:PL	1/1:0,13:13:39:520,39,0	1/1:0,8:8:24:323,24,0
chrA1	6107910	.	TA	T	945.97	PASS	ExcessHet=3.0103;FS=0;MQ=58.54;QD=33.78;SOR=0.997;DP=29;AF=1;MLEAC=4;MLEAF=1;AN=4;AC=4	GT:AD:DP:GQ:PL	1/1:0,22:22:66:793,66,0	1/1:0,6:6:18:169,18,0
chrA1	6414499	.	C	CATATA	1019.02	PASS	ExcessHet=3.0103;FS=0;MQ=60;QD=29.73;SOR=0.963;DP=23;AF=1;MLEAC=4;MLEAF=1;AN=4;AC=4	GT:AD:DP:GQ:PL	1/1:0,16:16:48:720,48,0	1/1:0,7:7:21:315,21,0
chrA1	6678696	.	G	GTTC	1811.09	PASS	ExcessHet=3.0103;FS=0;MQ=60;QD=29.95;SOR=0.843;DP=41;AF=1;MLEAC=4;MLEAF=1;AN=4;AC=4	GT:AD:DP:GQ:PL	1/1:0,24:24:72:1071,72,0	1/1:0,17:17:51:756,51,0
chrA1	6769280	.	CT	C	868.09	PASS	ExcessHet=3.0103;FS=0;MQ=59.56;QD=31;SOR=0.997;DP=30;AF=1;MLEAC=4;MLEAF=1;AN=4;AC=4	GT:AD:DP:GQ:PL	1/1:0,13:13:39:454,39,0	1/1:0,15:15:45:430,45,0
chrA1	7041684	.	C	CG	1119.09	PASS	BaseQRankSum=-0.968;ExcessHet=3.0103;FS=0;MQ=60;MQRankSum=0;QD=31.97;ReadPosRankSum=-0.579;SOR=0.33;DP=40;AF=1;MLEAC=4;MLEAF=1;AN=4;AC=4	GT:AD:DP:GQ:PL	1/1:1,17:18:48:564,48,0	1/1:0,17:17:51:571,51,0
chrA1	7096427	.	T	TA	922.09	PASS	ExcessHet=3.0103;FS=0;MQ=60;QD=27.94;SOR=1.542;DP=35;AF=1;MLEAC=4;MLEAF=1;AN=4;AC=4	GT:AD:DP:GQ:PL	1/1:0,21:21:63:589,63,0	1/1:0,12:12:36:349,36,0
chrA1	7271765	.	GA	G	730.08	PASS	ExcessHet=3.0103;FS=0;MQ=60;QD=25.18;SOR=1.071;DP=33;AF=1;MLEAC=4;MLEAF=1;AN=4;AC=4	GT:AD:DP:GQ:PL	1/1:0,19:19:57:491,57,0	1/1:0,10:10:30:255,30,0
chrA1	7448812	.	TC	T	1308.09	PASS	ExcessHet=3.0103;FS=0;MQ=60;QD=31.9;SOR=0.954;DP=46;AF=1;MLEAC=4;MLEAF=1;AN=4;AC=4	GT:AD:DP:GQ:PL	1/1:0,18:18:54:590,54,0	1/1:0,23:23:69:734,69,0
chrA1	7787431	.	GT	G	1071.05	PASS	BaseQRankSum=-0.6;ExcessHet=3.0103;FS=3.823;MQ=60;MQRankSum=0;QD=26.12;ReadPosRankSum=-0.511;SOR=0.881;DP=50;AF=1;MLEAC=4;MLEAF=1;AN=4;AC=4	GT:AD:DP:GQ:PL	1/1:1,16:17:24:418,24,0	1/1:0,24:24:72:669,72,0
chrA1	8074607	.	G	GGAGGGGGAGGAGAGAGGAAGGC	371.89	PASS	BaseQRankSum=1.15;ExcessHet=3.0103;FS=10;MQ=59.08;MQRankSum=1.15;QD=30.29;ReadPosRankSum=-1.15;SOR=4.608;DP=16;AF=1;MLEAC=3;MLEAF=0.75;AN=4;AC=4	GT:AD:DP:GQ:PL	1/1:1,3:4:2:125,2,0	1/1:0,6:6:18:261,18,0
chrA1	8123514	.	G	GAAGAGCAGGGA	1551.09	PASS	ExcessHet=3.0103;FS=0;MQ=60;QD=25.34;SOR=1.371;DP=39;AF=1;MLEAC=4;MLEAF=1;AN=4;AC=4	GT:AD:DP:GQ:PL	1/1:0,18:18:54:778,54,0	1/1:0,18:18:54:789,54,0
chrA1	8419906	.	TC	T	762.62	PASS	BaseQRankSum=0.505;ExcessHet=3.0103;FS=11.614;MQ=60;MQRankSum=0;QD=28.25;ReadPosRankSum=1.16;SOR=5.279;DP=40;AF=1;MLEAC=4;MLEAF=1;AN=4;AC=4	GT:AD:DP:GQ:PL	1/1:0,14:14:41:434,41,0	1/1:1,12:15:8:350,8,0
chrA1	8445209	.	G	GT	938.09	PASS	ExcessHet=3.0103;FS=0;MQ=59.21;QD=29.32;SOR=1.284;DP=35;AF=1;MLEAC=4;MLEAF=1;AN=4;AC=4	GT:AD:DP:GQ:PL	1/1:0,15:15:45:436,45,0	1/1:0,17:17:51:518,51,0
chrA1	8611157	.	T	TG	1894.09	PASS	ExcessHet=3.0103;FS=0;MQ=60;QD=28.24;SOR=0.846;DP=54;AF=1;MLEAC=4;MLEAF=1;AN=4;AC=4	GT:AD:DP:GQ:PL	1/1:0,32:32:96:1126,96,0	1/1:0,22:22:66:784,66,0
chrA1	8745701	.	A	ATCTCTC	652.82	PASS	ExcessHet=3.0103;FS=0;MQ=60;QD=36.83;SOR=1.112;DP=17;AF=1;MLEAC=4;MLEAF=1;AN=4;AC=4	GT:AD:DP:GQ:PL	1/1:0,3:3:9:135,9,0	1/1:0,12:12:36:534,36,0
chrA1	8814936	.	T	TGTCATACTGTCATCCCAGTCTGGCCGATGGGATGGGATCTGGCCGATGGGATCCC	2864.09	PASS	ExcessHet=3.0103;FS=0;MQ=59.97;QD=30.95;SOR=0.723;DP=69;AF=1;MLEAC=4;MLEAF=1;AN=4;AC=4	GT:AD:DP:GQ:PL	1/1:0,41:41:99:1804,123,0	1/1:0,24:24:70:1076,70,0
chrA1	8848158	.	T	TA	916.09	PASS	ExcessHet=3.0103;FS=0;MQ=60;QD=30.54;SOR=1.329;DP=32;AF=1;MLEAC=4;MLEAF=1;AN=4;AC=4	GT:AD:DP:GQ:PL	1/1:0,18:18:54:559,54,0	1/1:0,12:12:36:373,36,0
chrA1	8848449	.	G	GA	530.08	PASS	ExcessHet=3.0103;FS=0;MQ=60;QD=24.09;SOR=1.329;DP=26;AF=1;MLEAC=4;MLEAF=1;AN=4;AC=4	GT:AD:DP:GQ:PL	1/1:0,12:12:36:298,36,0	1/1:0,10:10:30:248,30,0
chrA1	9262716	.	G	GAAA	330.67	PASS	ExcessHet=3.0103;FS=0;MQ=60;QD=30.68;SOR=2.093;DP=19;AF=1;MLEAC=3;MLEAF=0.75;AN=4;AC=4	GT:AD:DP:GQ:PL	1/1:0,6:6:18:228,18,0	1/1:0,3:3:9:119,9,0
chrA1	9350877	.	T	TA	829.07	PASS	ExcessHet=3.0103;FS=0;MQ=56.71;QD=30.71;SOR=1.101;DP=34;AF=1;MLEAC=4;MLEAF=1;AN=4;AC=4	GT:AD:DP:GQ:PL	1/1:0,9:9:27:326,27,0	1/1:0,18:18:54:519,54,0
chrA1	9358270	.	G	GAC	1302.08	PASS	ExcessHet=3.0103;FS=0;MQ=60;QD=32.21;SOR=0.826;DP=33;AF=1;MLEAC=4;MLEAF=1;AN=4;AC=4	GT:AD:DP:GQ:PL	1/1:0,11:11:33:495,33,0	1/1:0,19:19:57:823,57,0
chrA1	10184222	.	G	GAC	862.05	PASS	ExcessHet=3.0103;FS=0;MQ=60;QD=36.53;SOR=1.085;DP=25;AF=1;MLEAC=4;MLEAF=1;AN=4;AC=4	GT:AD:DP:GQ:PL	1/1:0,8:8:24:318,24,0	1/1:0,14:14:42:560,42,0
chrA1	10226050	.	GT	G	958.09	PASS	ExcessHet=3.0103;FS=0;MQ=60;QD=29.94;SOR=0.818;DP=44;AF=1;MLEAC=4;MLEAF=1;AN=4;AC=4	GT:AD:DP:GQ:PL	1/1:0,15:15:45:456,45,0	1/1:0,17:17:51:518,51,0
chrA1	10484650	.	CAG	C	1283.08	PASS	ExcessHet=3.0103;FS=0;MQ=60;QD=30.62;SOR=0.88;DP=34;AF=1;MLEAC=4;MLEAF=1;AN=4;AC=4	GT:AD:DP:GQ:PL	1/1:0,22:22:66:866,66,0	1/1:0,11:11:33:433,33,0
chrA1	10526614	.	A	AT	620.07	PASS	ExcessHet=3.0103;FS=0;MQ=59.31;QD=31;SOR=0.693;DP=28;AF=1;MLEAC=4;MLEAF=1;AN=4;AC=4	GT:AD:DP:GQ:PL	1/1:0,10:10:30:318,30,0	1/1:0,10:10:30:318,30,0
chrA1	10586351	.	C	CGTGT	677.01	PASS	ExcessHet=3.0103;FS=0;MQ=60;QD=29.88;SOR=2.049;DP=31;AF=1;MLEAC=4;MLEAF=1;AN=4;AC=4	GT:AD:DP:GQ:PL	1/1:0,7:7:21:288,21,0	1/1:0,9:9:27:405,27,0
chrA1	10588016	.	A	ACG	1413.09	PASS	ExcessHet=3.0103;FS=0;MQ=60;QD=32.68;SOR=1.112;DP=40;AF=1;MLEAC=4;MLEAF=1;AN=4;AC=4	GT:AD:DP:GQ:PL	1/1:0,15:15:45:664,45,0	1/1:0,17:17:51:765,51,0
chrA1	10855702	.	TA	T	482.06	PASS	ExcessHet=3.0103;FS=0;MQ=60;QD=25.37;SOR=1.022;DP=22;AF=1;MLEAC=4;MLEAF=1;AN=4;AC=4	GT:AD:DP:GQ:PL	1/1:0,9:9:27:236,27,0	1/1:0,10:10:30:262,30,0
chrA1	10989310	.	CA	C	636.9	PASS	ExcessHet=3.0103;FS=0;MQ=56.45;QD=30.87;SOR=1.739;DP=27;AF=1;MLEAC=4;MLEAF=1;AN=4;AC=4	GT:AD:DP:GQ:PL	1/1:0,5:5:15:193,15,0	1/1:0,12:12:36:460,36,0
chrA1	10998733	.	T	TA	791.08	PASS	ExcessHet=3.0103;FS=0;MQ=57.82;QD=34.39;SOR=1.179;DP=23;AF=1;MLEAC=4;MLEAF=1;AN=4;AC=4	GT:AD:DP:GQ:PL	1/1:0,13:13:39:459,39,0	1/1:0,10:10:30:348,30,0
chrA1	12194133	.	TG	T	1019.09	PASS	ExcessHet=3.0103;FS=0;MQ=60;QD=29.97;SOR=1.418;DP=36;AF=1;MLEAC=4;MLEAF=1;AN=4;AC=4	GT:AD:DP:GQ:PL	1/1:0,17:17:51:511,51,0	1/1:0,17:17:51:524,51,0
chrA1	14787078	.	G	GT	828.08	PASS	ExcessHet=3.0103;FS=0;MQ=60;QD=27.6;SOR=0.826;DP=35;AF=1;MLEAC=4;MLEAF=1;AN=4;AC=4	GT:AD:DP:GQ:PL	1/1:0,19:19:57:535,57,0	1/1:0,11:11:33:309,33,0
chrA1	15067702	.	GA	G	600.07	PASS	ExcessHet=3.0103;FS=0;MQ=60;QD=27.28;SOR=1.085;DP=27;AF=1;MLEAC=4;MLEAF=1;AN=4;AC=4	GT:AD:DP:GQ:PL	1/1:0,9:9:27:252,27,0	1/1:0,13:13:39:364,39,0
chrA1	15360278	.	TA	T	696.08	PASS	ExcessHet=3.0103;FS=0;MQ=60;QD=24;SOR=0.76;DP=37;AF=1;MLEAC=4;MLEAF=1;AN=4;AC=4	GT:AD:DP:GQ:PL	1/1:0,10:10:30:245,30,0	1/1:0,19:19:57:467,57,0
chrA1	15795225	.	CA	C	569.99	PASS	BaseQRankSum=-0.803;ExcessHet=3.0103;FS=3.9;MQ=59.27;MQRankSum=0;QD=21.11;ReadPosRankSum=-0.497;SOR=0.97;DP=37;AF=1;MLEAC=4;MLEAF=1;AN=4;AC=4	GT:AD:DP:GQ:PL	1/1:1,13:14:19:293,19,0	1/1:0,13:13:37:293,37,0
chrA1	15905525	.	A	AG	800.08	PASS	ExcessHet=3.0103;FS=0;MQ=60;QD=30.1;SOR=1.085;DP=22;AF=1;MLEAC=4;MLEAF=1;AN=4;AC=4	GT:AD:DP:GQ:PL	1/1:0,12:12:36:446,36,0	1/1:0,10:10:30:370,30,0
chrA1	16829985	.	T	TA	1326.09	PASS	ExcessHet=3.0103;FS=0;MQ=60;QD=29.47;SOR=1.154;DP=48;AF=1;MLEAC=4;MLEAF=1;AN=4;AC=4	GT:AD:DP:GQ:PL	1/1:0,22:22:65:641,65,0	1/1:0,23:23:69:701,69,0
chrA1	17205023	.	T	TC	349.91	PASS	ExcessHet=3.0103;FS=0;MQ=56.38;QD=26.92;SOR=5.283;DP=17;AF=1;MLEAC=4;MLEAF=1;AN=4;AC=4	GT:AD:DP:GQ:PL	1/1:0,7:7:21:197,21,0	1/1:0,6:6:18:169,18,0
chrA1	17211702	.	A	AT	835.09	PASS	ExcessHet=3.0103;FS=0;MQ=56.95;QD=27.84;SOR=0.826;DP=39;AF=1;MLEAC=4;MLEAF=1;AN=4;AC=4	GT:AD:DP:GQ:PL	1/1:0,17:17:51:474,51,0	1/1:0,13:13:39:377,39,0
chrA1	17843058	.	GTA	G	1178.09	PASS	ExcessHet=3.0103;FS=0;MQ=60;QD=26.95;SOR=1.284;DP=38;AF=1;MLEAC=4;MLEAF=1;AN=4;AC=4	GT:AD:DP:GQ:PL	1/1:0,13:13:39:467,39,0	1/1:0,19:19:57:727,57,0
chrA1	17857537	.	GT	G	394.8	PASS	BaseQRankSum=-0.875;ExcessHet=3.0103;FS=6.69;MQ=60;MQRankSum=0;QD=18.8;ReadPosRankSum=0.551;SOR=0.636;DP=25;AF=1;MLEAC=4;MLEAF=1;AN=4;AC=4	GT:AD:DP:GQ:PL	1/1:2,9:11:13:185,13,0	1/1:0,10:10:29:226,29,0
chrA1	17939122	.	G	GCA	1329.09	PASS	ExcessHet=3.0103;FS=0;MQ=60;QD=30.59;SOR=0.976;DP=37;AF=1;MLEAC=4;MLEAF=1;AN=4;AC=4	GT:AD:DP:GQ:PL	1/1:0,16:16:48:716,48,0	1/1:0,14:14:42:629,42,0
chrA1	18103552	.	G	GA	916.08	PASS	ExcessHet=3.0103;FS=0;MQ=60;QD=30.54;SOR=0.693;DP=39;AF=1;MLEAC=4;MLEAF=1;AN=4;AC=4	GT:AD:DP:GQ:PL	1/1:0,11:11:33:342,33,0	1/1:0,19:19:57:590,57,0
chrA1	18259495	.	C	CG	492.02	PASS	ExcessHet=3.0103;FS=0;MQ=60;QD=30.75;SOR=2.049;DP=20;AF=1;MLEAC=4;MLEAF=1;AN=4;AC=4	GT:AD:DP:GQ:PL	1/1:0,8:8:24:254,24,0	1/1:0,8:8:24:254,24,0
chrA1	18286371	.	AT	A	321.81	PASS	ExcessHet=3.0103;FS=0;MQ=55.45;QD=26.82;SOR=1.022;DP=17;AF=1;MLEAC=4;MLEAF=1;AN=4;AC=4	GT:AD:DP:GQ:PL	1/1:0,7:7:21:197,21,0	1/1:0,5:5:15:141,15,0
chrA1	18349015	.	G	GCACA	1349.05	PASS	BaseQRankSum=1.32;ExcessHet=3.0103;FS=4.046;MQ=60;MQRankSum=0;QD=28.04;ReadPosRankSum=1.53;SOR=1.051;DP=44;AF=1;MLEAC=4;MLEAF=1;AN=4;AC=4	GT:AD:DP:GQ:PL	1/1:0,16:16:48:708,48,0	1/1:1,16:17:24:657,24,0
chrA1	18442625	.	T	TC	936.09	PASS	ExcessHet=3.0103;FS=0;MQ=60;QD=31.2;SOR=0.826;DP=36;AF=1;MLEAC=4;MLEAF=1;AN=4;AC=4	GT:AD:DP:GQ:PL	1/1:0,15:15:44:475,44,0	1/1:0,15:15:45:477,45,0
chrA1	18586391	.	CA	C	964.09	PASS	ExcessHet=3.0103;FS=0;MQ=60;QD=30.13;SOR=1.284;DP=33;AF=1;MLEAC=4;MLEAF=1;AN=4;AC=4	GT:AD:DP:GQ:PL	1/1:0,16:16:48:490,48,0	1/1:0,16:16:48:490,48,0
chrA1	18783787	.	G	GA	1131.09	PASS	ExcessHet=3.0103;FS=0;MQ=60;QD=30.57;SOR=0.746;DP=46;AF=1;MLEAC=4;MLEAF=1;AN=4;AC=4	GT:AD:DP:GQ:PL	1/1:0,21:21:63:651,63,0	1/1:0,16:16:48:496,48,0
chrA1	18985371	.	CT	C	894.08	PASS	ExcessHet=3.0103;FS=0;MQ=60;QD=24.84;SOR=1.209;DP=41;AF=1;MLEAC=4;MLEAF=1;AN=4;AC=4	GT:AD:DP:GQ:PL	1/1:0,26:26:78:658,78,0	1/1:0,10:10:30:252,30,0
chrA1	19031891	.	CTAAG	C	1514.09	PASS	ExcessHet=3.0103;FS=0;MQ=60;QD=28.4;SOR=0.941;DP=36;AF=1;MLEAC=4;MLEAF=1;AN=4;AC=4	GT:AD:DP:GQ:PL	1/1:0,14:14:42:630,42,0	1/1:0,20:20:60:900,60,0
chrA1	19144128	.	TA	T	954.09	PASS	ExcessHet=3.0103;FS=0;MQ=60;QD=28.06;SOR=1.085;DP=38;AF=1;MLEAC=4;MLEAF=1;AN=4;AC=4	GT:AD:DP:GQ:PL	1/1:0,13:13:39:383,39,0	1/1:0,21:21:63:587,63,0
chrA1	19280587	.	A	AC	713.97	PASS	ExcessHet=3.0103;FS=0;MQ=60;QD=28.94;SOR=0.693;DP=24;AF=1;MLEAC=4;MLEAF=1;AN=4;AC=4	GT:AD:DP:GQ:PL	1/1:0,14:14:42:509,42,0	1/1:0,6:6:18:221,18,0
chrA1	19380328	.	CATAA	C	1469.09	PASS	ExcessHet=3.0103;FS=0;MQ=60;QD=32.89;SOR=0.88;DP=35;AF=1;MLEAC=4;MLEAF=1;AN=4;AC=4	GT:AD:DP:GQ:PL	1/1:0,17:17:51:765,51,0	1/1:0,16:16:48:720,48,0
chrA1	19582774	.	A	AGGGTGGGGGGTGGG	1021.08	PASS	ExcessHet=3.0103;FS=0;MQ=60;QD=30.27;SOR=2.584;DP=32;AF=1;MLEAC=4;MLEAF=1;AN=4;AC=4	GT:AD:DP:GQ:PL	1/1:0,12:12:36:516,36,0	1/1:0,13:13:38:521,38,0
chrA1	19629063	.	T	TG	291.74	PASS	ExcessHet=3.0103;FS=0;MQ=60;QD=26.52;SOR=4.977;DP=17;AF=1;MLEAC=4;MLEAF=1;AN=4;AC=4	GT:AD:DP:GQ:PL	1/1:0,5:5:15:149,15,0	1/1:0,6:6:18:159,18,0
chrA1	19644965	.	TA	T	841.09	PASS	ExcessHet=3.0103;FS=0;MQ=59.9;QD=31.15;SOR=0.765;DP=30;AF=1;MLEAC=4;MLEAF=1;AN=4;AC=4	GT:AD:DP:GQ:PL	1/1:0,14:14:42:433,42,0	1/1:0,13:13:39:424,39,0
chrA1	19666820	.	A	AG	1082.09	PASS	ExcessHet=3.0103;FS=0;MQ=60;QD=30.06;SOR=1.371;DP=42;AF=1;MLEAC=4;MLEAF=1;AN=4;AC=4	GT:AD:DP:GQ:PL	1/1:0,18:18:54:549,54,0	1/1:0,18:18:54:549,54,0
chrA1	19685622	.	T	TC	439.02	PASS	ExcessHet=3.0103;FS=0;MQ=60;QD=27.44;SOR=4.174;DP=22;AF=1;MLEAC=4;MLEAF=1;AN=4;AC=4	GT:AD:DP:GQ:PL	1/1:0,8:8:24:231,24,0	1/1:0,8:8:24:224,24,0
chrA1	19687085	.	GCTCT	G	1849.08	PASS	ExcessHet=3.0103;FS=0;MQ=60;QD=30;SOR=1.259;DP=51;AF=1;MLEAC=4;MLEAF=1;AN=4;AC=4	GT:AD:DP:GQ:PL	1/1:0,31:31:94:1370,94,0	1/1:0,11:11:33:495,33,0
chrA1	20401971	.	T	TC	1049.09	PASS	ExcessHet=3.0103;FS=0;MQ=60;QD=32.78;SOR=2.765;DP=37;AF=1;MLEAC=4;MLEAF=1;AN=4;AC=4	GT:AD:DP:GQ:PL	1/1:0,17:17:51:563,51,0	1/1:0,15:15:45:502,45,0
chrA1	20421505	.	CAA	C	1337.09	PASS	ExcessHet=3.0103;FS=0;MQ=60;QD=34.08;SOR=0.749;DP=39;AF=1;MLEAC=4;MLEAF=1;AN=4;AC=4	GT:AD:DP:GQ:PL	1/1:0,13:13:39:502,39,0	1/1:0,22:22:66:851,66,0
chrA1	20457528	.	A	AAC	740.43	PASS	BaseQRankSum=-1.142;ExcessHet=3.0103;FS=0;MQ=59.18;MQRankSum=0;QD=33.66;ReadPosRankSum=0.994;SOR=0.26;DP=27;AF=1;MLEAC=3;MLEAF=0.75;AN=4;AC=4	GT:AD:DP:GQ:PL	1/1:1,13:14:3:474,3,0	1/1:0,8:8:24:281,24,0
chrA1	20772603	.	C	CG	362.9	PASS	ExcessHet=3.0103;FS=0;MQ=60;QD=27.92;SOR=5.283;DP=17;AF=1;MLEAC=4;MLEAF=1;AN=4;AC=4	GT:AD:DP:GQ:PL	1/1:0,7:7:21:212,21,0	1/1:0,6:6:18:167,18,0
chrA1	20944016	.	CGAT	C	1507.09	PASS	ExcessHet=3.0103;FS=0;MQ=60;QD=28.93;SOR=1.085;DP=35;AF=1;MLEAC=4;MLEAF=1;AN=4;AC=4	GT:AD:DP:GQ:PL	1/1:0,12:12:36:533,36,0	1/1:0,22:22:66:990,66,0
chrA1	20972643	.	GA	G	822.08	PASS	ExcessHet=3.0103;FS=0;MQ=60;QD=26.52;SOR=1.214;DP=35;AF=1;MLEAC=4;MLEAF=1;AN=4;AC=4	GT:AD:DP:GQ:PL	1/1:0,20:20:60:546,60,0	1/1:0,11:11:33:292,33,0
chrA1	21347954	.	CA	C	923.09	PASS	ExcessHet=3.0103;FS=0;MQ=60;QD=25.64;SOR=1.209;DP=42;AF=1;MLEAC=4;MLEAF=1;AN=4;AC=4	GT:AD:DP:GQ:PL	1/1:0,17:17:51:445,51,0	1/1:0,19:19:57:494,57,0
chrA1	21569558	.	A	AT	1169.09	PASS	ExcessHet=3.0103;FS=0;MQ=58.27;QD=29.98;SOR=1.236;DP=41;AF=1;MLEAC=4;MLEAF=1;AN=4;AC=4	GT:AD:DP:GQ:PL	1/1:0,20:20:60:608,60,0	1/1:0,19:19:57:577,57,0
chrA1	21659422	.	AC	A	435.99	PASS	ExcessHet=3.0103;FS=0;MQ=58.64;QD=29.07;SOR=4.047;DP=16;AF=1;MLEAC=4;MLEAF=1;AN=4;AC=4	GT:AD:DP:GQ:PL	1/1:0,7:7:21:208,21,0	1/1:0,8:8:24:244,24,0
chrA1	22088657	.	AT	A	274.74	PASS	ExcessHet=3.0103;FS=0;MQ=52.65;QD=24.98;SOR=1.802;DP=17;AF=1;MLEAC=4;MLEAF=1;AN=4;AC=4	GT:AD:DP:GQ:PL	1/1:0,6:6:18:150,18,0	1/1:0,5:5:15:141,15,0
chrA1	22220513	.	GA	G	920.95	PASS	ExcessHet=3.0103;FS=0;MQ=59.67;MQRankSum=4.37;QD=25.58;SOR=0.246;DP=40;AF=1;MLEAC=4;MLEAF=1;AN=4;AC=4	GT:AD:DP:GQ:PL	1/1:1,17:18:17:436,17,0	1/1:0,18:18:54:501,54,0
chrA1	22331245	.	ACT	A	644.01	PASS	BaseQRankSum=1.37;ExcessHet=3.0103;FS=0;MQ=60;MQRankSum=0;QD=29.27;ReadPosRankSum=1.27;SOR=0.365;DP=34;AF=1;MLEAC=4;MLEAF=1;AN=4;AC=4	GT:AD:DP:GQ:PL	1/1:0,7:7:20:189,20,0	1/1:1,14:15:35:471,35,0
chrA1	22418198	.	CT	C	517.07	PASS	ExcessHet=3.0103;FS=0;MQ=60;QD=24.62;SOR=1.828;DP=27;AF=1;MLEAC=4;MLEAF=1;AN=4;AC=4	GT:AD:DP:GQ:PL	1/1:0,12:12:36:297,36,0	1/1:0,9:9:27:236,27,0
chrA1	22446756	.	G	GT	1112.09	PASS	ExcessHet=3.0103;FS=0;MQ=60;QD=30.06;SOR=0.746;DP=40;AF=1;MLEAC=4;MLEAF=1;AN=4;AC=4	GT:AD:DP:GQ:PL	1/1:0,17:17:51:519,51,0	1/1:0,20:20:60:609,60,0
chrA1	22675009	.	T	TCA	1738.09	PASS	ExcessHet=3.0103;FS=0;MQ=60;QD=32.76;SOR=0.85;DP=44;AF=1;MLEAC=4;MLEAF=1;AN=4;AC=4	GT:AD:DP:GQ:PL	1/1:0,19:19:57:855,57,0	1/1:0,20:20:60:899,60,0
chrA1	23140601	.	CA	C	734.09	PASS	ExcessHet=3.0103;FS=0;MQ=60;QD=25.31;SOR=0.76;DP=32;AF=1;MLEAC=4;MLEAF=1;AN=4;AC=4	GT:AD:DP:GQ:PL	1/1:0,14:14:42:362,42,0	1/1:0,15:15:45:388,45,0
chrA1	23289475	.	A	ATTCT	1548.08	PASS	ExcessHet=3.0103;FS=0;MQ=60;QD=30.21;SOR=0.749;DP=37;AF=1;MLEAC=4;MLEAF=1;AN=4;AC=4	GT:AD:DP:GQ:PL	1/1:0,11:11:33:484,33,0	1/1:0,24:24:72:1080,72,0
chrA1	23568098	.	T	TA	1209.09	PASS	ExcessHet=3.0103;FS=0;MQ=60;QD=30.23;SOR=0.793;DP=44;AF=1;MLEAC=4;MLEAF=1;AN=4;AC=4	GT:AD:DP:GQ:PL	1/1:0,22:22:66:700,66,0	1/1:0,18:18:54:525,54,0
chrA1	24160416	.	A	AT	1233.09	PASS	ExcessHet=3.0103;FS=0;MQ=60;QD=28.68;SOR=1.775;DP=46;AF=1;MLEAC=4;MLEAF=1;AN=4;AC=4	GT:AD:DP:GQ:PL	1/1:0,19:19:57:552,57,0	1/1:0,24:24:72:697,72,0
chrA1	24278914	.	CT	C	1259.09	PASS	ExcessHet=3.0103;FS=0;MQ=60;QD=30.71;SOR=0.843;DP=45;AF=1;MLEAC=4;MLEAF=1;AN=4;AC=4	GT:AD:DP:GQ:PL	1/1:0,17:17:51:527,51,0	1/1:0,24:24:72:748,72,0
chrA1	24312071	.	G	GT	477.04	PASS	ExcessHet=3.0103;FS=0;MQ=60;QD=28.06;SOR=1.371;DP=20;AF=1;MLEAC=4;MLEAF=1;AN=4;AC=4	GT:AD:DP:GQ:PL	1/1:0,9:9:27:260,27,0	1/1:0,8:8:24:233,24,0
chrA1	24604469	.	C	CA	929.09	PASS	ExcessHet=3.0103;FS=0;MQ=60;QD=29.97;SOR=1.214;DP=37;AF=1;MLEAC=4;MLEAF=1;AN=4;AC=4	GT:AD:DP:GQ:PL	1/1:0,15:15:45:457,45,0	1/1:0,16:16:48:488,48,0
chrA1	24625994	.	TG	T	259.82	PASS	ExcessHet=3.0103;FS=0;MQ=60;QD=28.87;SOR=4.615;DP=13;AF=1;MLEAC=2;MLEAF=0.5;AN=4;AC=4	GT:AD:DP:GQ:PL	1/1:0,0:0:3:18,3,0	1/1:0,9:9:27:270,27,0
chrA1	24700074	.	G	GTTCT	1413.09	PASS	ExcessHet=3.0103;FS=0;MQ=60;QD=33.96;SOR=0.957;DP=36;AF=1;MLEAC=4;MLEAF=1;AN=4;AC=4	GT:AD:DP:GQ:PL	1/1:0,20:20:60:900,60,0	1/1:0,12:12:36:529,36,0
chrA1	24700719	.	CGAGA	C	1529.09	PASS	BaseQRankSum=1.28;ExcessHet=3.0103;FS=0;MQ=59.75;MQRankSum=-0.144;QD=31.31;ReadPosRankSum=0.819;SOR=0.954;DP=50;AF=1;MLEAC=4;MLEAF=1;AN=4;AC=4	GT:AD:DP:GQ:PL	1/1:2,24:26:58:780,58,0	1/1:0,17:17:51:765,51,0
chrA1	24725887	.	AG	A	444.99	PASS	ExcessHet=3.0103;FS=0;MQ=60;QD=29.67;SOR=5.549;DP=22;AF=1;MLEAC=4;MLEAF=1;AN=4;AC=4	GT:AD:DP:GQ:PL	1/1:0,7:7:21:212,21,0	1/1:0,8:8:24:249,24,0
chrA1	24798670	.	G	GC	1250.09	PASS	ExcessHet=3.0103;FS=0;MQ=60;QD=29.07;SOR=1.312;DP=50;AF=1;MLEAC=4;MLEAF=1;AN=4;AC=4	GT:AD:DP:GQ:PL	1/1:0,20:20:60:600,60,0	1/1:0,23:23:67:666,67,0
chrA1	24823499	.	T	TTG	1027.08	PASS	ExcessHet=3.0103;FS=0;MQ=60;QD=31.87;SOR=0.693;DP=29;AF=1;MLEAC=4;MLEAF=1;AN=4;AC=4	GT:AD:DP:GQ:PL	1/1:0,11:11:33:458,33,0	1/1:0,13:13:39:585,39,0
chrA1	24896218	.	GTGTATATATATA	G	1492.09	PASS	ExcessHet=3.0103;FS=0;MQ=60;QD=27.69;SOR=1.739;DP=38;AF=1;MLEAC=4;MLEAF=1;AN=4;AC=4	GT:AD:DP:GQ:PL	1/1:0,19:19:57:811,57,0	1/1:0,17:17:51:697,51,0
chrA1	25218260	.	GA	G	548.9	PASS	ExcessHet=3.0103;FS=0;MQ=60;QD=24.95;SOR=1.085;DP=22;AF=1;MLEAC=4;MLEAF=1;AN=4;AC=4	GT:AD:DP:GQ:PL	1/1:0,5:5:15:149,15,0	1/1:0,17:17:51:416,51,0
chrA1	25324005	.	GAA	G	1191.09	PASS	ExcessHet=3.0103;FS=0;MQ=60;QD=31.04;SOR=0.693;DP=35;AF=1;MLEAC=4;MLEAF=1;AN=4;AC=4	GT:AD:DP:GQ:PL	1/1:0,16:16:48:567,48,0	1/1:0,18:18:54:640,54,0
chrA1	25441068	.	CG	C	1815.09	PASS	ExcessHet=3.0103;FS=0;MQ=60;QD=29.69;SOR=0.693;DP=48;AF=1;MLEAC=4;MLEAF=1;AN=4;AC=4	GT:AD:DP:GQ:PL	1/1:0,29:29:87:1159,87,0	1/1:0,17:17:51:672,51,0
chrA1	25574219	.	A	AAAAGAAAAG	1108.07	PASS	ExcessHet=3.0103;FS=0;MQ=60;QD=29.94;SOR=1.358;DP=32;AF=1;MLEAC=4;MLEAF=1;AN=4;AC=4	GT:AD:DP:GQ:PL	1/1:0,16:16:48:720,48,0	1/1:0,9:9:27:404,27,0
chrA1	25630771	.	AT	A	380.47	PASS	BaseQRankSum=-0.887;ExcessHet=3.0103;FS=0;MQ=58.12;MQRankSum=0;QD=34.59;ReadPosRankSum=1.53;SOR=2.147;DP=14;AF=1;MLEAC=4;MLEAF=1;AN=4;AC=4	GT:AD:DP:GQ:PL	1/1:0,4:4:12:153,12,0	1/1:1,6:8:14:244,14,0
chrA1	25666948	.	T	TAAA	1109.08	PASS	ExcessHet=3.0103;FS=0;MQ=60;QD=29.86;SOR=1.358;DP=31;AF=1;MLEAC=4;MLEAF=1;AN=4;AC=4	GT:AD:DP:GQ:PL	1/1:0,12:12:36:540,36,0	1/1:0,13:13:39:585,39,0
chrA1	25742666	.	T	TA	1238.09	PASS	ExcessHet=3.0103;FS=0;MQ=60;QD=26.65;SOR=0.749;DP=40;AF=1;MLEAC=4;MLEAF=1;AN=4;AC=4	GT:AD:DP:GQ:PL	1/1:0,15:15:45:548,45,0	1/1:0,20:20:60:706,60,0
chrA1	25854975	.	T	TCC	1964.09	PASS	ExcessHet=3.0103;FS=0;MQ=60;QD=26.54;SOR=0.883;DP=45;AF=1;MLEAC=4;MLEAF=1;AN=4;AC=4	GT:AD:DP:GQ:PL	1/1:0,23:23:69:1035,69,0	1/1:0,21:21:63:945,63,0
chrA1	25855403	.	ACC	A	836.07	PASS	ExcessHet=3.0103;FS=0;MQ=60;QD=33.71;SOR=1.828;DP=28;AF=1;MLEAC=4;MLEAF=1;AN=4;AC=4	GT:AD:DP:GQ:PL	1/1:0,9:9:27:365,27,0	1/1:0,12:12:36:487,36,0
chrA1	25956533	.	C	CAGAGAG	1106.08	PASS	ExcessHet=3.0103;FS=0;MQ=59.59;QD=28.32;SOR=0.941;DP=32;AF=1;MLEAC=4;MLEAF=1;AN=4;AC=4	GT:AD:DP:GQ:PL	1/1:0,12:12:36:540,36,0	1/1:0,13:13:39:582,39,0
chrA1	26080435	.	TGGGG	T	655.82	PASS	ExcessHet=3.0103;FS=0;MQ=60;QD=31.27;SOR=1.911;DP=17;AF=1;MLEAC=4;MLEAF=1;AN=4;AC=4	GT:AD:DP:GQ:PL	1/1:0,3:3:9:135,9,0	1/1:0,12:12:36:537,36,0
chrA1	26107635	.	A	ATCTCTC	625.73	PASS	ExcessHet=3.0103;FS=5.229;MQ=57.74;MQRankSum=1.38;QD=28.96;ReadPosRankSum=0.674;SOR=1.996;DP=20;AF=1;MLEAC=3;MLEAF=0.75;AN=4;AC=4	GT:AD:DP:GQ:PL	1/1:1,5:6:23:364,23,0	1/1:0,3:4:19:272,19,0
chrA1	26113311	.	C	CAAAACAAAAA	2145.09	PASS	ExcessHet=3.0103;FS=0;MQ=60;QD=25.59;SOR=1.136;DP=53;AF=1;MLEAC=4;MLEAF=1;AN=4;AC=4	GT:AD:DP:GQ:PL	1/1:0,29:29:87:1213,87,0	1/1:0,23:23:68:948,68,0
chrA1	26258838	.	TA	T	835	PASS	ExcessHet=3.0103;FS=0;MQ=59.5;QD=31.25;SOR=1.765;DP=32;AF=1;MLEAC=4;MLEAF=1;AN=4;AC=4	GT:AD:DP:GQ:PL	1/1:0,11:11:36:539,36,0	1/1:0,3:3:20:312,20,0
chrA1	26325894	.	G	GA	639.9	PASS	ExcessHet=3.0103;FS=0;MQ=60;QD=27.82;SOR=0.776;DP=29;AF=1;MLEAC=4;MLEAF=1;AN=4;AC=4	GT:AD:DP:GQ:PL	1/1:0,5:5:15:135,15,0	1/1:0,18:18:54:521,54,0
chrA1	26428368	.	C	CG	997.09	PASS	ExcessHet=3.0103;FS=0;MQ=60;QD=29.33;SOR=2.049;DP=43;AF=1;MLEAC=4;MLEAF=1;AN=4;AC=4	GT:AD:DP:GQ:PL	1/1:0,13:13:39:395,39,0	1/1:0,21:21:63:618,63,0
chrA1	26914584	.	G	GT	1125.09	PASS	ExcessHet=3.0103;FS=0;MQ=60;QD=28.13;SOR=0.793;DP=45;AF=1;MLEAC=4;MLEAF=1;AN=4;AC=4	GT:AD:DP:GQ:PL	1/1:0,19:19:57:531,57,0	1/1:0,21:21:63:610,63,0
chrA1	27009431	.	GAATAATTAAAGTCAAAGCATGA	G	1248.08	PASS	ExcessHet=3.0103;FS=0;MQ=60;QD=27.19;SOR=0.997;DP=38;AF=1;MLEAC=4;MLEAF=1;AN=4;AC=4	GT:AD:DP:GQ:PL	1/1:0,18:18:55:813,55,0	1/1:0,10:10:30:451,30,0
chrA1	27049894	.	C	CG	1280.09	PASS	ExcessHet=3.0103;FS=0;MQ=51.89;QD=32;SOR=1.022;DP=45;AF=1;MLEAC=4;MLEAF=1;AN=4;AC=4	GT:AD:DP:GQ:PL	1/1:0,24:24:72:777,72,0	1/1:0,16:16:48:519,48,0
chrA1	27408084	.	TTC	T	945.52	PASS	ExcessHet=3.0103;FS=0;MQ=60;QD=28.03;SOR=4.174;DP=25;AF=1;MLEAC=4;MLEAF=1;AN=4;AC=4	GT:AD:DP:GQ:PL	1/1:0,10:10:29:368,29,0	1/1:0,14:15:42:612,42,0
chrA1	27423855	.	AT	A	202.77	PASS	ExcessHet=3.0103;FS=0;MQ=59.9;QD=16.9;SOR=2.67;DP=20;AF=1;MLEAC=4;MLEAF=1;AN=4;AC=4	GT:AD:DP:GQ:PL	1/1:0,7:7:19:121,19,0	1/1:0,5:5:15:98,15,0
chrA1	27886323	.	A	AT	800.08	PASS	ExcessHet=3.0103;FS=0;MQ=60;QD=29.63;SOR=1.781;DP=31;AF=1;MLEAC=4;MLEAF=1;AN=4;AC=4	GT:AD:DP:GQ:PL	1/1:0,16:16:48:481,48,0	1/1:0,11:11:33:335,33,0
chrA1	28109219	.	GTCTC	G	1492.08	PASS	ExcessHet=3.0103;FS=3.522;MQ=59.5;MQRankSum=3.55;QD=30.52;SOR=0.679;DP=42;AF=1;MLEAC=4;MLEAF=1;AN=4;AC=4	GT:AD:DP:GQ:PL	1/1:0,13:13:39:578,39,0	1/1:1,22:23:30:930,30,0
chrA1	28126764	.	A	AAC	821.02	PASS	ExcessHet=3.0103;FS=0;MQ=60;QD=33.46;SOR=0.693;DP=21;AF=1;MLEAC=4;MLEAF=1;AN=4;AC=4	GT:AD:DP:GQ:PL	1/1:0,7:7:21:295,21,0	1/1:0,13:13:39:542,39,0
chrA1	28166867	.	G	GAATA	1145.03	PASS	ExcessHet=3.0103;FS=0;MQ=60;QD=27.98;SOR=0.693;DP=32;AF=1;MLEAC=4;MLEAF=1;AN=4;AC=4	GT:AD:DP:GQ:PL	1/1:0,7:7:21:306,21,0	1/1:0,19:19:57:855,57,0
chrA1	28673342	.	CT	C	593.97	PASS	ExcessHet=3.0103;FS=0;MQ=50.27;QD=25.82;SOR=0.776;DP=25;AF=1;MLEAC=4;MLEAF=1;AN=4;AC=4	GT:AD:DP:GQ:PL	1/1:0,17:17:51:451,51,0	1/1:0,6:6:18:159,18,0
chrA1	28875415	.	A	AT	1062.09	PASS	ExcessHet=3.0103;FS=0;MQ=60;QD=32.18;SOR=0.752;DP=36;AF=1;MLEAC=4;MLEAF=1;AN=4;AC=4	GT:AD:DP:GQ:PL	1/1:0,17:17:50:534,50,0	1/1:0,16:16:48:544,48,0
chrA1	29969012	.	A	AT	651.07	PASS	ExcessHet=3.0103;FS=0;MQ=53.34;QD=28.31;SOR=0.776;DP=26;AF=1;MLEAC=4;MLEAF=1;AN=4;AC=4	GT:AD:DP:GQ:PL	1/1:0,9:9:27:262,27,0	1/1:0,14:14:42:405,42,0
chrA1	30729625	.	T	TA	963.08	PASS	ExcessHet=3.0103;FS=0;MQ=60;QD=28.33;SOR=1.418;DP=34;AF=1;MLEAC=4;MLEAF=1;AN=4;AC=4	GT:AD:DP:GQ:PL	1/1:0,24:24:72:681,72,0	1/1:0,10:10:30:298,30,0
chrA1	30785973	.	CACAT	C	1626.09	PASS	ExcessHet=3.0103;FS=0;MQ=60;QD=32.14;SOR=0.984;DP=43;AF=1;MLEAC=4;MLEAF=1;AN=4;AC=4	GT:AD:DP:GQ:PL	1/1:0,24:24:72:1070,72,0	1/1:0,13:13:39:572,39,0
chrA1	30789930	.	CAG	C	1513.08	PASS	ExcessHet=3.0103;FS=0;MQ=60;QD=29.51;SOR=1.085;DP=35;AF=1;MLEAC=4;MLEAF=1;AN=4;AC=4	GT:AD:DP:GQ:PL	1/1:0,23:23:69:1034,69,0	1/1:0,11:11:33:495,33,0
chrA1	31012671	.	A	AT	472.82	PASS	ExcessHet=3.0103;FS=0;MQ=53.7;QD=31.52;SOR=3.126;DP=18;AF=1;MLEAC=4;MLEAF=1;AN=4;AC=4	GT:AD:DP:GQ:PL	1/1:0,3:3:9:98,9,0	1/1:0,12:12:36:391,36,0
chrA1	32764191	.	G	GCTCT	1054.05	PASS	ExcessHet=3.0103;FS=0;MQ=59.29;QD=30.31;SOR=1.27;DP=31;AF=1;MLEAC=4;MLEAF=1;AN=4;AC=4	GT:AD:DP:GQ:PL	1/1:0,8:8:24:357,24,0	1/1:0,16:16:48:713,48,0
chrA1	32811046	.	GA	G	698.08	PASS	ExcessHet=3.0103;FS=0;MQ=60;QD=27.92;SOR=1.609;DP=26;AF=1;MLEAC=4;MLEAF=1;AN=4;AC=4	GT:AD:DP:GQ:PL	1/1:0,14:14:42:399,42,0	1/1:0,11:11:33:315,33,0
chrA1	32950753	.	GTATATATATA	G	292.33	PASS	ExcessHet=3.0103;FS=0;MQ=60;QD=40.59;SOR=0.941;DP=15;AF=1;MLEAC=3;MLEAF=0.75;AN=4;AC=4	GT:AD:DP:GQ:PL	1/1:0,6:6:18:262,18,0	1/1:0,1:1:3:45,3,0
chrA1	33185874	.	C	CAA	1444.09	PASS	ExcessHet=3.0103;FS=0;MQ=60;QD=35.19;SOR=0.902;DP=46;AF=1;MLEAC=4;MLEAF=1;AN=4;AC=4	GT:AD:DP:GQ:PL	1/1:0,19:19:57:694,57,0	1/1:0,21:21:63:766,63,0
chrA1	33195040	.	C	CA	722.09	PASS	ExcessHet=3.0103;FS=0;MQ=59.25;QD=27.77;SOR=0.846;DP=28;AF=1;MLEAC=4;MLEAF=1;AN=4;AC=4	GT:AD:DP:GQ:PL	1/1:0,13:13:39:369,39,0	1/1:0,13:13:39:369,39,0
chrA1	33212772	.	C	CT	678.92	PASS	BaseQRankSum=-0.53;ExcessHet=3.0103;FS=0;MQ=60;MQRankSum=0;QD=24.25;ReadPosRankSum=0.435;SOR=0.321;DP=31;AF=1;MLEAC=4;MLEAF=1;AN=4;AC=4	GT:AD:DP:GQ:PL	1/1:0,16:16:48:429,48,0	1/1:1,11:12:8:266,8,0
chrA1	33234822	.	GAA	G	677.06	PASS	ExcessHet=3.0103;FS=0;MQ=60;QD=24.63;SOR=1.981;DP=22;AF=1;MLEAC=4;MLEAF=1;AN=4;AC=4	GT:AD:DP:GQ:PL	1/1:0,9:9:27:329,27,0	1/1:0,10:10:30:364,30,0
chrA1	33248946	.	A	ATT	1739.09	PASS	ExcessHet=3.0103;FS=0;MQ=60;QD=31.26;SOR=0.85;DP=40;AF=1;MLEAC=4;MLEAF=1;AN=4;AC=4	GT:AD:DP:GQ:PL	1/1:0,24:24:72:1080,72,0	1/1:0,15:15:45:675,45,0
chrA1	33249389	.	TTGTG	T	621.99	PASS	ExcessHet=3.0103;FS=0;MQ=60;QD=30.33;SOR=1.112;DP=19;AF=1;MLEAC=4;MLEAF=1;AN=4;AC=4	GT:AD:DP:GQ:PL	1/1:0,7:7:21:278,21,0	1/1:0,8:8:24:360,24,0
chrA1	33254612	.	G	GT	993.09	PASS	ExcessHet=3.0103;FS=0;MQ=60;QD=27.59;SOR=1.061;DP=39;AF=1;MLEAC=4;MLEAF=1;AN=4;AC=4	GT:AD:DP:GQ:PL	1/1:0,12:12:36:335,36,0	1/1:0,24:24:72:674,72,0
chrA1	33301591	.	TA	T	1087.09	PASS	ExcessHet=3.0103;FS=0;MQ=60;QD=25.88;SOR=1.005;DP=47;AF=1;MLEAC=4;MLEAF=1;AN=4;AC=4	GT:AD:DP:GQ:PL	1/1:0,21:21:63:543,63,0	1/1:0,21:21:63:560,63,0
chrA1	33330476	.	T	TA	1505.09	PASS	ExcessHet=3.0103;FS=0;MQ=60;QD=30.75;SOR=1.04;DP=41;AF=1;MLEAC=4;MLEAF=1;AN=4;AC=4	GT:AD:DP:GQ:PL	1/1:0,22:22:66:886,66,0	1/1:0,16:16:48:635,48,0
chrA1	33333738	.	CA	C	1310.09	PASS	ExcessHet=3.0103;FS=0;MQ=60;QD=27.29;SOR=0.866;DP=52;AF=1;MLEAC=4;MLEAF=1;AN=4;AC=4	GT:AD:DP:GQ:PL	1/1:0,23:23:69:640,69,0	1/1:0,25:25:75:686,75,0
chrA1	33359781	.	C	CTT	712.02	PASS	ExcessHet=3.0103;FS=0;MQ=60;QD=29.27;SOR=5.892;DP=23;AF=1;MLEAC=4;MLEAF=1;AN=4;AC=4	GT:AD:DP:GQ:PL	1/1:0,11:11:33:441,33,0	1/1:0,7:7:21:287,21,0
chrA1	33407854	.	GTC	G	1259.09	PASS	ExcessHet=3.0103;FS=0;MQ=59.5;QD=30.04;SOR=0.752;DP=41;AF=1;MLEAC=4;MLEAF=1;AN=4;AC=4	GT:AD:DP:GQ:PL	1/1:0,14:14:42:541,42,0	1/1:0,19:19:57:734,57,0
chrA1	33417317	.	G	GA	1000.09	PASS	ExcessHet=3.0103;FS=0;MQ=60;QD=27.78;SOR=0.927;DP=38;AF=1;MLEAC=4;MLEAF=1;AN=4;AC=4	GT:AD:DP:GQ:PL	1/1:0,18:18:54:508,54,0	1/1:0,18:18:54:508,54,0
chrA1	33442714	.	CA	C	960.08	PASS	BaseQRankSum=-0.712;ExcessHet=3.0103;FS=0;MQ=60;MQRankSum=0;QD=24.62;ReadPosRankSum=0.73;SOR=0.267;DP=43;AF=1;MLEAC=4;MLEAF=1;AN=4;AC=4	GT:AD:DP:GQ:PL	1/1:1,18:19:31:448,31,0	1/1:0,20:20:60:528,60,0
chrA1	33534547	.	GTT	G	1661.09	PASS	ExcessHet=3.0103;FS=0;MQ=60;QD=34.18;SOR=0.741;DP=42;AF=1;MLEAC=4;MLEAF=1;AN=4;AC=4	GT:AD:DP:GQ:PL	1/1:0,21:21:63:841,63,0	1/1:0,20:20:60:836,60,0
chrA1	33580431	.	ATG	A	384.48	PASS	ExcessHet=3.0103;FS=0;MQ=54.77;QD=32.16;SOR=0.693;DP=10;AF=1;MLEAC=4;MLEAF=1;AN=4;AC=4	GT:AD:DP:GQ:PL	1/1:0,2:2:12:180,12,0	1/1:0,4:4:15:221,15,0
chrA1	33612830	.	C	CTGTGTGTGTG	1106.09	PASS	ExcessHet=3.0103;FS=0;MQ=60;QD=29.03;SOR=0.846;DP=39;AF=1;MLEAC=4;MLEAF=1;AN=4;AC=4	GT:AD:DP:GQ:PL	1/1:0,12:12:36:519,36,0	1/1:0,14:14:42:603,42,0
chrA1	33719411	.	GTATCTATCTATCTATCTATCTATC	G	1912.09	PASS	ExcessHet=3.0103;FS=0;MQ=59.62;QD=30.36;SOR=1.312;DP=48;AF=1;MLEAC=4;MLEAF=1;AN=4;AC=4	GT:AD:DP:GQ:PL	1/1:0,29:29:88:1306,88,0	1/1:0,14:14:42:622,42,0
chrA1	33769701	.	A	AT	1019.09	PASS	ExcessHet=3.0103;FS=0;MQ=60;QD=29.97;SOR=1.418;DP=38;AF=1;MLEAC=4;MLEAF=1;AN=4;AC=4	GT:AD:DP:GQ:PL	1/1:0,19:19:57:579,57,0	1/1:0,15:15:45:456,45,0
chrA1	33788390	.	C	CA	178.6	PASS	ExcessHet=3.0103;FS=0;MQ=60;QD=17.86;SOR=1.609;DP=14;AF=1;MLEAC=4;MLEAF=1;AN=4;AC=4	GT:AD:DP:GQ:PL	1/1:0,5:5:14:92,14,0	1/1:0,5:5:15:103,15,0
chrA1	33845785	.	G	GATA	1125.09	PASS	ExcessHet=3.0103;FS=0;MQ=60;QD=34.51;SOR=1.302;DP=30;AF=1;MLEAC=4;MLEAF=1;AN=4;AC=4	GT:AD:DP:GQ:PL	1/1:0,14:14:42:618,42,0	1/1:0,13:13:39:523,39,0
chrA1	33852590	.	T	TA	867.09	PASS	ExcessHet=3.0103;FS=0;MQ=60;QD=29.9;SOR=1.071;DP=32;AF=1;MLEAC=4;MLEAF=1;AN=4;AC=4	GT:AD:DP:GQ:PL	1/1:0,12:12:36:366,36,0	1/1:0,17:17:51:517,51,0
chrA1	34124043	.	A	AAAAC	1055.08	PASS	ExcessHet=3.0103;FS=0;MQ=58.4;QD=28.28;SOR=1.051;DP=32;AF=1;MLEAC=4;MLEAF=1;AN=4;AC=4	GT:AD:DP:GQ:PL	1/1:0,13:13:39:576,39,0	1/1:0,11:11:33:495,33,0
chrA1	34195916	.	G	GAC	1645.09	PASS	ExcessHet=3.0103;FS=0;MQ=60;QD=26.99;SOR=1.121;DP=38;AF=1;MLEAC=4;MLEAF=1;AN=4;AC=4	GT:AD:DP:GQ:PL	1/1:0,21:21:63:941,63,0	1/1:0,16:16:48:720,48,0
chrA1	34256927	.	T	TA	1262.09	PASS	ExcessHet=3.0103;FS=0;MQ=60;QD=30.05;SOR=0.892;DP=52;AF=1;MLEAC=4;MLEAF=1;AN=4;AC=4	GT:AD:DP:GQ:PL	1/1:0,25:25:75:762,75,0	1/1:0,17:17:51:516,51,0
chrA1	34267246	.	CTTTT	C	550.77	PASS	ExcessHet=3.0103;FS=0;MQ=60;QD=30.84;SOR=2.985;DP=22;AF=1;MLEAC=4;MLEAF=1;AN=4;AC=4	GT:AD:DP:GQ:PL	1/1:0,10:10:30:429,30,0	1/1:0,4:4:10:138,10,0
chrA1	34311103	.	C	CGTGT	1018.08	PASS	ExcessHet=3.0103;FS=0;MQ=59.19;QD=29.08;SOR=0.859;DP=44;AF=1;MLEAC=4;MLEAF=1;AN=4;AC=4	GT:AD:DP:GQ:PL	1/1:0,13:13:39:584,39,0	1/1:0,11:11:33:450,33,0
chrA1	34625134	.	A	AG	1512.09	PASS	ExcessHet=3.0103;FS=0;MQ=60;QD=25.91;SOR=1.206;DP=43;AF=1;MLEAC=4;MLEAF=1;AN=4;AC=4	GT:AD:DP:GQ:PL	1/1:0,20:20:60:745,60,0	1/1:0,21:21:63:783,63,0
chrA1	34896151	.	C	CG	568.97	PASS	ExcessHet=3.0103;FS=0;MQ=59.95;QD=31.61;SOR=1.863;DP=21;AF=1;MLEAC=4;MLEAF=1;AN=4;AC=4	GT:AD:DP:GQ:PL	1/1:0,12:12:36:393,36,0	1/1:0,6:6:18:192,18,0
chrA1	35693779	.	T	TA	856.09	PASS	ExcessHet=3.0103;FS=0;MQ=60;QD=28.54;SOR=1.143;DP=34;AF=1;MLEAC=4;MLEAF=1;AN=4;AC=4	GT:AD:DP:GQ:PL	1/1:0,12:12:36:349,36,0	1/1:0,18:18:54:523,54,0
chrA1	35796330	.	A	AG	696.08	PASS	ExcessHet=3.0103;FS=0;MQ=60;QD=30.26;SOR=2.833;DP=26;AF=1;MLEAC=4;MLEAF=1;AN=4;AC=4	GT:AD:DP:GQ:PL	1/1:0,12:12:36:371,36,0	1/1:0,11:11:33:341,33,0
chrA1	35805383	.	CAA	C	760.08	PASS	BaseQRankSum=0.937;ExcessHet=3.0103;FS=0;MQ=60;MQRankSum=0;QD=30.4;ReadPosRankSum=1.01;SOR=0.495;DP=36;AF=1;MLEAC=4;MLEAF=1;AN=4;AC=4	GT:AD:DP:GQ:PL	1/1:1,11:12:29:330,29,0	1/1:0,13:13:39:446,39,0
chrA1	35932580	.	TA	T	940.09	PASS	ExcessHet=3.0103;FS=0;MQ=60;QD=27.65;SOR=0.811;DP=40;AF=1;MLEAC=4;MLEAF=1;AN=4;AC=4	GT:AD:DP:GQ:PL	1/1:0,15:15:45:422,45,0	1/1:0,19:19:57:534,57,0
chrA1	35947513	.	TA	T	1180.09	PASS	ExcessHet=3.0103;FS=0;MQ=60;QD=27.44;SOR=1.179;DP=48;AF=1;MLEAC=4;MLEAF=1;AN=4;AC=4	GT:AD:DP:GQ:PL	1/1:0,17:17:51:473,51,0	1/1:0,26:26:78:723,78,0
chrA1	36089837	.	T	TA	374.95	PASS	ExcessHet=3.0103;FS=0;MQ=59.1;QD=22.06;SOR=2.179;DP=19;AF=1;MLEAC=4;MLEAF=1;AN=4;AC=4	GT:AD:DP:GQ:PL	1/1:0,11:11:33:273,33,0	1/1:0,6:6:17:118,17,0
chrA1	36195216	.	CA	C	905.09	PASS	ExcessHet=3.0103;FS=0;MQ=60;QD=34.81;SOR=0.846;DP=28;AF=1;MLEAC=4;MLEAF=1;AN=4;AC=4	GT:AD:DP:GQ:PL	1/1:0,13:13:39:452,39,0	1/1:0,13:13:39:469,39,0
chrA1	36656264	.	A	AGAGC	1365.09	PASS	ExcessHet=3.0103;FS=0;MQ=58.8;QD=32.22;SOR=0.922;DP=43;AF=1;MLEAC=4;MLEAF=1;AN=4;AC=4	GT:AD:DP:GQ:PL	1/1:0,13:13:51:683,51,0	1/1:0,14:14:51:698,51,0
chrA1	36701483	.	ATG	A	1207.08	PASS	ExcessHet=3.0103;FS=0;MQ=60;QD=34.49;SOR=0.749;DP=42;AF=1;MLEAC=4;MLEAF=1;AN=4;AC=4	GT:AD:DP:GQ:PL	1/1:0,24:24:72:846,72,0	1/1:0,11:11:33:377,33,0
chrA1	37153199	.	CA	C	1273.09	PASS	ExcessHet=3.0103;FS=0;MQ=60;QD=29.61;SOR=0.836;DP=45;AF=1;MLEAC=4;MLEAF=1;AN=4;AC=4	GT:AD:DP:GQ:PL	1/1:0,16:16:48:480,48,0	1/1:0,27:27:81:809,81,0
chrA1	37163818	.	C	CA	1215.08	PASS	BaseQRankSum=1.22;ExcessHet=3.0103;FS=3.554;MQ=60;MQRankSum=0;QD=22.89;ReadPosRankSum=1.66;SOR=0.707;DP=36;AF=1;MLEAC=4;MLEAF=1;AN=4;AC=4	GT:AD:DP:GQ:PL	1/1:0,10:10:30:370,30,0	1/1:1,23:24:43:861,43,0
chrA1	37851202	.	CAG	C	602.34	PASS	ExcessHet=3.0103;FS=0;MQ=60;QD=30.12;SOR=1.23;DP=33;AF=1;MLEAC=3;MLEAF=0.75;AN=4;AC=4	GT:AD:DP:GQ:PL	1/1:0,4:5:12:123,12,0	1/1:0,16:16:48:472,48,0
chrA1	37961384	.	A	AAGAG	970.08	PASS	ExcessHet=3.0103;FS=0;MQ=60;QD=28.92;SOR=1.329;DP=25;AF=1;MLEAC=4;MLEAF=1;AN=4;AC=4	GT:AD:DP:GQ:PL	1/1:0,11:11:33:491,33,0	1/1:0,11:11:33:495,33,0
chrA1	38140307	.	C	CT	861.08	PASS	ExcessHet=3.0103;FS=0;MQ=60;QD=31.04;SOR=6.273;DP=22;AF=1;MLEAC=4;MLEAF=1;AN=4;AC=4	GT:AD:DP:GQ:PL	1/1:0,10:10:30:404,30,0	1/1:0,12:12:36:473,36,0
chrA1	38184856	.	A	AC	384.64	PASS	ExcessHet=3.0103;FS=0;MQ=60;QD=27.47;SOR=0.818;DP=21;AF=1;MLEAC=3;MLEAF=0.75;AN=4;AC=4	GT:AD:DP:GQ:PL	1/1:0,8:8:24:228,24,0	1/1:0,6:7:21:171,21,0
chrA1	38247883	.	T	TA	602.97	PASS	ExcessHet=3.0103;FS=0;MQ=60;QD=31.74;SOR=1.292;DP=21;AF=1;MLEAC=4;MLEAF=1;AN=4;AC=4	GT:AD:DP:GQ:PL	1/1:0,13:13:39:404,39,0	1/1:0,6:6:18:215,18,0
chrA1	38677102	.	GTTGTA	G	1139.09	PASS	ExcessHet=3.0103;FS=0;MQ=60;QD=32.3;SOR=1.101;DP=28;AF=1;MLEAC=4;MLEAF=1;AN=4;AC=4	GT:AD:DP:GQ:PL	1/1:0,13:13:39:559,39,0	1/1:0,14:14:42:596,42,0
chrA1	39736371	.	A	AT	1089.09	PASS	ExcessHet=3.0103;FS=0;MQ=60;QD=31.12;SOR=1.148;DP=38;AF=1;MLEAC=4;MLEAF=1;AN=4;AC=4	GT:AD:DP:GQ:PL	1/1:0,16:16:48:521,48,0	1/1:0,19:19:57:584,57,0
chrA1	39761154	.	T	TA	466.02	PASS	ExcessHet=3.0103;FS=0;MQ=57.13;QD=25.89;SOR=1.179;DP=19;AF=1;MLEAC=4;MLEAF=1;AN=4;AC=4	GT:AD:DP:GQ:PL	1/1:0,7:7:21:187,21,0	1/1:0,11:11:33:295,33,0
chrA1	39913270	.	AC	A	767.08	PASS	ExcessHet=3.0103;FS=0;MQ=60;QD=27.4;SOR=1.609;DP=39;AF=1;MLEAC=4;MLEAF=1;AN=4;AC=4	GT:AD:DP:GQ:PL	1/1:0,11:11:33:308,33,0	1/1:0,17:17:51:475,51,0
chrA1	39932595	.	G	GA	838.08	PASS	ExcessHet=3.0103;FS=0;MQ=60;QD=29.93;SOR=1.179;DP=33;AF=1;MLEAC=4;MLEAF=1;AN=4;AC=4	GT:AD:DP:GQ:PL	1/1:0,10:10:30:305,30,0	1/1:0,18:18:54:549,54,0
chrA1	40592092	.	A	ATC	903.08	PASS	ExcessHet=3.0103;FS=0;MQ=60;QD=29.77;SOR=1.27;DP=26;AF=1;MLEAC=4;MLEAF=1;AN=4;AC=4	GT:AD:DP:GQ:PL	1/1:0,11:11:33:417,33,0	1/1:0,13:13:39:502,39,0
chrA1	40596556	.	TA	T	825.09	PASS	ExcessHet=3.0103;FS=0;MQ=60;QD=29.47;SOR=0.997;DP=31;AF=1;MLEAC=4;MLEAF=1;AN=4;AC=4	GT:AD:DP:GQ:PL	1/1:0,13:13:39:390,39,0	1/1:0,15:15:45:451,45,0
chrA1	40603371	.	A	ATTAAGCAGTTTTGGCTATCAACAAAGACTAGATTATTGAGG	1005.08	PASS	ExcessHet=3.0103;FS=0;MQ=59.18;QD=32.78;SOR=0.818;DP=31;AF=1;MLEAC=4;MLEAF=1;AN=4;AC=4	GT:AD:DP:GQ:PL	1/1:0,12:12:39:474,39,0	1/1:0,3:3:42:547,42,0
chrA1	40606053	.	GAC	G	576.47	PASS	BaseQRankSum=0.524;ExcessHet=3.0103;FS=4.586;MQ=60;MQRankSum=0;QD=25.06;ReadPosRankSum=-0.126;SOR=1.447;DP=32;AF=1;MLEAC=3;MLEAF=0.75;AN=4;AC=4	GT:AD:DP:GQ:PL	1/1:1,9:10:3:227,3,0	1/1:0,13:13:39:364,39,0
chrA1	40606236	.	ATTAGGG	A	1681.09	PASS	ExcessHet=3.0103;FS=3.358;MQ=60;MQRankSum=0;QD=31.74;SOR=0.556;DP=39;AF=1;MLEAC=4;MLEAF=1;AN=4;AC=4	GT:AD:DP:GQ:PL	1/1:1,17:18:44:752,44,0	1/1:0,21:21:63:945,63,0
chrA1	40619098	.	TA	T	935.08	PASS	ExcessHet=3.0103;FS=0;MQ=59.6;QD=30.16;SOR=0.892;DP=40;AF=1;MLEAC=4;MLEAF=1;AN=4;AC=4	GT:AD:DP:GQ:PL	1/1:0,11:11:33:337,33,0	1/1:0,20:20:60:614,60,0
chrA1	40654071	.	C	CACAT	1466.09	PASS	ExcessHet=3.0103;FS=0;MQ=60;QD=31.76;SOR=0.746;DP=40;AF=1;MLEAC=4;MLEAF=1;AN=4;AC=4	GT:AD:DP:GQ:PL	1/1:0,13:13:38:485,38,0	1/1:0,24:24:72:997,72,0
chrA1	40660744	.	TA	T	569.07	PASS	ExcessHet=3.0103;FS=0;MQ=57.41;QD=25.87;SOR=1.329;DP=23;AF=1;MLEAC=4;MLEAF=1;AN=4;AC=4	GT:AD:DP:GQ:PL	1/1:0,13:13:39:340,39,0	1/1:0,9:9:27:245,27,0
chrA1	40672417	.	CCA	C	1106.09	PASS	ExcessHet=3.0103;FS=0;MQ=60;QD=32.53;SOR=2.303;DP=37;AF=1;MLEAC=4;MLEAF=1;AN=4;AC=4	GT:AD:DP:GQ:PL	1/1:0,17:17:51:571,51,0	1/1:0,17:17:50:551,50,0
chrA1	40673424	.	G	GTTT	1401.09	PASS	ExcessHet=3.0103;FS=0;MQ=60;QD=34.48;SOR=1.112;DP=39;AF=1;MLEAC=4;MLEAF=1;AN=4;AC=4	GT:AD:DP:GQ:PL	1/1:0,15:15:45:665,45,0	1/1:0,17:17:51:752,51,0
chrA1	40676902	.	G	GAAAA	671.02	PASS	ExcessHet=3.0103;FS=0;MQ=60;QD=27.44;SOR=1.244;DP=25;AF=1;MLEAC=4;MLEAF=1;AN=4;AC=4	GT:AD:DP:GQ:PL	1/1:0,7:8:24:342,24,0	1/1:0,8:8:24:345,24,0
chrA1	40746166	.	A	AT	1442.09	PASS	ExcessHet=3.0103;FS=0;MQ=60;QD=32.05;SOR=1.038;DP=48;AF=1;MLEAC=4;MLEAF=1;AN=4;AC=4	GT:AD:DP:GQ:PL	1/1:0,14:14:42:454,42,0	1/1:0,31:31:93:1004,93,0
chrA1	40748811	.	TAA	T	1249.09	PASS	ExcessHet=3.0103;FS=0;MQ=60;QD=28.78;SOR=0.749;DP=38;AF=1;MLEAC=4;MLEAF=1;AN=4;AC=4	GT:AD:DP:GQ:PL	1/1:0,22:22:66:795,66,0	1/1:0,13:13:39:470,39,0
chrA1	41274829	.	GAA	G	460.77	PASS	ExcessHet=3.0103;FS=0;MQ=45.59;QD=28.42;SOR=1.609;DP=21;AF=1;MLEAC=4;MLEAF=1;AN=4;AC=4	GT:AD:DP:GQ:PL	1/1:0,9:9:27:330,27,0	1/1:0,4:4:12:147,12,0
chrA1	42781772	.	AT	A	699.05	PASS	ExcessHet=3.0103;FS=0;MQ=60;QD=27.96;SOR=1.358;DP=30;AF=1;MLEAC=4;MLEAF=1;AN=4;AC=4	GT:AD:DP:GQ:PL	1/1:0,8:8:24:229,24,0	1/1:0,17:17:51:486,51,0
chrA1	42818768	.	TC	T	382.3	PASS	ExcessHet=3.0103;FS=0;MQ=60;QD=29.41;SOR=3.912;DP=16;AF=1;MLEAC=3;MLEAF=0.75;AN=4;AC=4	GT:AD:DP:GQ:PL	1/1:0,6:6:18:180,18,0	1/1:0,7:8:21:204,21,0
chrA1	42885516	.	A	AT	1039.09	PASS	ExcessHet=3.0103;FS=0;MQ=60;QD=30.56;SOR=0.941;DP=40;AF=1;MLEAC=4;MLEAF=1;AN=4;AC=4	GT:AD:DP:GQ:PL	1/1:0,22:22:66:683,66,0	1/1:0,12:12:36:372,36,0
chrA1	43229121	.	AT	A	866.08	PASS	ExcessHet=3.0103;FS=0;MQ=54.84;QD=35.66;SOR=0.963;DP=27;AF=1;MLEAC=4;MLEAF=1;AN=4;AC=4	GT:AD:DP:GQ:PL	1/1:0,12:12:36:477,36,0	1/1:0,11:11:33:405,33,0
chrA1	43255238	.	GTA	G	1356.09	PASS	ExcessHet=3.0103;FS=0;MQ=59.3;QD=33.12;SOR=0.927;DP=40;AF=1;MLEAC=4;MLEAF=1;AN=4;AC=4	GT:AD:DP:GQ:PL	1/1:0,18:18:54:673,54,0	1/1:0,18:18:54:699,54,0
chrA1	43520729	.	ATGTGTG	A	866.89	PASS	BaseQRankSum=-0.446;ExcessHet=3.0103;FS=0;MQ=59.38;MQRankSum=0;QD=33.37;ReadPosRankSum=0.464;SOR=0.26;DP=35;AF=1;MLEAC=4;MLEAF=1;AN=4;AC=4	GT:AD:DP:GQ:PL	1/1:0,7:7:21:316,21,0	1/1:1,14:15:17:567,17,0
chrA1	43622742	.	T	TA	841.07	PASS	ExcessHet=3.0103;FS=0;MQ=60;QD=31.15;SOR=0.922;DP=31;AF=1;MLEAC=4;MLEAF=1;AN=4;AC=4	GT:AD:DP:GQ:PL	1/1:0,9:9:27:286,27,0	1/1:0,18:18:54:571,54,0
chrA1	43656242	.	A	ATATTT	1574.09	PASS	ExcessHet=3.0103;FS=0;MQ=59.41;QD=29.37;SOR=0.927;DP=41;AF=1;MLEAC=4;MLEAF=1;AN=4;AC=4	GT:AD:DP:GQ:PL	1/1:0,18:18:54:806,54,0	1/1:0,18:18:54:784,54,0
chrA1	43745828	.	G	GA	1091.09	PASS	ExcessHet=3.0103;FS=0;MQ=60;QD=30.31;SOR=0.804;DP=40;AF=1;MLEAC=4;MLEAF=1;AN=4;AC=4	GT:AD:DP:GQ:PL	1/1:0,15:15:45:454,45,0	1/1:0,21:21:63:653,63,0
chrA1	43810844	.	G	GT	1378.09	PASS	ExcessHet=3.0103;FS=0;MQ=60;QD=29.96;SOR=0.78;DP=49;AF=1;MLEAC=4;MLEAF=1;AN=4;AC=4	GT:AD:DP:GQ:PL	1/1:0,24:24:72:723,72,0	1/1:0,22:22:66:671,66,0
chrA1	43903138	.	G	GC	564.07	PASS	ExcessHet=3.0103;FS=0;MQ=59.82;QD=28.2;SOR=4.615;DP=26;AF=1;MLEAC=4;MLEAF=1;AN=4;AC=4	GT:AD:DP:GQ:PL	1/1:0,11:11:33:319,33,0	1/1:0,9:9:27:261,27,0
chrA1	43945260	.	TA	T	734.08	PASS	ExcessHet=3.0103;FS=0;MQ=59.38;QD=29.36;SOR=0.77;DP=27;AF=1;MLEAC=4;MLEAF=1;AN=4;AC=4	GT:AD:DP:GQ:PL	1/1:0,14:14:42:420,42,0	1/1:0,11:11:33:330,33,0
chrA1	44173597	.	G	GT	946.09	PASS	ExcessHet=3.0103;FS=0;MQ=60;QD=31.54;SOR=0.826;DP=33;AF=1;MLEAC=4;MLEAF=1;AN=4;AC=4	GT:AD:DP:GQ:PL	1/1:0,15:15:45:540,45,0	1/1:0,15:15:45:422,45,0
chrA1	44255430	.	T	TA	1626.09	PASS	BaseQRankSum=2.04;ExcessHet=3.0103;FS=0;MQ=60;MQRankSum=0;QD=25.96;ReadPosRankSum=1.74;SOR=0.46;DP=44;AF=1;MLEAC=4;MLEAF=1;AN=4;AC=4	GT:AD:DP:GQ:PL	1/1:1,19:20:50:753,50,0	1/1:0,22:22:66:889,66,0
chrA1	47153509	.	C	CT	1025.09	PASS	ExcessHet=3.0103;FS=0;MQ=60;QD=29.29;SOR=1.308;DP=43;AF=1;MLEAC=4;MLEAF=1;AN=4;AC=4	GT:AD:DP:GQ:PL	1/1:0,18:18:54:548,54,0	1/1:0,17:17:51:493,51,0
chrA1	47346549	.	T	TAC	665.08	PASS	ExcessHet=3.0103;FS=0;MQ=60;QD=27.71;SOR=0.693;DP=36;AF=1;MLEAC=4;MLEAF=1;AN=4;AC=4	GT:AD:DP:GQ:PL	1/1:0,13:13:39:368,39,0	1/1:0,11:11:33:313,33,0
chrA1	47441670	.	G	GAA	167.08	PASS	ExcessHet=3.0103;FS=0;MQ=43.47;QD=33.42;SOR=1.022;DP=7;AF=1;MLEAC=3;MLEAF=0.75;AN=4;AC=4	GT:AD:DP:GQ:PL	1/1:0,2:2:6:73,6,0	1/1:0,3:3:9:110,9,0
chrA1	47447709	.	AT	A	492.02	PASS	ExcessHet=3.0103;FS=0;MQ=58.27;QD=27.33;SOR=0.914;DP=23;AF=1;MLEAC=4;MLEAF=1;AN=4;AC=4	GT:AD:DP:GQ:PL	1/1:0,11:11:33:310,33,0	1/1:0,7:7:21:198,21,0
chrA1	48438198	.	CG	C	153.52	PASS	ExcessHet=3.0103;FS=0;MQ=60;QD=30.7;SOR=3.912;DP=9;AF=1;MLEAC=2;MLEAF=0.5;AN=4;AC=4	GT:AD:DP:GQ:PL	1/1:0,2:3:8:62,8,0	1/1:0,3:3:9:84,9,0
chrA1	49246477	.	GT	G	646.08	PASS	ExcessHet=3.0103;FS=0;MQ=60;QD=23.93;SOR=1.302;DP=28;AF=1;MLEAC=4;MLEAF=1;AN=4;AC=4	GT:AD:DP:GQ:PL	1/1:0,11:11:33:271,33,0	1/1:0,16:16:48:391,48,0
chrA1	49372963	.	CA	C	929.09	PASS	ExcessHet=3.0103;FS=0;MQ=59.31;QD=28.15;SOR=1.022;DP=36;AF=1;MLEAC=4;MLEAF=1;AN=4;AC=4	GT:AD:DP:GQ:PL	1/1:0,13:13:39:372,39,0	1/1:0,20:20:60:573,60,0
chrA1	49382299	.	CATTT	C	838.79	PASS	ExcessHet=3.0103;FS=0;MQ=60;QD=27.99;SOR=1.022;DP=32;AF=1;MLEAC=4;MLEAF=1;AN=4;AC=4	GT:AD:DP:GQ:PL	1/1:0,4:4:12:180,12,0	1/1:0,15:15:46:675,46,0
chrA1	49397159	.	A	AT	923.09	PASS	ExcessHet=3.0103;FS=0;MQ=57.71;QD=27.97;SOR=1.352;DP=37;AF=1;MLEAC=4;MLEAF=1;AN=4;AC=4	GT:AD:DP:GQ:PL	1/1:0,12:12:36:349,36,0	1/1:0,21:21:63:590,63,0
chrA1	49405498	.	CGAAA	C	1604.09	PASS	ExcessHet=3.0103;FS=0;MQ=60;QD=27.95;SOR=0.927;DP=39;AF=1;MLEAC=4;MLEAF=1;AN=4;AC=4	GT:AD:DP:GQ:PL	1/1:0,19:19:57:855,57,0	1/1:0,17:17:51:765,51,0
chrA1	49415309	.	CAAA	C	1559.08	PASS	ExcessHet=3.0103;FS=0;MQ=60;QD=30.21;SOR=0.869;DP=38;AF=1;MLEAC=4;MLEAF=1;AN=4;AC=4	GT:AD:DP:GQ:PL	1/1:0,24:24:72:1080,72,0	1/1:0,11:11:33:495,33,0
chrA1	49465640	.	C	CACAGAGAGAG	919.05	PASS	ExcessHet=3.0103;FS=0;MQ=60;QD=28.56;SOR=0.776;DP=23;AF=1;MLEAC=4;MLEAF=1;AN=4;AC=4	GT:AD:DP:GQ:PL	1/1:0,8:8:24:324,24,0	1/1:0,15:15:45:611,45,0
chrA1	49485066	.	T	TAA	776.07	PASS	ExcessHet=3.0103;FS=0;MQ=59.15;QD=26.3;SOR=0.99;DP=24;AF=1;MLEAC=4;MLEAF=1;AN=4;AC=4	GT:AD:DP:GQ:PL	1/1:0,9:9:27:349,27,0	1/1:0,12:12:36:443,36,0
chrA1	49487374	.	T	TA	742.08	PASS	ExcessHet=3.0103;FS=0;MQ=60;QD=29.68;SOR=0.77;DP=30;AF=1;MLEAC=4;MLEAF=1;AN=4;AC=4	GT:AD:DP:GQ:PL	1/1:0,13:13:39:392,39,0	1/1:0,12:12:36:366,36,0
chrA1	49495081	.	T	TA	1158.09	PASS	ExcessHet=3.0103;FS=0;MQ=59.82;QD=31.3;SOR=0.984;DP=41;AF=1;MLEAC=4;MLEAF=1;AN=4;AC=4	GT:AD:DP:GQ:PL	1/1:0,16:16:48:507,48,0	1/1:0,21:21:63:667,63,0
chrA1	49954194	.	A	AT	571.07	PASS	ExcessHet=3.0103;FS=0;MQ=54.95;QD=27.19;SOR=1.23;DP=25;AF=1;MLEAC=4;MLEAF=1;AN=4;AC=4	GT:AD:DP:GQ:PL	1/1:0,12:12:36:334,36,0	1/1:0,9:9:27:253,27,0
chrA1	49979731	.	G	GAAAA	1313.09	PASS	ExcessHet=3.0103;FS=0;MQ=60;QD=31.86;SOR=0.976;DP=36;AF=1;MLEAC=4;MLEAF=1;AN=4;AC=4	GT:AD:DP:GQ:PL	1/1:0,15:15:45:647,45,0	1/1:0,14:15:48:682,48,0
chrA1	50248440	.	CTCTG	C	1505.09	PASS	ExcessHet=3.0103;FS=0;MQ=59.75;QD=30.4;SOR=1.085;DP=40;AF=1;MLEAC=4;MLEAF=1;AN=4;AC=4	GT:AD:DP:GQ:PL	1/1:0,16:16:48:711,48,0	1/1:0,18:18:54:810,54,0
chrA1	50251554	.	G	GAGAGAGAGAA	1743.09	PASS	ExcessHet=3.0103;FS=0;MQ=60;QD=36.72;SOR=0.984;DP=46;AF=1;MLEAC=4;MLEAF=1;AN=4;AC=4	GT:AD:DP:GQ:PL	1/1:0,16:16:51:763,51,0	1/1:0,21:21:69:996,69,0
chrA1	50253669	.	CAA	C	292.53	PASS	ExcessHet=3.0103;FS=0;MQ=58.06;QD=32.5;SOR=2.093;DP=13;AF=1;MLEAC=4;MLEAF=1;AN=4;AC=4	GT:AD:DP:GQ:PL	1/1:0,4:4:12:136,12,0	1/1:0,5:5:15:173,15,0
chrA1	50266893	.	TA	T	1032.38	PASS	ExcessHet=3.0103;FS=0;MQ=60;QD=27.17;SOR=1.151;DP=49;AF=1;MLEAC=3;MLEAF=0.75;AN=4;AC=4	GT:AD:DP:GQ:PL	1/1:0,23:23:69:609,69,0	1/1:0,15:17:45:416,45,0
chrA1	50334005	.	CAG	C	797.05	PASS	ExcessHet=3.0103;FS=0;MQ=60;QD=31.88;SOR=1.609;DP=34;AF=1;MLEAC=4;MLEAF=1;AN=4;AC=4	GT:AD:DP:GQ:PL	1/1:0,8:8:24:262,24,0	1/1:0,17:17:51:551,51,0
chrA1	50396557	.	C	CTTT	416.77	PASS	ExcessHet=3.0103;FS=0;MQ=60;QD=30.4;SOR=1.802;DP=25;AF=1;MLEAC=4;MLEAF=1;AN=4;AC=4	GT:AD:DP:GQ:PL	1/1:0,8:8:24:315,24,0	1/1:0,3:3:9:118,9,0
chrA1	50400916	.	CCA	C	78.6	PASS	ExcessHet=3.0103;FS=0;MQ=60;QD=19.65;SOR=0.693;DP=5;AF=1;MLEAC=3;MLEAF=0.75;AN=4;AC=4	GT:AD:DP:GQ:PL	1/1:0,2:2:6:65,6,0	1/1:0,2:2:6:29,6,0
chrA1	50406512	.	G	GTATA	831.02	PASS	ExcessHet=3.0103;FS=0;MQ=60;QD=30.37;SOR=1.022;DP=20;AF=1;MLEAC=4;MLEAF=1;AN=4;AC=4	GT:AD:DP:GQ:PL	1/1:0,7:7:21:307,21,0	1/1:0,12:12:36:540,36,0
chrA1	50441747	.	GTATATATA	G	1272.46	PASS	ExcessHet=3.0103;FS=0;MQ=60;QD=30.91;SOR=0.826;DP=35;AF=1;MLEAC=3;MLEAF=0.75;AN=4;AC=4	GT:AD:DP:GQ:PL	1/1:0,14:14:42:630,42,0	1/1:0,14:16:48:648,48,0
chrA1	50554406	.	GA	G	814.08	PASS	ExcessHet=3.0103;FS=0;MQ=60;QD=28.07;SOR=0.76;DP=35;AF=1;MLEAC=4;MLEAF=1;AN=4;AC=4	GT:AD:DP:GQ:PL	1/1:0,11:11:33:315,33,0	1/1:0,18:18:54:515,54,0
chrA1	50569022	.	C	CTT	979.09	PASS	ExcessHet=3.0103;FS=0;MQ=58.89;QD=29.44;SOR=1.302;DP=31;AF=1;MLEAC=4;MLEAF=1;AN=4;AC=4	GT:AD:DP:GQ:PL	1/1:0,14:14:42:517,42,0	1/1:0,13:13:39:478,39,0
chrA1	50574238	.	GT	G	923.44	PASS	ExcessHet=3.0103;FS=0;MQ=59.34;QD=29.79;SOR=1.179;DP=40;AF=1;MLEAC=3;MLEAF=0.75;AN=4;AC=4	GT:AD:DP:GQ:PL	1/1:0,21:21:63:626,63,0	1/1:0,10:12:36:302,36,0
chrA1	50577809	.	T	TAAATAAACAAAC	1782.09	PASS	ExcessHet=3.0103;FS=0;MQ=59.91;QD=29.48;SOR=0.77;DP=45;AF=1;MLEAC=4;MLEAF=1;AN=4;AC=4	GT:AD:DP:GQ:PL	1/1:0,13:13:60:883,60,0	1/1:0,12:12:65:915,65,0
chrA1	50608764	.	A	AT	1407.09	PASS	ExcessHet=3.0103;FS=0;MQ=60;QD=28.72;SOR=0.733;DP=55;AF=1;MLEAC=4;MLEAF=1;AN=4;AC=4	GT:AD:DP:GQ:PL	1/1:0,24:24:71:691,71,0	1/1:0,25:25:75:732,75,0
chrA1	50884067	.	CG	C	1234.09	PASS	ExcessHet=3.0103;FS=0;MQ=60;QD=30.85;SOR=0.693;DP=48;AF=1;MLEAC=4;MLEAF=1;AN=4;AC=4	GT:AD:DP:GQ:PL	1/1:0,20:20:60:637,60,0	1/1:0,20:20:60:613,60,0
chrA1	51015169	.	C	CAACT	1506.09	PASS	ExcessHet=3.0103;FS=0;MQ=60;QD=29.05;SOR=1.244;DP=38;AF=1;MLEAC=4;MLEAF=1;AN=4;AC=4	GT:AD:DP:GQ:PL	1/1:0,14:14:42:630,42,0	1/1:0,20:20:60:892,60,0
chrA1	51343468	.	AG	A	576.05	PASS	ExcessHet=3.0103;FS=0;MQ=60;QD=30.32;SOR=0.793;DP=21;AF=1;MLEAC=4;MLEAF=1;AN=4;AC=4	GT:AD:DP:GQ:PL	1/1:0,8:8:24:249,24,0	1/1:0,11:11:33:343,33,0
chrA1	51370508	.	A	AT	646.07	PASS	ExcessHet=3.0103;FS=0;MQ=59.85;QD=30.77;SOR=0.99;DP=25;AF=1;MLEAC=4;MLEAF=1;AN=4;AC=4	GT:AD:DP:GQ:PL	1/1:0,10:10:30:304,30,0	1/1:0,11:11:33:358,33,0
chrA1	51532603	.	A	AC	394.91	PASS	ExcessHet=3.0103;FS=0;MQ=57.19;QD=30.38;SOR=3.767;DP=16;AF=1;MLEAC=4;MLEAF=1;AN=4;AC=4	GT:AD:DP:GQ:PL	1/1:0,6:6:18:188,18,0	1/1:0,7:7:21:223,21,0
chrA1	51536838	.	AC	A	575.07	PASS	ExcessHet=3.0103;FS=0;MQ=60;QD=27.38;SOR=1.23;DP=24;AF=1;MLEAC=4;MLEAF=1;AN=4;AC=4	GT:AD:DP:GQ:PL	1/1:0,12:12:36:339,36,0	1/1:0,9:9:27:252,27,0
chrA1	51718319	.	GGA	G	1252.09	PASS	BaseQRankSum=-0.665;ExcessHet=3.0103;FS=0;MQ=59.54;MQRankSum=0;QD=28.27;ReadPosRankSum=1.07;SOR=0.399;DP=45;AF=1;MLEAC=4;MLEAF=1;AN=4;AC=4	GT:AD:DP:GQ:PL	1/1:1,20:21:49:743,49,0	1/1:0,14:14:42:525,42,0
chrA1	51851104	.	T	TCC	223.46	PASS	ExcessHet=3.0103;FS=0;MQ=59.62;QD=31.92;SOR=0.941;DP=15;AF=1;MLEAC=3;MLEAF=0.75;AN=4;AC=4	GT:AD:DP:GQ:PL	1/1:0,4:4:12:126,12,0	1/1:0,3:3:9:114,9,0
chrA1	51989519	.	A	AAGTC	1628.09	PASS	ExcessHet=3.0103;FS=0;MQ=60;QD=25.6;SOR=1.27;DP=39;AF=1;MLEAC=4;MLEAF=1;AN=4;AC=4	GT:AD:DP:GQ:PL	1/1:0,12:12:36:540,36,0	1/1:0,25:25:75:1104,75,0
chrA1	52025386	.	A	AT	1000.09	PASS	ExcessHet=3.0103;FS=0;MQ=55.39;QD=28.57;SOR=0.869;DP=42;AF=1;MLEAC=4;MLEAF=1;AN=4;AC=4	GT:AD:DP:GQ:PL	1/1:0,17:17:51:494,51,0	1/1:0,18:18:54:522,54,0
chrA1	52169694	.	TAAA	T	433.64	PASS	ExcessHet=3.0103;FS=0;MQ=58.82;QD=26.03;SOR=1.609;DP=14;AF=1;MLEAC=4;MLEAF=1;AN=4;AC=4	GT:AD:DP:GQ:PL	1/1:0,5:5:15:225,15,0	1/1:0,5:5:15:225,15,0
chrA1	52182452	.	A	AT	915.09	PASS	BaseQRankSum=-0.447;ExcessHet=3.0103;FS=3.854;MQ=60;MQRankSum=0;QD=26.91;ReadPosRankSum=0;SOR=0.916;DP=37;AF=1;MLEAC=4;MLEAF=1;AN=4;AC=4	GT:AD:DP:GQ:PL	1/1:0,19:19:57:550,57,0	1/1:1,14:15:37:381,37,0
chrA1	52218557	.	A	AT	708.9	PASS	ExcessHet=3.0103;FS=0;MQ=57.03;QD=28.36;SOR=0.77;DP=27;AF=1;MLEAC=4;MLEAF=1;AN=4;AC=4	GT:AD:DP:GQ:PL	1/1:0,20:20:60:580,60,0	1/1:0,5:5:15:145,15,0
chrA1	52234858	.	A	AGGACGGAC	838.05	PASS	ExcessHet=3.0103;FS=0;MQ=58.74;QD=34.38;SOR=3.816;DP=35;AF=1;MLEAC=4;MLEAF=1;AN=4;AC=4	GT:AD:DP:GQ:PL	1/1:0,13:13:39:565,39,0	1/1:0,8:8:23:289,23,0
chrA1	52691204	.	GA	G	773.03	PASS	ExcessHet=3.0103;FS=0;MQ=60;QD=30.92;SOR=1.609;DP=31;AF=1;MLEAC=4;MLEAF=1;AN=4;AC=4	GT:AD:DP:GQ:PL	1/1:0,7:7:21:223,21,0	1/1:0,18:18:54:566,54,0
chrA1	52726498	.	A	AG	1233.09	PASS	ExcessHet=3.0103;FS=0;MQ=60;QD=25;SOR=0.756;DP=35;AF=1;MLEAC=4;MLEAF=1;AN=4;AC=4	GT:AD:DP:GQ:PL	1/1:0,17:17:51:683,51,0	1/1:0,14:14:42:566,42,0
chrA1	52934738	.	C	CA	1446.09	PASS	ExcessHet=3.0103;FS=0;MQ=60;QD=30.13;SOR=1.179;DP=53;AF=1;MLEAC=4;MLEAF=1;AN=4;AC=4	GT:AD:DP:GQ:PL	1/1:0,24:24:72:730,72,0	1/1:0,24:24:72:732,72,0
chrA1	53432889	.	GA	G	108.08	PASS	ExcessHet=3.0103;FS=0;MQ=57.22;QD=21.62;SOR=1.022;DP=11;AF=1;MLEAC=3;MLEAF=0.75;AN=4;AC=4	GT:AD:DP:GQ:PL	1/1:0,2:2:6:50,6,0	1/1:0,3:3:9:74,9,0
chrA1	53629047	.	G	GT	730.08	PASS	ExcessHet=3.0103;FS=0;MQ=60;QD=28.08;SOR=1.445;DP=33;AF=1;MLEAC=4;MLEAF=1;AN=4;AC=4	GT:AD:DP:GQ:PL	1/1:0,11:11:33:320,33,0	1/1:0,15:15:45:426,45,0
chrA1	54640571	.	TATTA	T	773.9	PASS	ExcessHet=3.0103;FS=0;MQ=60;QD=31.83;SOR=0.914;DP=25;AF=1;MLEAC=4;MLEAF=1;AN=4;AC=4	GT:AD:DP:GQ:PL	1/1:0,5:5:15:225,15,0	1/1:0,13:13:39:565,39,0
chrA1	54834505	.	T	TA	445.18	PASS	ExcessHet=3.0103;FS=0;MQ=56.63;QD=34.63;SOR=0.892;DP=15;AF=1;MLEAC=4;MLEAF=1;AN=4;AC=4	GT:AD:DP:GQ:PL	1/1:0,3:3:15:224,15,0	1/1:0,6:6:21:300,21,0
chrA1	55224735	.	A	ATAT	1579.09	PASS	ExcessHet=3.0103;FS=0;MQ=59.87;QD=26.49;SOR=0.804;DP=38;AF=1;MLEAC=4;MLEAF=1;AN=4;AC=4	GT:AD:DP:GQ:PL	1/1:0,14:14:42:622,42,0	1/1:0,22:22:66:973,66,0
chrA1	55252555	.	GA	G	642.92	PASS	BaseQRankSum=-0.553;ExcessHet=3.0103;FS=0;MQ=60;MQRankSum=0;QD=25.72;ReadPosRankSum=-1.157;SOR=0.293;DP=30;AF=1;MLEAC=4;MLEAF=1;AN=4;AC=4	GT:AD:DP:GQ:PL	1/1:0,10:10:30:287,30,0	1/1:1,14:15:16:372,16,0
chrA1	55550076	.	A	AT	1423.09	PASS	ExcessHet=3.0103;FS=0;MQ=60;QD=30.28;SOR=0.941;DP=35;AF=1;MLEAC=4;MLEAF=1;AN=4;AC=4	GT:AD:DP:GQ:PL	1/1:0,15:15:45:614,45,0	1/1:0,19:19:57:825,57,0
chrA1	55581718	.	GTT	G	856.71	PASS	BaseQRankSum=-1.052;ExcessHet=3.0103;FS=3.617;MQ=60;MQRankSum=0;QD=31.25;ReadPosRankSum=-0.976;SOR=0.793;DP=25;AF=1;MLEAC=4;MLEAF=1;AN=4;AC=4	GT:AD:DP:GQ:PL	1/1:0,7:7:21:295,21,0	1/1:1,15:16:12:578,12,0
chrA1	55617069	.	C	CAAT	1329.08	PASS	ExcessHet=3.0103;FS=0;MQ=60;QD=32.32;SOR=0.976;DP=31;AF=1;MLEAC=4;MLEAF=1;AN=4;AC=4	GT:AD:DP:GQ:PL	1/1:0,11:11:33:495,33,0	1/1:0,19:19:57:850,57,0
chrA1	55783532	.	TA	T	1276.09	PASS	ExcessHet=3.0103;FS=0;MQ=60;QD=34.49;SOR=0.859;DP=42;AF=1;MLEAC=4;MLEAF=1;AN=4;AC=4	GT:AD:DP:GQ:PL	1/1:0,18:18:54:616,54,0	1/1:0,19:19:57:676,57,0
chrA1	55839046	.	G	GA	796.09	PASS	ExcessHet=3.0103;FS=0;MQ=60;QD=28.43;SOR=0.693;DP=32;AF=1;MLEAC=4;MLEAF=1;AN=4;AC=4	GT:AD:DP:GQ:PL	1/1:0,14:14:42:406,42,0	1/1:0,14:14:42:406,42,0
chrA1	55950735	.	A	AAAAT	1254.09	PASS	ExcessHet=3.0103;FS=0;MQ=54.62;QD=32.69;SOR=0.906;DP=42;AF=1;MLEAC=4;MLEAF=1;AN=4;AC=4	GT:AD:DP:GQ:PL	1/1:0,15:15:45:640,45,0	1/1:0,14:14:42:630,42,0
chrA1	56019387	.	C	CT	1028.09	PASS	ExcessHet=3.0103;FS=0;MQ=60;QD=32.19;SOR=0.836;DP=30;AF=1;MLEAC=4;MLEAF=1;AN=4;AC=4	GT:AD:DP:GQ:PL	1/1:0,15:15:45:558,45,0	1/1:0,13:13:39:486,39,0
chrA1	56029592	.	T	TAA	457.27	PASS	ExcessHet=3.0103;FS=0;MQ=60;QD=33.33;SOR=1.802;DP=13;AF=1;MLEAC=3;MLEAF=0.75;AN=4;AC=4	GT:AD:DP:GQ:PL	1/1:0,2:2:6:90,6,0	1/1:0,9:9:27:383,27,0
chrA1	56139851	.	A	ATT	671.02	PASS	ExcessHet=3.0103;FS=0;MQ=52.36;QD=27.48;SOR=1.863;DP=22;AF=1;MLEAC=4;MLEAF=1;AN=4;AC=4	GT:AD:DP:GQ:PL	1/1:0,7:7:21:258,21,0	1/1:0,11:11:33:429,33,0
chrA1	56140114	.	GT	G	898.08	PASS	ExcessHet=3.0103;FS=0;MQ=59.9;QD=32.07;SOR=0.836;DP=29;AF=1;MLEAC=4;MLEAF=1;AN=4;AC=4	GT:AD:DP:GQ:PL	1/1:0,11:11:33:359,33,0	1/1:0,17:17:51:555,51,0
chrA1	56248554	.	T	TTATATATA	345.39	PASS	ExcessHet=3.0103;FS=0;MQ=60;QD=31.65;SOR=1.863;DP=12;AF=1;MLEAC=3;MLEAF=0.75;AN=4;AC=4	GT:AD:DP:GQ:PL	1/1:0,7:7:21:315,21,0	1/1:0,1:1:3:45,3,0
chrA1	56261772	.	CAT	C	1182.09	PASS	ExcessHet=3.0103;FS=0;MQ=60;QD=30.58;SOR=0.892;DP=40;AF=1;MLEAC=4;MLEAF=1;AN=4;AC=4	GT:AD:DP:GQ:PL	1/1:0,18:18:54:696,54,0	1/1:0,13:13:39:502,39,0
chrA1	56329879	.	T	TTA	838.08	PASS	ExcessHet=3.0103;FS=0;MQ=60;QD=33.89;SOR=1.179;DP=25;AF=1;MLEAC=4;MLEAF=1;AN=4;AC=4	GT:AD:DP:GQ:PL	1/1:0,10:10:30:375,30,0	1/1:0,13:13:39:479,39,0
chrA1	56330219	.	CAA	C	791.08	PASS	ExcessHet=3.0103;FS=0;MQ=60;QD=32.96;SOR=1.051;DP=29;AF=1;MLEAC=4;MLEAF=1;AN=4;AC=4	GT:AD:DP:GQ:PL	1/1:0,11:11:33:374,33,0	1/1:0,13:13:39:433,39,0
chrA1	56345815	.	C	CA	180.42	PASS	ExcessHet=3.0103;FS=0;MQ=60;QD=22.55;SOR=0.693;DP=12;AF=1;MLEAC=3;MLEAF=0.75;AN=4;AC=4	GT:AD:DP:GQ:PL	1/1:0,4:4:12:99,12,0	1/1:0,4:4:12:98,12,0
chrA1	56640617	.	T	TA	709.05	PASS	ExcessHet=3.0103;FS=0;MQ=60;QD=27.3;SOR=1.23;DP=27;AF=1;MLEAC=4;MLEAF=1;AN=4;AC=4	GT:AD:DP:GQ:PL	1/1:0,12:13:39:445,39,0	1/1:0,8:8:24:280,24,0
chrA1	56811913	.	TTA	T	303.53	PASS	ExcessHet=3.0103;FS=0;MQ=60;QD=33.73;SOR=0.892;DP=14;AF=1;MLEAC=4;MLEAF=1;AN=4;AC=4	GT:AD:DP:GQ:PL	1/1:0,5:5:15:178,15,0	1/1:0,4:4:12:142,12,0
chrA1	57651443	.	T	TA	1054.09	PASS	ExcessHet=3.0103;FS=0;MQ=60;QD=30.12;SOR=0.749;DP=40;AF=1;MLEAC=4;MLEAF=1;AN=4;AC=4	GT:AD:DP:GQ:PL	1/1:0,18:18:54:550,54,0	1/1:0,17:17:51:520,51,0
chrA1	57789023	.	G	GTCTC	383.67	PASS	ExcessHet=3.0103;FS=0;MQ=52.98;QD=25.92;SOR=0.892;DP=10;AF=1;MLEAC=3;MLEAF=0.75;AN=4;AC=4	GT:AD:DP:GQ:PL	1/1:0,6:6:18:270,18,0	1/1:0,3:3:9:130,9,0
chrA1	57949951	.	TA	T	743.09	PASS	ExcessHet=3.0103;FS=0;MQ=60;QD=25.62;SOR=0.76;DP=35;AF=1;MLEAC=4;MLEAF=1;AN=4;AC=4	GT:AD:DP:GQ:PL	1/1:0,12:12:36:314,36,0	1/1:0,17:17:51:445,51,0
chrA1	57973007	.	GCT	G	885.08	PASS	ExcessHet=3.0103;FS=0;MQ=60;QD=37.91;SOR=1.136;DP=31;AF=1;MLEAC=4;MLEAF=1;AN=4;AC=4	GT:AD:DP:GQ:PL	1/1:0,11:11:33:381,33,0	1/1:0,14:14:42:520,42,0
chrA1	57980026	.	A	AC	1039.99	PASS	ExcessHet=3.0103;FS=0;MQ=59.91;QD=29.82;SOR=5.058;DP=32;AF=1;MLEAC=4;MLEAF=1;AN=4;AC=4	GT:AD:DP:GQ:PL	1/1:0,12:13:39:516,39,0	1/1:0,12:12:36:540,36,0
chrA1	58115292	.	G	GAAATA	1199.08	PASS	ExcessHet=3.0103;FS=0;MQ=59.29;QD=25.47;SOR=0.765;DP=34;AF=1;MLEAC=4;MLEAF=1;AN=4;AC=4	GT:AD:DP:GQ:PL	1/1:0,11:11:33:495,33,0	1/1:0,16:16:48:720,48,0
chrA1	58214306	.	G	GTATATC	469.37	PASS	ExcessHet=3.0103;FS=0;MQ=55.84;QD=22.52;SOR=0.693;DP=16;AF=1;MLEAC=3;MLEAF=0.75;AN=4;AC=4	GT:AD:DP:GQ:PL	1/1:0,4:4:12:171,12,0	1/1:0,8:8:24:324,24,0
chrA1	58218524	.	TC	T	1073.09	PASS	ExcessHet=3.0103;FS=0;MQ=59.75;QD=29.81;SOR=0.927;DP=44;AF=1;MLEAC=4;MLEAF=1;AN=4;AC=4	GT:AD:DP:GQ:PL	1/1:0,19:19:57:578,57,0	1/1:0,17:17:51:511,51,0
chrA1	58336879	.	T	TTTG	1081.08	PASS	ExcessHet=3.0103;FS=0;MQ=56.32;QD=26.41;SOR=1.061;DP=27;AF=1;MLEAC=4;MLEAF=1;AN=4;AC=4	GT:AD:DP:GQ:PL	1/1:0,10:10:39:585,39,0	1/1:0,7:7:36:512,36,0
chrA1	58386580	.	AG	A	554.01	PASS	ExcessHet=3.0103;FS=0;MQ=60;QD=34.63;SOR=4.174;DP=17;AF=1;MLEAC=4;MLEAF=1;AN=4;AC=4	GT:AD:DP:GQ:PL	1/1:0,9:9:27:338,27,0	1/1:0,7:7:21:232,21,0
chrA1	58698936	.	TA	T	380.97	PASS	ExcessHet=3.0103;FS=0;MQ=55.95;QD=23.81;SOR=1.609;DP=17;AF=1;MLEAC=4;MLEAF=1;AN=4;AC=4	GT:AD:DP:GQ:PL	1/1:0,6:6:18:155,18,0	1/1:0,10:10:30:242,30,0
chrA1	58946277	.	T	TC	984.09	PASS	ExcessHet=3.0103;FS=0;MQ=60;QD=30.75;SOR=1.112;DP=35;AF=1;MLEAC=4;MLEAF=1;AN=4;AC=4	GT:AD:DP:GQ:PL	1/1:0,20:20:60:619,60,0	1/1:0,12:12:36:381,36,0
chrA1	59305718	.	A	ATTT	1443.09	PASS	ExcessHet=3.0103;FS=0;MQ=60;QD=31.43;SOR=0.752;DP=36;AF=1;MLEAC=4;MLEAF=1;AN=4;AC=4	GT:AD:DP:GQ:PL	1/1:0,12:12:36:525,36,0	1/1:0,21:21:63:934,63,0
chrA1	59319288	.	G	GA	1370.09	PASS	ExcessHet=3.0103;FS=0;MQ=60;QD=32.37;SOR=0.859;DP=37;AF=1;MLEAC=4;MLEAF=1;AN=4;AC=4	GT:AD:DP:GQ:PL	1/1:0,19:19:57:711,57,0	1/1:0,18:18:54:675,54,0
chrA1	59420667	.	A	AC	1050.08	PASS	ExcessHet=3.0103;FS=0;MQ=60;QD=28.94;SOR=1.609;DP=30;AF=1;MLEAC=4;MLEAF=1;AN=4;AC=4	GT:AD:DP:GQ:PL	1/1:0,18:18:54:707,54,0	1/1:0,10:10:30:359,30,0
chrA1	59484021	.	CA	C	580.02	PASS	ExcessHet=3.0103;FS=0;MQ=60;QD=34.12;SOR=1.371;DP=18;AF=1;MLEAC=4;MLEAF=1;AN=4;AC=4	GT:AD:DP:GQ:PL	1/1:0,10:10:30:302,30,0	1/1:0,7:7:21:294,21,0
chrA1	60177438	.	G	GTT	1752.09	PASS	ExcessHet=3.0103;FS=0;MQ=60;QD=28.95;SOR=0.78;DP=53;AF=1;MLEAC=4;MLEAF=1;AN=4;AC=4	GT:AD:DP:GQ:PL	1/1:0,23:23:69:895,69,0	1/1:0,23:23:69:873,69,0
chrA1	60200487	.	AT	A	1087.09	PASS	ExcessHet=3.0103;FS=0;MQ=60;QD=28.61;SOR=0.914;DP=41;AF=1;MLEAC=4;MLEAF=1;AN=4;AC=4	GT:AD:DP:GQ:PL	1/1:0,18:18:54:514,54,0	1/1:0,20:20:60:589,60,0
chrA1	60202176	.	CA	C	566.08	PASS	ExcessHet=3.0103;FS=0;MQ=60;QD=22.64;SOR=0.941;DP=35;AF=1;MLEAC=4;MLEAF=1;AN=4;AC=4	GT:AD:DP:GQ:PL	1/1:0,13:13:38:294,38,0	1/1:0,12:12:36:288,36,0
chrA1	60255231	.	TG	T	1396.09	PASS	ExcessHet=3.0103;FS=0;MQ=60;QD=34.05;SOR=0.741;DP=45;AF=1;MLEAC=4;MLEAF=1;AN=4;AC=4	GT:AD:DP:GQ:PL	1/1:0,18:18:54:620,54,0	1/1:0,23:23:69:792,69,0
chrA1	60868384	.	A	ATG	1439.09	PASS	ExcessHet=3.0103;FS=0;MQ=60;QD=31.14;SOR=1.209;DP=39;AF=1;MLEAC=4;MLEAF=1;AN=4;AC=4	GT:AD:DP:GQ:PL	1/1:0,15:15:45:617,45,0	1/1:0,21:21:63:838,63,0
chrA1	60875260	.	T	TCACA	412.85	PASS	ExcessHet=3.0103;FS=0;MQ=40.02;QD=30.13;SOR=2.833;DP=41;AF=1;MLEAC=3;MLEAF=0.75;AN=4;AC=4	GT:AD:DP:GQ:PL	1/1:0,0:1:17:201,17,0	1/1:0,2:2:18:223,18,0
chrA1	60924641	.	AT	A	1294.09	PASS	ExcessHet=3.0103;FS=0;MQ=60;QD=30.81;SOR=0.892;DP=46;AF=1;MLEAC=4;MLEAF=1;AN=4;AC=4	GT:AD:DP:GQ:PL	1/1:0,20:20:60:637,60,0	1/1:0,22:22:65:673,65,0
chrA1	60942285	.	T	TA	1019.92	PASS	BaseQRankSum=3;ExcessHet=3.0103;FS=0;MQ=60;MQRankSum=0;QD=25.5;ReadPosRankSum=0.999;SOR=0.798;DP=45;AF=1;MLEAC=4;MLEAF=1;AN=4;AC=4	GT:AD:DP:GQ:PL	1/1:0,21:21:63:600,63,0	1/1:2,17:19:8:436,8,0
chrA1	60991965	.	G	GTAT	2126.09	PASS	ExcessHet=3.0103;FS=0;MQ=60;QD=31.68;SOR=0.909;DP=56;AF=1;MLEAC=4;MLEAF=1;AN=4;AC=4	GT:AD:DP:GQ:PL	1/1:0,27:27:81:1152,81,0	1/1:0,22:22:66:990,66,0
chrA1	61024889	.	A	ATT	1612.09	PASS	ExcessHet=3.0103;FS=0;MQ=60;QD=30.63;SOR=0.892;DP=45;AF=1;MLEAC=4;MLEAF=1;AN=4;AC=4	GT:AD:DP:GQ:PL	1/1:0,19:19:57:736,57,0	1/1:0,23:23:69:892,69,0
chrA1	61245938	.	AC	A	960.09	PASS	ExcessHet=3.0103;FS=0;MQ=60;QD=27.43;SOR=2.115;DP=45;AF=1;MLEAC=4;MLEAF=1;AN=4;AC=4	GT:AD:DP:GQ:PL	1/1:0,12:12:36:336,36,0	1/1:0,23:23:69:640,69,0
chrA1	61307183	.	T	TAA	544.01	PASS	ExcessHet=3.0103;FS=0;MQ=60;QD=34;SOR=2.049;DP=20;AF=1;MLEAC=4;MLEAF=1;AN=4;AC=4	GT:AD:DP:GQ:PL	1/1:0,9:9:27:315,27,0	1/1:0,7:7:21:245,21,0
chrA1	62014359	.	GT	G	943.08	PASS	ExcessHet=3.0103;FS=0;MQ=60;QD=31.94;SOR=1.893;DP=28;AF=1;MLEAC=4;MLEAF=1;AN=4;AC=4	GT:AD:DP:GQ:PL	1/1:0,15:15:45:585,45,0	1/1:0,10:10:30:374,30,0
chrA1	62285353	.	GA	G	1222.09	PASS	ExcessHet=3.0103;FS=0;MQ=60;QD=33.03;SOR=1.27;DP=38;AF=1;MLEAC=4;MLEAF=1;AN=4;AC=4	GT:AD:DP:GQ:PL	1/1:0,14:14:42:443,42,0	1/1:0,23:23:69:795,69,0
chrA1	62387877	.	A	AT	913.09	PASS	ExcessHet=3.0103;FS=0;MQ=60;QD=28.53;SOR=0.818;DP=34;AF=1;MLEAC=4;MLEAF=1;AN=4;AC=4	GT:AD:DP:GQ:PL	1/1:0,16:16:48:464,48,0	1/1:0,16:16:48:465,48,0
chrA1	62472324	.	A	AT	795.05	PASS	BaseQRankSum=1.18;ExcessHet=3.0103;FS=0;MQ=60;MQRankSum=0;QD=24.85;ReadPosRankSum=-0.759;SOR=0.976;DP=37;AF=1;MLEAC=4;MLEAF=1;AN=4;AC=4	GT:AD:DP:GQ:PL	1/1:1,15:16:23:388,23,0	1/1:1,15:16:41:423,41,0
chrA1	62510598	.	T	TC	1923.09	PASS	ExcessHet=3.0103;FS=0;MQ=60;QD=32.81;SOR=0.963;DP=51;AF=1;MLEAC=4;MLEAF=1;AN=4;AC=4	GT:AD:DP:GQ:PL	1/1:0,28:28:84:1131,84,0	1/1:0,20:20:60:808,60,0
chrA1	62691233	.	T	TA	680.09	PASS	ExcessHet=3.0103;FS=0;MQ=60;QD=26.16;SOR=1.22;DP=31;AF=1;MLEAC=4;MLEAF=1;AN=4;AC=4	GT:AD:DP:GQ:PL	1/1:0,12:12:36:321,36,0	1/1:0,14:14:42:375,42,0
chrA1	63437769	.	TA	T	545.08	PASS	ExcessHet=3.0103;FS=0;MQ=60;QD=23.7;SOR=0.963;DP=29;AF=1;MLEAC=4;MLEAF=1;AN=4;AC=4	GT:AD:DP:GQ:PL	1/1:0,11:11:33:271,33,0	1/1:0,12:12:36:290,36,0
chrA1	63541734	.	AT	A	666.08	PASS	ExcessHet=3.0103;FS=0;MQ=60;QD=24.67;SOR=0.922;DP=35;AF=1;MLEAC=4;MLEAF=1;AN=4;AC=4	GT:AD:DP:GQ:PL	1/1:0,16:16:48:398,48,0	1/1:0,11:11:33:284,33,0
chrA1	63634453	.	C	CT	929.09	PASS	BaseQRankSum=-0.32;ExcessHet=3.0103;FS=0;MQ=60;MQRankSum=0;QD=25.11;ReadPosRankSum=-0.761;SOR=0.323;DP=45;AF=1;MLEAC=4;MLEAF=1;AN=4;AC=4	GT:AD:DP:GQ:PL	1/1:0,21:21:63:554,63,0	1/1:1,15:16:42:391,42,0
chrA1	63670721	.	ATTG	A	1413.09	PASS	ExcessHet=3.0103;FS=0;MQ=60;QD=24.49;SOR=0.693;DP=43;AF=1;MLEAC=4;MLEAF=1;AN=4;AC=4	GT:AD:DP:GQ:PL	1/1:0,13:13:38:508,38,0	1/1:0,21:21:63:921,63,0
chrA1	63671678	.	GACACACACACAC	G	1120.08	PASS	ExcessHet=3.0103;FS=0;MQ=59.49;QD=30.07;SOR=0.846;DP=39;AF=1;MLEAC=4;MLEAF=1;AN=4;AC=4	GT:AD:DP:GQ:PL	1/1:0,16:16:48:720,48,0	1/1:0,10:10:30:416,30,0
chrA1	63720810	.	AT	A	500.05	PASS	ExcessHet=3.0103;FS=0;MQ=60;QD=27.78;SOR=0.914;DP=21;AF=1;MLEAC=4;MLEAF=1;AN=4;AC=4	GT:AD:DP:GQ:PL	1/1:0,10:10:30:286,30,0	1/1:0,8:8:24:230,24,0
chrA1	63854794	.	C	CG	713.07	PASS	ExcessHet=3.0103;FS=0;MQ=60;QD=30.51;SOR=3.716;DP=25;AF=1;MLEAC=4;MLEAF=1;AN=4;AC=4	GT:AD:DP:GQ:PL	1/1:0,9:9:27:326,27,0	1/1:0,11:11:33:403,33,0
chrA1	63869783	.	A	AT	845.09	PASS	ExcessHet=3.0103;FS=0;MQ=60;QD=24.15;SOR=0.869;DP=38;AF=1;MLEAC=4;MLEAF=1;AN=4;AC=4	GT:AD:DP:GQ:PL	1/1:0,16:16:48:395,48,0	1/1:0,19:19:57:466,57,0
chrA1	63966886	.	A	AT	1349.09	PASS	ExcessHet=3.0103;FS=0;MQ=60;QD=29.98;SOR=0.929;DP=48;AF=1;MLEAC=4;MLEAF=1;AN=4;AC=4	GT:AD:DP:GQ:PL	1/1:0,26:26:78:793,78,0	1/1:0,19:19:57:572,57,0
chrA1	64207430	.	T	TCC	230.04	PASS	ExcessHet=3.0103;FS=0;MQ=60;QD=32.86;SOR=0.941;DP=20;AF=1;MLEAC=3;MLEAF=0.75;AN=4;AC=4	GT:AD:DP:GQ:PL	1/1:0,5:5:15:173,15,0	1/1:0,2:2:6:73,6,0
chrA1	64572195	.	G	GA	1054.09	PASS	ExcessHet=3.0103;FS=0;MQ=60;QD=28.49;SOR=0.746;DP=44;AF=1;MLEAC=4;MLEAF=1;AN=4;AC=4	GT:AD:DP:GQ:PL	1/1:0,18:18:54:521,54,0	1/1:0,19:19:57:549,57,0
chrA1	64656286	.	TGG	T	1422.09	PASS	ExcessHet=3.0103;FS=0;MQ=60;QD=30.77;SOR=0.804;DP=43;AF=1;MLEAC=4;MLEAF=1;AN=4;AC=4	GT:AD:DP:GQ:PL	1/1:0,17:17:51:684,51,0	1/1:0,19:19:57:754,57,0
chrA1	64660880	.	G	GCGCTCT	1000.05	PASS	ExcessHet=3.0103;FS=0;MQ=60;QD=35.37;SOR=0.874;DP=32;AF=1;MLEAC=4;MLEAF=1;AN=4;AC=4	GT:AD:DP:GQ:PL	1/1:0,16:16:48:694,48,0	1/1:0,6:6:24:322,24,0
chrA1	64719795	.	C	CA	1156.09	PASS	ExcessHet=3.0103;FS=0;MQ=60;QD=31.25;SOR=1.27;DP=39;AF=1;MLEAC=4;MLEAF=1;AN=4;AC=4	GT:AD:DP:GQ:PL	1/1:0,17:17:51:545,51,0	1/1:0,20:20:60:627,60,0
chrA1	65219854	.	C	CA	890.09	PASS	ExcessHet=3.0103;FS=0;MQ=60;QD=26.97;SOR=1.352;DP=37;AF=1;MLEAC=4;MLEAF=1;AN=4;AC=4	GT:AD:DP:GQ:PL	1/1:0,16:16:48:465,48,0	1/1:0,17:17:50:441,50,0
chrA1	65591273	.	T	TG	627.9	PASS	ExcessHet=3.0103;FS=0;MQ=60;QD=28.54;SOR=2.303;DP=27;AF=1;MLEAC=4;MLEAF=1;AN=4;AC=4	GT:AD:DP:GQ:PL	1/1:0,5:5:15:125,15,0	1/1:0,17:17:51:519,51,0
chrA1	65725713	.	G	GT	1257.09	PASS	ExcessHet=3.0103;FS=0;MQ=60;QD=33.1;SOR=0.892;DP=32;AF=1;MLEAC=4;MLEAF=1;AN=4;AC=4	GT:AD:DP:GQ:PL	1/1:0,15:15:45:609,45,0	1/1:0,16:16:48:664,48,0
chrA1	65872488	.	C	CAGTGT	1613.93	PASS	BaseQRankSum=0.749;ExcessHet=3.0103;FS=3.493;MQ=60;MQRankSum=0;QD=31.32;ReadPosRankSum=1.53;SOR=0.655;DP=39;AF=1;MLEAC=4;MLEAF=1;AN=4;AC=4	GT:AD:DP:GQ:PL	1/1:1,16:17:16:685,16,0	1/1:0,21:21:63:945,63,0
chrA1	65928072	.	GA	G	826.01	PASS	ExcessHet=3.0103;FS=0;MQ=60;QD=32.07;SOR=1.179;DP=22;AF=1;MLEAC=4;MLEAF=1;AN=4;AC=4	GT:AD:DP:GQ:PL	1/1:0,5:5:21:314,21,0	1/1:0,8:8:36:528,36,0
chrA1	65969899	.	A	AAAAGG	1639.09	PASS	ExcessHet=3.0103;FS=0;MQ=60;QD=31.9;SOR=0.746;DP=39;AF=1;MLEAC=4;MLEAF=1;AN=4;AC=4	GT:AD:DP:GQ:PL	1/1:0,17:17:51:762,51,0	1/1:0,20:20:60:893,60,0
chrA1	65980852	.	G	GAAAA	1137.08	PASS	ExcessHet=3.0103;FS=0;MQ=60;QD=28.6;SOR=1.445;DP=32;AF=1;MLEAC=4;MLEAF=1;AN=4;AC=4	GT:AD:DP:GQ:PL	1/1:0,15:15:48:681,48,0	1/1:0,11:11:33:472,33,0
chrA1	65984703	.	A	AT	562.79	PASS	ExcessHet=3.0103;FS=0;MQ=60;QD=28.14;SOR=0.892;DP=22;AF=1;MLEAC=4;MLEAF=1;AN=4;AC=4	GT:AD:DP:GQ:PL	1/1:0,4:4:12:116,12,0	1/1:0,16:16:48:463,48,0
chrA1	66017561	.	G	GAAGAC	1733.09	PASS	ExcessHet=3.0103;FS=0;MQ=60;QD=33.26;SOR=0.85;DP=42;AF=1;MLEAC=4;MLEAF=1;AN=4;AC=4	GT:AD:DP:GQ:PL	1/1:0,26:26:78:1164,78,0	1/1:0,13:13:39:585,39,0
chrA1	66030687	.	CGTG	C	2214.09	PASS	ExcessHet=3.0103;FS=0;MQ=59.58;QD=31.44;SOR=0.773;DP=54;AF=1;MLEAC=4;MLEAF=1;AN=4;AC=4	GT:AD:DP:GQ:PL	1/1:0,22:22:66:990,66,0	1/1:0,28:28:84:1240,84,0
chrA1	66128103	.	A	AC	1504.09	PASS	ExcessHet=3.0103;FS=0;MQ=55.6;QD=24.44;SOR=0.743;DP=40;AF=1;MLEAC=4;MLEAF=1;AN=4;AC=4	GT:AD:DP:GQ:PL	1/1:0,18:18:54:708,54,0	1/1:0,21:21:63:812,63,0
chrA1	66147331	.	T	TTATA	1559.09	PASS	ExcessHet=3.0103;FS=0;MQ=60;QD=28.22;SOR=1.371;DP=37;AF=1;MLEAC=4;MLEAF=1;AN=4;AC=4	GT:AD:DP:GQ:PL	1/1:0,20:20:60:864,60,0	1/1:0,16:16:48:711,48,0
chrA1	66150886	.	T	TA	651.08	PASS	ExcessHet=3.0103;FS=0;MQ=58.82;QD=29.59;SOR=0.874;DP=28;AF=1;MLEAC=4;MLEAF=1;AN=4;AC=4	GT:AD:DP:GQ:PL	1/1:0,12:12:36:364,36,0	1/1:0,10:10:30:303,30,0
chrA1	66165651	.	T	TA	1513.09	PASS	ExcessHet=3.0103;FS=0;MQ=60;QD=25.64;SOR=0.941;DP=45;AF=1;MLEAC=4;MLEAF=1;AN=4;AC=4	GT:AD:DP:GQ:PL	1/1:0,24:24:72:853,72,0	1/1:0,19:19:57:676,57,0
chrA1	66170186	.	A	ATGATGAT	1603.08	PASS	ExcessHet=3.0103;FS=0;MQ=60;QD=30.46;SOR=1.022;DP=45;AF=1;MLEAC=4;MLEAF=1;AN=4;AC=4	GT:AD:DP:GQ:PL	1/1:0,10:10:33:495,33,0	1/1:0,23:23:75:1124,75,0
chrA1	66172345	.	TCCC	T	2112.09	PASS	ExcessHet=3.0103;FS=0;MQ=60;QD=27.64;SOR=1.007;DP=52;AF=1;MLEAC=4;MLEAF=1;AN=4;AC=4	GT:AD:DP:GQ:PL	1/1:0,25:25:75:1078,75,0	1/1:0,24:24:72:1050,72,0
chrA1	66179199	.	G	GA	668.95	PASS	BaseQRankSum=1.28;ExcessHet=3.0103;FS=0;MQ=60;MQRankSum=0;QD=22.3;ReadPosRankSum=0.372;SOR=0.25;DP=37;AF=1;MLEAC=4;MLEAF=1;AN=4;AC=4	GT:AD:DP:GQ:PL	1/1:0,16:16:48:389,48,0	1/1:1,13:14:17:296,17,0
chrA1	66181717	.	ATGTG	A	536.87	PASS	ExcessHet=3.0103;FS=0;MQ=60;QD=30.8;SOR=1.179;DP=15;AF=1;MLEAC=4;MLEAF=1;AN=4;AC=4	GT:AD:DP:GQ:PL	1/1:0,8:8:24:349,24,0	1/1:0,5:5:15:204,15,0
chrA1	66307708	.	G	GA	520.02	PASS	ExcessHet=3.0103;FS=0;MQ=59.14;QD=24.76;SOR=1.23;DP=29;AF=1;MLEAC=4;MLEAF=1;AN=4;AC=4	GT:AD:DP:GQ:PL	1/1:0,14:14:42:355,42,0	1/1:0,7:7:21:181,21,0
chrA1	66443533	.	TA	T	426	PASS	ExcessHet=3.0103;FS=0;MQ=60;QD=25.06;SOR=1.23;DP=23;AF=1;MLEAC=3;MLEAF=0.75;AN=4;AC=4	GT:AD:DP:GQ:PL	1/1:0,9:10:29:243,29,0	1/1:0,8:11:24:212,24,0
chrA1	66596497	.	C	CT	1078.09	PASS	ExcessHet=3.0103;FS=0;MQ=60;QD=26.29;SOR=0.954;DP=50;AF=1;MLEAC=4;MLEAF=1;AN=4;AC=4	GT:AD:DP:GQ:PL	1/1:0,20:20:60:536,60,0	1/1:0,21:21:63:558,63,0
chrA1	66787540	.	T	TA	1007.09	PASS	ExcessHet=3.0103;FS=0;MQ=60;QD=34.73;SOR=1.255;DP=32;AF=1;MLEAC=4;MLEAF=1;AN=4;AC=4	GT:AD:DP:GQ:PL	1/1:0,13:13:39:461,39,0	1/1:0,16:16:48:562,48,0
chrA1	66911802	.	C	CA	654.08	PASS	ExcessHet=3.0103;FS=0;MQ=60;QD=24.23;SOR=1.101;DP=33;AF=1;MLEAC=4;MLEAF=1;AN=4;AC=4	GT:AD:DP:GQ:PL	1/1:0,10:10:30:248,30,0	1/1:0,17:17:51:422,51,0
chrA1	67140747	.	CG	C	413.86	PASS	ExcessHet=3.0103;FS=0;MQ=60;QD=27.59;SOR=2.584;DP=18;AF=1;MLEAC=4;MLEAF=1;AN=4;AC=4	GT:AD:DP:GQ:PL	1/1:0,5:6:15:133,15,0	1/1:0,10:10:30:297,30,0
chrA1	67236902	.	A	AGAGT	545.83	PASS	ExcessHet=3.0103;FS=0;MQ=60;QD=33.03;SOR=0.941;DP=14;AF=1;MLEAC=4;MLEAF=1;AN=4;AC=4	GT:AD:DP:GQ:PL	1/1:0,4:4:15:213,15,0	1/1:0,3:3:24:349,24,0
chrA1	67287926	.	G	GTCTC	1513.08	PASS	ExcessHet=3.0103;FS=0;MQ=59.45;QD=37.07;SOR=0.941;DP=37;AF=1;MLEAC=4;MLEAF=1;AN=4;AC=4	GT:AD:DP:GQ:PL	1/1:0,11:11:33:495,33,0	1/1:0,23:23:69:1034,69,0
chrA1	67570126	.	G	GTA	378.8	PASS	ExcessHet=3.0103;FS=0;MQ=60;QD=31.57;SOR=1.445;DP=16;AF=1;MLEAC=4;MLEAF=1;AN=4;AC=4	GT:AD:DP:GQ:PL	1/1:0,9:9:27:290,27,0	1/1:0,3:3:9:105,9,0
chrA1	67612678	.	AC	A	225.14	PASS	ExcessHet=3.0103;FS=0;MQ=60;QD=28.14;SOR=4.407;DP=13;AF=1;MLEAC=3;MLEAF=0.75;AN=4;AC=4	GT:AD:DP:GQ:PL	1/1:0,2:2:6:73,6,0	1/1:0,6:6:18:168,18,0
chrA1	67779365	.	T	TG	533.97	PASS	ExcessHet=3.0103;FS=0;MQ=59.35;QD=31.41;SOR=1.739;DP=19;AF=1;MLEAC=4;MLEAF=1;AN=4;AC=4	GT:AD:DP:GQ:PL	1/1:0,11:11:32:323,32,0	1/1:0,6:6:18:227,18,0
chrA1	67815354	.	C	CTT	1738.09	PASS	ExcessHet=3.0103;FS=0;MQ=60;QD=28.67;SOR=0.793;DP=44;AF=1;MLEAC=4;MLEAF=1;AN=4;AC=4	GT:AD:DP:GQ:PL	1/1:0,24:24:72:1044,72,0	1/1:0,16:16:48:710,48,0
chrA1	68073628	.	CAA	C	1000.05	PASS	ExcessHet=3.0103;FS=0;MQ=60;QD=34.6;SOR=0.77;DP=26;AF=1;MLEAC=4;MLEAF=1;AN=4;AC=4	GT:AD:DP:GQ:PL	1/1:0,8:8:24:326,24,0	1/1:0,17:17:51:690,51,0
chrA1	68440130	.	G	GCA	1574.09	PASS	ExcessHet=3.0103;FS=0;MQ=60;QD=29.26;SOR=0.892;DP=47;AF=1;MLEAC=4;MLEAF=1;AN=4;AC=4	GT:AD:DP:GQ:PL	1/1:0,21:21:63:794,63,0	1/1:0,21:21:63:796,63,0
chrA1	68449522	.	GAA	G	878.08	PASS	ExcessHet=3.0103;FS=0;MQ=60;QD=33.77;SOR=0.846;DP=36;AF=1;MLEAC=4;MLEAF=1;AN=4;AC=4	GT:AD:DP:GQ:PL	1/1:0,11:11:33:380,33,0	1/1:0,15:15:45:514,45,0
chrA1	68453893	.	G	GT	1189.09	PASS	ExcessHet=3.0103;FS=0;MQ=60;QD=27.65;SOR=0.941;DP=48;AF=1;MLEAC=4;MLEAF=1;AN=4;AC=4	GT:AD:DP:GQ:PL	1/1:0,26:26:78:726,78,0	1/1:0,17:17:51:479,51,0
chrA1	68480477	.	CA	C	590.89	PASS	ExcessHet=3.0103;FS=0;MQ=60;QD=25.27;SOR=4.047;DP=15;AF=1;MLEAC=4;MLEAF=1;AN=4;AC=4	GT:AD:DP:GQ:PL	1/1:0,10:10:30:405,30,0	1/1:0,5:5:15:202,15,0
chrA1	68758458	.	A	AAAC	1090.09	PASS	ExcessHet=3.0103;FS=0;MQ=59.38;QD=25.28;SOR=1.101;DP=29;AF=1;MLEAC=4;MLEAF=1;AN=4;AC=4	GT:AD:DP:GQ:PL	1/1:0,13:13:39:547,39,0	1/1:0,14:14:42:559,42,0
chrA1	68775645	.	G	GA	812.09	PASS	ExcessHet=3.0103;FS=0;MQ=60;QD=28;SOR=0.76;DP=33;AF=1;MLEAC=4;MLEAF=1;AN=4;AC=4	GT:AD:DP:GQ:PL	1/1:0,15:15:45:428,45,0	1/1:0,14:14:42:400,42,0
chrA1	68818571	.	G	GT	2442.09	PASS	ExcessHet=3.0103;FS=0;MQ=60;QD=26.8;SOR=1.085;DP=62;AF=1;MLEAC=4;MLEAF=1;AN=4;AC=4	GT:AD:DP:GQ:PL	1/1:0,35:35:99:1474,105,0	1/1:0,23:23:69:984,69,0
chrA1	68825637	.	C	CGT	1190.07	PASS	BaseQRankSum=-0.373;ExcessHet=3.0103;FS=0;MQ=60;MQRankSum=0;QD=31.32;ReadPosRankSum=0.434;SOR=0.416;DP=46;AF=1;MLEAC=4;MLEAF=1;AN=4;AC=4	GT:AD:DP:GQ:PL	1/1:1,19:20:26:605,26,0	1/1:0,18:18:54:601,54,0
chrA1	69087587	.	AT	A	1173.09	PASS	ExcessHet=3.0103;FS=0;MQ=58.04;QD=30.08;SOR=0.743;DP=42;AF=1;MLEAC=4;MLEAF=1;AN=4;AC=4	GT:AD:DP:GQ:PL	1/1:0,22:22:66:670,66,0	1/1:0,17:17:51:519,51,0
chrA1	69177330	.	TACACACAC	T	1209.09	PASS	ExcessHet=3.0103;FS=0;MQ=60;QD=25.72;SOR=1.382;DP=38;AF=1;MLEAC=4;MLEAF=1;AN=4;AC=4	GT:AD:DP:GQ:PL	1/1:0,15:15:45:641,45,0	1/1:0,13:13:39:584,39,0
chrA1	69179337	.	A	ATGTGTGTGTGTG	1081.08	PASS	ExcessHet=3.0103;FS=0;MQ=59.61;QD=29.06;SOR=1.358;DP=34;AF=1;MLEAC=4;MLEAF=1;AN=4;AC=4	GT:AD:DP:GQ:PL	1/1:0,12:12:36:539,36,0	1/1:0,13:13:39:558,39,0
chrA1	69191466	.	C	CAT	932.07	PASS	ExcessHet=3.0103;FS=0;MQ=60;QD=34.17;SOR=0.941;DP=29;AF=1;MLEAC=4;MLEAF=1;AN=4;AC=4	GT:AD:DP:GQ:PL	1/1:0,9:9:27:340,27,0	1/1:0,16:16:48:608,48,0
chrA1	69246998	.	A	ATC	219.53	PASS	ExcessHet=3.0103;FS=0;MQ=60;QD=24.39;SOR=2.093;DP=20;AF=1;MLEAC=4;MLEAF=1;AN=4;AC=4	GT:AD:DP:GQ:PL	1/1:0,5:5:15:131,15,0	1/1:0,4:4:12:105,12,0
chrA1	69256464	.	AT	A	655.08	PASS	ExcessHet=3.0103;FS=0;MQ=60;QD=29.78;SOR=0.874;DP=26;AF=1;MLEAC=4;MLEAF=1;AN=4;AC=4	GT:AD:DP:GQ:PL	1/1:0,12:12:36:366,36,0	1/1:0,10:10:30:305,30,0
chrA1	69263773	.	AG	A	742.34	PASS	BaseQRankSum=0.653;ExcessHet=3.0103;FS=5.836;MQ=59.1;MQRankSum=0;QD=26.5;ReadPosRankSum=0.868;SOR=2.225;DP=24;AF=1;MLEAC=2;MLEAF=0.5;AN=4;AC=4	GT:AD:DP:GQ:PL	1/1:0,8:9:8:328,8,0	1/1:1,11:14:1:411,1,0
chrA1	69274329	.	C	CA	954.07	PASS	ExcessHet=3.0103;FS=0;MQ=60;QD=32.49;SOR=1.519;DP=26;AF=1;MLEAC=4;MLEAF=1;AN=4;AC=4	GT:AD:DP:GQ:PL	1/1:0,9:9:27:364,27,0	1/1:0,15:15:45:606,45,0
chrA1	69286961	.	GCTCT	G	679.01	PASS	ExcessHet=3.0103;FS=0;MQ=60;QD=24.68;SOR=0.941;DP=24;AF=1;MLEAC=4;MLEAF=1;AN=4;AC=4	GT:AD:DP:GQ:PL	1/1:0,9:9:27:380,27,0	1/1:0,7:7:21:315,21,0
chrA1	69334921	.	A	AT	632.08	PASS	ExcessHet=3.0103;FS=0;MQ=55.89;QD=26.34;SOR=1.051;DP=31;AF=1;MLEAC=4;MLEAF=1;AN=4;AC=4	GT:AD:DP:GQ:PL	1/1:0,14:14:42:382,42,0	1/1:0,10:10:30:266,30,0
chrA1	69377666	.	A	ATT	1016.08	PASS	ExcessHet=3.0103;FS=0;MQ=60;QD=27.51;SOR=0.693;DP=31;AF=1;MLEAC=4;MLEAF=1;AN=4;AC=4	GT:AD:DP:GQ:PL	1/1:0,17:17:51:627,51,0	1/1:0,11:11:33:405,33,0
chrA1	69422037	.	T	TC	1541.09	PASS	ExcessHet=3.0103;FS=0;MQ=60;QD=29.08;SOR=0.693;DP=40;AF=1;MLEAC=4;MLEAF=1;AN=4;AC=4	GT:AD:DP:GQ:PL	1/1:0,27:27:81:1090,81,0	1/1:0,13:13:38:467,38,0
chrA1	69736689	.	TG	T	563.81	PASS	BaseQRankSum=1.5;ExcessHet=3.0103;FS=6.232;MQ=60;MQRankSum=0;QD=26.85;ReadPosRankSum=1.6;SOR=2.469;DP=24;AF=1;MLEAC=4;MLEAF=1;AN=4;AC=4	GT:AD:DP:GQ:PL	1/1:0,8:8:24:244,24,0	1/1:1,12:13:14:336,14,0
chrA1	69743640	.	TGGG	T	1199.09	PASS	ExcessHet=3.0103;FS=0;MQ=60;QD=29.39;SOR=1.101;DP=31;AF=1;MLEAC=4;MLEAF=1;AN=4;AC=4	GT:AD:DP:GQ:PL	1/1:0,15:15:45:675,45,0	1/1:0,12:12:36:540,36,0
chrA1	69750787	.	GC	G	426.97	PASS	BaseQRankSum=1.65;ExcessHet=3.0103;FS=3.245;MQ=60;MQRankSum=0;QD=22.47;ReadPosRankSum=0.385;SOR=0.556;DP=24;AF=1;MLEAC=3;MLEAF=0.75;AN=4;AC=4	GT:AD:DP:GQ:PL	1/1:0,9:9:27:233,27,0	1/1:1,9:10:4:209,4,0
chrA1	69810365	.	A	AGC	1751.09	PASS	ExcessHet=3.0103;FS=0;MQ=60;QD=28.72;SOR=0.963;DP=42;AF=1;MLEAC=4;MLEAF=1;AN=4;AC=4	GT:AD:DP:GQ:PL	1/1:0,9:9:60:808,60,0	1/1:0,14:14:66:959,66,0
chrA1	69813825	.	G	GA	1308.32	PASS	ExcessHet=3.0103;FS=0;MQ=60;QD=31.74;SOR=1.27;DP=34;AF=1;MLEAC=3;MLEAF=0.75;AN=4;AC=4	GT:AD:DP:GQ:PL	1/1:0,9:11:48:623,48,0	1/1:0,11:13:48:686,48,0
chrA1	69818879	.	C	CATTAAAAAA	1717.09	PASS	ExcessHet=3.0103;FS=0;MQ=60;QD=25.02;SOR=0.793;DP=42;AF=1;MLEAC=4;MLEAF=1;AN=4;AC=4	GT:AD:DP:GQ:PL	1/1:0,25:25:75:1125,75,0	1/1:0,15:15:44:608,44,0
chrA1	69845188	.	G	GT	627.07	PASS	ExcessHet=3.0103;FS=0;MQ=60;QD=26.13;SOR=1.519;DP=26;AF=1;MLEAC=4;MLEAF=1;AN=4;AC=4	GT:AD:DP:GQ:PL	1/1:0,9:9:27:241,27,0	1/1:0,15:15:45:402,45,0
chrA1	69849730	.	CAAA	C	1505.09	PASS	ExcessHet=3.0103;FS=0;MQ=60;QD=27.31;SOR=0.941;DP=39;AF=1;MLEAC=4;MLEAF=1;AN=4;AC=4	GT:AD:DP:GQ:PL	1/1:0,16:16:48:711,48,0	1/1:0,18:18:54:810,54,0
chrA1	69859436	.	A	AG	296.81	PASS	ExcessHet=3.0103;FS=0;MQ=58.25;QD=24.73;SOR=3.611;DP=19;AF=1;MLEAC=4;MLEAF=1;AN=4;AC=4	GT:AD:DP:GQ:PL	1/1:0,7:7:21:189,21,0	1/1:0,5:5:15:124,15,0
chrA1	69919373	.	CAAAT	C	1454.09	PASS	ExcessHet=3.0103;FS=0;MQ=59.34;QD=28.9;SOR=0.941;DP=35;AF=1;MLEAC=4;MLEAF=1;AN=4;AC=4	GT:AD:DP:GQ:PL	1/1:0,13:13:39:551,39,0	1/1:0,21:21:63:919,63,0
chrA1	69923817	.	A	AT	1261.09	PASS	ExcessHet=3.0103;FS=0;MQ=60;QD=28.66;SOR=1.105;DP=46;AF=1;MLEAC=4;MLEAF=1;AN=4;AC=4	GT:AD:DP:GQ:PL	1/1:0,19:19:57:552,57,0	1/1:0,25:25:75:725,75,0
chrA1	69924584	.	GGAGA	G	724.05	PASS	ExcessHet=3.0103;FS=0;MQ=60;QD=24.95;SOR=3.5;DP=23;AF=1;MLEAC=4;MLEAF=1;AN=4;AC=4	GT:AD:DP:GQ:PL	1/1:0,9:9:27:370,27,0	1/1:0,9:9:27:370,27,0
chrA1	70082123	.	GT	G	781.09	PASS	ExcessHet=3.0103;FS=0;MQ=60;QD=26.93;SOR=0.76;DP=38;AF=1;MLEAC=4;MLEAF=1;AN=4;AC=4	GT:AD:DP:GQ:PL	1/1:0,12:12:36:339,36,0	1/1:0,17:17:50:458,50,0
chrA1	70110279	.	T	TC	962.09	PASS	ExcessHet=3.0103;FS=0;MQ=59.18;QD=32.07;SOR=1.143;DP=32;AF=1;MLEAC=4;MLEAF=1;AN=4;AC=4	GT:AD:DP:GQ:PL	1/1:0,17:17:51:554,51,0	1/1:0,13:13:39:424,39,0
chrA1	70313930	.	G	GGAGGGAGGGAGAGAGAGAGA	493.23	PASS	ExcessHet=3.0103;FS=0;MQ=56.67;QD=31.73;SOR=3.258;DP=22;AF=1;MLEAC=3;MLEAF=0.75;AN=4;AC=4	GT:AD:DP:GQ:PL	1/1:0,4:4:6:199,6,0	1/1:0,6:6:23:310,23,0
chrA1	70354529	.	T	TGAG	1379.09	PASS	ExcessHet=3.0103;FS=0;MQ=60;QD=28.09;SOR=0.756;DP=31;AF=1;MLEAC=4;MLEAF=1;AN=4;AC=4	GT:AD:DP:GQ:PL	1/1:0,15:15:45:675,45,0	1/1:0,16:16:48:720,48,0
chrA1	70388211	.	G	GATAA	1244.09	PASS	ExcessHet=3.0103;FS=0;MQ=60;QD=27.67;SOR=0.693;DP=32;AF=1;MLEAC=4;MLEAF=1;AN=4;AC=4	GT:AD:DP:GQ:PL	1/1:0,16:16:48:720,48,0	1/1:0,12:12:36:540,36,0
chrA1	70416342	.	GTT	G	1240.09	PASS	ExcessHet=3.0103;FS=0;MQ=60;QD=33.09;SOR=1.352;DP=37;AF=1;MLEAC=4;MLEAF=1;AN=4;AC=4	GT:AD:DP:GQ:PL	1/1:0,21:21:63:792,63,0	1/1:0,12:12:36:464,36,0
chrA1	70729782	.	AT	A	1078.09	PASS	ExcessHet=3.0103;FS=0;MQ=60;QD=25.67;SOR=0.892;DP=48;AF=1;MLEAC=4;MLEAF=1;AN=4;AC=4	GT:AD:DP:GQ:PL	1/1:0,21:21:63:548,63,0	1/1:0,21:21:63:546,63,0
chrA1	70739563	.	GT	G	741.18	PASS	ExcessHet=3.0103;FS=0;MQ=58.61;QD=28.51;SOR=0.836;DP=36;AF=1;MLEAC=3;MLEAF=0.75;AN=4;AC=4	GT:AD:DP:GQ:PL	1/1:0,14:16:47:410,47,0	1/1:0,12:12:36:344,36,0
chrA1	71142938	.	T	TC	925.08	PASS	ExcessHet=3.0103;FS=0;MQ=60;QD=31.9;SOR=1.255;DP=34;AF=1;MLEAC=4;MLEAF=1;AN=4;AC=4	GT:AD:DP:GQ:PL	1/1:0,19:19:57:618,57,0	1/1:0,10:10:30:323,30,0
chrA1	71344883	.	A	ATT	1367.07	PASS	ExcessHet=3.0103;FS=0;MQ=58.23;QD=31.51;SOR=1.112;DP=32;AF=1;MLEAC=4;MLEAF=1;AN=4;AC=4	GT:AD:DP:GQ:PL	1/1:0,9:9:27:369,27,0	1/1:0,23:23:69:1014,69,0
chrA1	71346919	.	A	AAGAG	876.07	PASS	ExcessHet=3.0103;FS=0;MQ=60;QD=27.63;SOR=3.716;DP=24;AF=1;MLEAC=4;MLEAF=1;AN=4;AC=4	GT:AD:DP:GQ:PL	1/1:0,11:11:33:495,33,0	1/1:0,9:9:27:397,27,0
chrA1	71509248	.	T	TA	452.04	PASS	ExcessHet=3.0103;FS=0;MQ=59.41;QD=26.59;SOR=0.804;DP=21;AF=1;MLEAC=4;MLEAF=1;AN=4;AC=4	GT:AD:DP:GQ:PL	1/1:0,9:9:27:252,27,0	1/1:0,8:8:25:216,25,0
chrA1	71717387	.	C	CAAAA	336.32	PASS	ExcessHet=3.0103;FS=0;MQ=60;QD=33.09;SOR=2.303;DP=12;AF=1;MLEAC=2;MLEAF=0.5;AN=4;AC=4	GT:AD:DP:GQ:PL	1/1:0,3:5:15:170,15,0	1/1:0,2:5:12:145,12,0
chrA1	72271287	.	T	TAAAA	1028.08	PASS	ExcessHet=3.0103;FS=0;MQ=57.7;QD=29.26;SOR=1.051;DP=27;AF=1;MLEAC=4;MLEAF=1;AN=4;AC=4	GT:AD:DP:GQ:PL	1/1:0,14:14:42:630,42,0	1/1:0,10:10:30:414,30,0
chrA1	72276382	.	G	GT	890.07	PASS	ExcessHet=3.0103;FS=0;MQ=60;QD=32.97;SOR=0.765;DP=30;AF=1;MLEAC=4;MLEAF=1;AN=4;AC=4	GT:AD:DP:GQ:PL	1/1:0,18:18:54:605,54,0	1/1:0,9:9:27:301,27,0
chrA1	72289910	.	CT	C	1048.09	PASS	ExcessHet=3.0103;FS=0;MQ=60;QD=30.94;SOR=1.609;DP=29;AF=1;MLEAC=4;MLEAF=1;AN=4;AC=4	GT:AD:DP:GQ:PL	1/1:0,16:16:48:606,48,0	1/1:0,12:12:36:458,36,0
chrA1	72719306	.	C	CCAAA	476.86	PASS	ExcessHet=3.0103;FS=0;MQ=57.03;QD=31.61;SOR=1.022;DP=23;AF=1;MLEAC=4;MLEAF=1;AN=4;AC=4	GT:AD:DP:GQ:PL	1/1:0,6:6:18:258,18,0	1/1:0,6:6:18:235,18,0
chrA1	72728223	.	CT	C	1484.09	PASS	ExcessHet=3.0103;FS=0;MQ=60;QD=28;SOR=0.981;DP=59;AF=1;MLEAC=4;MLEAF=1;AN=4;AC=4	GT:AD:DP:GQ:PL	1/1:0,22:22:66:631,66,0	1/1:0,31:31:93:869,93,0
chrA1	72767751	.	ACC	A	545.96	PASS	ExcessHet=3.0103;FS=0;MQ=60;QD=30.4;SOR=1.473;DP=27;AF=1;MLEAC=4;MLEAF=1;AN=4;AC=4	GT:AD:DP:GQ:PL	1/1:0,9:9:27:333,27,0	1/1:0,6:6:18:229,18,0
chrA1	72790102	.	C	CA	1405.09	PASS	ExcessHet=3.0103;FS=0;MQ=60;QD=28.68;SOR=0.909;DP=53;AF=1;MLEAC=4;MLEAF=1;AN=4;AC=4	GT:AD:DP:GQ:PL	1/1:0,24:24:72:696,72,0	1/1:0,25:25:75:725,75,0
chrA1	72915778	.	A	AT	1997.09	PASS	BaseQRankSum=-0.595;ExcessHet=3.0103;FS=3.168;MQ=60;MQRankSum=0;QD=27.79;ReadPosRankSum=1.25;SOR=0.395;DP=57;AF=1;MLEAC=4;MLEAF=1;AN=4;AC=4	GT:AD:DP:GQ:PL	1/1:1,31:32:89:1117,89,0	1/1:0,24:24:72:896,72,0
chrA1	72954288	.	A	ATGTC	1640.09	PASS	ExcessHet=3.0103;FS=0;MQ=60;QD=30.56;SOR=1.121;DP=38;AF=1;MLEAC=4;MLEAF=1;AN=4;AC=4	GT:AD:DP:GQ:PL	1/1:0,17:17:51:756,51,0	1/1:0,20:20:60:900,60,0
chrA1	73084462	.	CA	C	761.09	PASS	ExcessHet=3.0103;FS=0;MQ=60;QD=27.18;SOR=0.836;DP=35;AF=1;MLEAC=4;MLEAF=1;AN=4;AC=4	GT:AD:DP:GQ:PL	1/1:0,13:13:39:361,39,0	1/1:0,15:15:45:416,45,0
chrA1	73087202	.	ACTCT	A	1481.08	PASS	ExcessHet=3.0103;FS=0;MQ=60;QD=32.76;SOR=0.749;DP=47;AF=1;MLEAC=4;MLEAF=1;AN=4;AC=4	GT:AD:DP:GQ:PL	1/1:0,11:11:33:474,33,0	1/1:0,24:24:72:1023,72,0
chrA1	73114677	.	G	GA	898.08	PASS	ExcessHet=3.0103;FS=0;MQ=59.92;QD=28.07;SOR=0.957;DP=35;AF=1;MLEAC=4;MLEAF=1;AN=4;AC=4	GT:AD:DP:GQ:PL	1/1:0,21:21:63:600,63,0	1/1:0,11:11:33:314,33,0
chrA1	73123437	.	CGT	C	592.47	PASS	ExcessHet=3.0103;FS=0;MQ=60;MQRankSum=0;QD=28.21;SOR=0.307;DP=35;AF=1;MLEAC=3;MLEAF=0.75;AN=4;AC=4	GT:AD:DP:GQ:PL	1/1:0,12:12:36:375,36,0	1/1:1,8:9:3:232,3,0
chrA1	73160297	.	AGACT	A	2140.09	PASS	ExcessHet=3.0103;FS=0;MQ=60;QD=28.47;SOR=0.963;DP=55;AF=1;MLEAC=4;MLEAF=1;AN=4;AC=4	GT:AD:DP:GQ:PL	1/1:0,21:21:63:941,63,0	1/1:0,27:27:81:1215,81,0
chrA1	73164882	.	A	AT	829.09	PASS	ExcessHet=3.0103;FS=0;MQ=59.25;QD=29.61;SOR=0.836;DP=30;AF=1;MLEAC=4;MLEAF=1;AN=4;AC=4	GT:AD:DP:GQ:PL	1/1:0,15:15:45:456,45,0	1/1:0,13:13:39:389,39,0
chrA1	73173819	.	CA	C	815.02	PASS	BaseQRankSum=-0.53;ExcessHet=3.0103;FS=0;MQ=60;MQRankSum=0;QD=25.47;ReadPosRankSum=-1.085;SOR=0.465;DP=35;AF=1;MLEAC=4;MLEAF=1;AN=4;AC=4	GT:AD:DP:GQ:PL	1/1:0,16:16:48:441,48,0	1/1:1,15:16:21:390,21,0
chrA1	73175930	.	G	GACACACACACACACACACACAC	1129.08	PASS	ExcessHet=3.0103;FS=0;MQ=59.08;QD=31.55;SOR=0.765;DP=34;AF=1;MLEAC=4;MLEAF=1;AN=4;AC=4	GT:AD:DP:GQ:PL	1/1:0,12:12:35:483,35,0	1/1:0,15:15:45:662,45,0
chrA1	73175999	.	CA	C	799.09	PASS	ExcessHet=3.0103;FS=0;MQ=59.18;QD=30.73;SOR=1.022;DP=30;AF=1;MLEAC=4;MLEAF=1;AN=4;AC=4	GT:AD:DP:GQ:PL	1/1:0,13:13:39:391,39,0	1/1:0,13:13:39:424,39,0
chrA1	73197970	.	T	TA	818.09	PASS	ExcessHet=3.0103;FS=0;MQ=60;QD=24.06;SOR=0.941;DP=45;AF=1;MLEAC=4;MLEAF=1;AN=4;AC=4	GT:AD:DP:GQ:PL	1/1:0,21:21:63:515,63,0	1/1:0,13:13:39:319,39,0
chrA1	73887467	.	C	T	627.03	PASS	ExcessHet=3.0103;FS=0;MQ=60;QD=31.34;SOR=1.112;DP=15;AF=1;MLEAC=4;MLEAF=1;AN=4;AC=4	GT:AD:DP:GQ:PL	1/1:0,7:7:21:307,21,0	1/1:0,8:8:24:336,24,0
chrA1	73972767	.	G	GTT	1318.09	PASS	ExcessHet=3.0103;FS=0;MQ=60;QD=29.88;SOR=1.002;DP=39;AF=1;MLEAC=4;MLEAF=1;AN=4;AC=4	GT:AD:DP:GQ:PL	1/1:0,20:20:60:763,60,0	1/1:0,15:15:45:571,45,0
chrA1	73993865	.	C	CA	967.09	PASS	ExcessHet=3.0103;FS=0;MQ=60;QD=28.44;SOR=0.693;DP=38;AF=1;MLEAC=4;MLEAF=1;AN=4;AC=4	GT:AD:DP:GQ:PL	1/1:0,13:13:39:377,39,0	1/1:0,21:21:63:606,63,0
chrA1	74039524	.	CAAAA	C	1211.09	PASS	ExcessHet=3.0103;FS=0;MQ=60;QD=31.88;SOR=0.997;DP=31;AF=1;MLEAC=4;MLEAF=1;AN=4;AC=4	GT:AD:DP:GQ:PL	1/1:0,16:16:48:694,48,0	1/1:0,12:12:36:533,36,0
chrA1	74040190	.	AT	A	740.77	PASS	ExcessHet=3.0103;FS=0;MQ=60;MQRankSum=0;QD=25.54;SOR=0.446;DP=36;AF=1;MLEAC=4;MLEAF=1;AN=4;AC=4	GT:AD:DP:GQ:PL	1/1:0,16:16:48:446,48,0	1/1:1,12:13:11:311,11,0
chrA1	74073579	.	A	AT	1376.09	PASS	ExcessHet=3.0103;FS=0;MQ=58.39;QD=29.28;SOR=0.735;DP=50;AF=1;MLEAC=4;MLEAF=1;AN=4;AC=4	GT:AD:DP:GQ:PL	1/1:0,20:20:59:568,59,0	1/1:0,27:27:81:824,81,0
chrA1	74085727	.	CA	C	799.98	PASS	ExcessHet=3.0103;FS=0;MQ=60;QD=26.67;SOR=1.214;DP=36;AF=1;MLEAC=4;MLEAF=1;AN=4;AC=4	GT:AD:DP:GQ:PL	1/1:0,15:16:45:417,45,0	1/1:0,15:15:45:399,45,0
chrA1	74155549	.	CGA	C	912.08	PASS	ExcessHet=3.0103;FS=0;MQ=58.49;QD=33.78;SOR=1.302;DP=36;AF=1;MLEAC=4;MLEAF=1;AN=4;AC=4	GT:AD:DP:GQ:PL	1/1:0,10:10:30:343,30,0	1/1:0,17:17:52:585,52,0
chrA1	74228757	.	GT	G	826.09	PASS	ExcessHet=3.0103;FS=0;MQ=60;QD=25.03;SOR=0.88;DP=42;AF=1;MLEAC=4;MLEAF=1;AN=4;AC=4	GT:AD:DP:GQ:PL	1/1:0,13:13:39:338,39,0	1/1:0,20:20:60:504,60,0
chrA1	74327275	.	T	TA	739.09	PASS	ExcessHet=3.0103;FS=0;MQ=60;QD=25.49;SOR=1.46;DP=32;AF=1;MLEAC=4;MLEAF=1;AN=4;AC=4	GT:AD:DP:GQ:PL	1/1:0,17:17:51:443,51,0	1/1:0,12:12:36:312,36,0
chrA1	74355275	.	C	CCCCCAA	246.96	PASS	ExcessHet=3.0103;FS=0;MQ=60;QD=28.74;SOR=1.329;DP=10;AF=1;MLEAC=3;MLEAF=0.75;AN=4;AC=4	GT:AD:DP:GQ:PL	1/1:0,2:2:6:90,6,0	1/1:0,4:4:12:173,12,0
chrA1	74395348	.	AG	A	1079.09	PASS	ExcessHet=3.0103;FS=0;MQ=60;QD=30.83;SOR=0.749;DP=43;AF=1;MLEAC=4;MLEAF=1;AN=4;AC=4	GT:AD:DP:GQ:PL	1/1:0,16:16:48:500,48,0	1/1:0,19:19:57:595,57,0
chrA1	74398145	.	G	GCA	1085.09	PASS	ExcessHet=3.0103;FS=0;MQ=59.91;QD=32.88;SOR=1.352;DP=41;AF=1;MLEAC=4;MLEAF=1;AN=4;AC=4	GT:AD:DP:GQ:PL	1/1:0,19:19:57:632,57,0	1/1:0,14:14:42:469,42,0
chrA1	74402077	.	G	GTAGATAGA	2010.09	PASS	BaseQRankSum=1.68;ExcessHet=3.0103;FS=0;MQ=60;MQRankSum=0;QD=27.31;ReadPosRankSum=-1.945;SOR=0.733;DP=61;AF=1;MLEAC=4;MLEAF=1;AN=4;AC=4	GT:AD:DP:GQ:PL	1/1:0,24:24:72:1054,72,0	1/1:2,25:27:46:972,46,0
chrA1	74495270	.	G	GA	1025.09	PASS	ExcessHet=3.0103;FS=0;MQ=60;QD=27.71;SOR=1.432;DP=44;AF=1;MLEAC=4;MLEAF=1;AN=4;AC=4	GT:AD:DP:GQ:PL	1/1:0,21:21:63:591,63,0	1/1:0,16:16:48:450,48,0
chrA1	74564681	.	A	AAAT	360.9	PASS	ExcessHet=3.0103;FS=0;MQ=54.96;QD=30.08;SOR=1.022;DP=15;AF=1;MLEAC=4;MLEAF=1;AN=4;AC=4	GT:AD:DP:GQ:PL	1/1:0,6:6:21:203,21,0	1/1:0,6:6:18:174,18,0
chrA1	74578210	.	T	TAAA	1424.09	PASS	ExcessHet=3.0103;FS=0;MQ=60;QD=26.95;SOR=0.818;DP=40;AF=1;MLEAC=4;MLEAF=1;AN=4;AC=4	GT:AD:DP:GQ:PL	1/1:0,12:12:36:540,36,0	1/1:0,20:20:60:900,60,0
chrA1	74621180	.	G	GT	1068.09	PASS	ExcessHet=3.0103;FS=0;MQ=60;QD=28.11;SOR=0.693;DP=40;AF=1;MLEAC=4;MLEAF=1;AN=4;AC=4	GT:AD:DP:GQ:PL	1/1:0,14:14:42:400,42,0	1/1:0,24:24:72:684,72,0
chrA1	74729485	.	GTA	G	372.45	PASS	ExcessHet=3.0103;FS=0;MQ=60;QD=31.04;SOR=0.836;DP=16;AF=1;MLEAC=3;MLEAF=0.75;AN=4;AC=4	GT:AD:DP:GQ:PL	1/1:0,5:6:15:182,15,0	1/1:0,7:7:21:210,21,0
chrA1	74733468	.	GT	G	1102.09	PASS	BaseQRankSum=-0.518;ExcessHet=3.0103;FS=0;MQ=60;MQRankSum=0;QD=26.88;ReadPosRankSum=0.578;SOR=0.312;DP=47;AF=1;MLEAC=4;MLEAF=1;AN=4;AC=4	GT:AD:DP:GQ:PL	1/1:0,20:20:60:574,60,0	1/1:1,20:21:35:544,35,0
chrA1	74772019	.	A	AT	1227.09	PASS	ExcessHet=3.0103;FS=0;MQ=59.46;QD=28.54;SOR=0.941;DP=46;AF=1;MLEAC=4;MLEAF=1;AN=4;AC=4	GT:AD:DP:GQ:PL	1/1:0,30:30:90:865,90,0	1/1:0,13:13:39:378,39,0
chrA1	74778684	.	C	CACCCA	598.88	PASS	ExcessHet=3.0103;FS=0;MQ=57.81;QD=26.64;SOR=5.421;DP=15;AF=1;MLEAC=4;MLEAF=1;AN=4;AC=4	GT:AD:DP:GQ:PL	1/1:0,9:9:27:405,27,0	1/1:0,5:5:15:210,15,0
chrA1	74788643	.	G	GAGAGAC	1657.09	PASS	ExcessHet=3.0103;FS=0;MQ=59.4;QD=34.81;SOR=1.329;DP=42;AF=1;MLEAC=4;MLEAF=1;AN=4;AC=4	GT:AD:DP:GQ:PL	1/1:0,17:17:51:747,51,0	1/1:0,21:21:63:926,63,0
chrA1	74860167	.	ATCTC	A	1289.08	PASS	ExcessHet=3.0103;FS=0;MQ=60;QD=28.86;SOR=1.46;DP=35;AF=1;MLEAC=4;MLEAF=1;AN=4;AC=4	GT:AD:DP:GQ:PL	1/1:0,10:10:30:450,30,0	1/1:0,19:19:57:855,57,0
chrA1	74865144	.	T	TGG	642.01	PASS	ExcessHet=3.0103;FS=0;MQ=59.57;QD=24.49;SOR=0.793;DP=27;AF=1;MLEAC=4;MLEAF=1;AN=4;AC=4	GT:AD:DP:GQ:PL	1/1:0,11:12:32:404,32,0	1/1:0,7:7:21:254,21,0
chrA1	74886424	.	A	ATT	1118.09	PASS	ExcessHet=3.0103;FS=0;MQ=60;QD=32.06;SOR=1.214;DP=36;AF=1;MLEAC=4;MLEAF=1;AN=4;AC=4	GT:AD:DP:GQ:PL	1/1:0,13:13:39:476,39,0	1/1:0,18:18:54:658,54,0
chrA1	74933527	.	C	CT	1805.09	PASS	ExcessHet=3.0103;FS=0;MQ=60;QD=32.45;SOR=0.818;DP=52;AF=1;MLEAC=4;MLEAF=1;AN=4;AC=4	GT:AD:DP:GQ:PL	1/1:0,28:28:84:1036,84,0	1/1:0,21:21:63:785,63,0
chrA1	74940890	.	CAAAAA	C	1892.09	PASS	ExcessHet=3.0103;FS=0;MQ=60;QD=22.87;SOR=1.179;DP=43;AF=1;MLEAC=4;MLEAF=1;AN=4;AC=4	GT:AD:DP:GQ:PL	1/1:0,17:17:51:765,51,0	1/1:0,26:26:78:1143,78,0
chrA1	74944820	.	T	TC	1103.09	PASS	ExcessHet=3.0103;FS=0;MQ=60;QD=28.28;SOR=0.968;DP=44;AF=1;MLEAC=4;MLEAF=1;AN=4;AC=4	GT:AD:DP:GQ:PL	1/1:0,23:23:69:655,69,0	1/1:0,16:16:48:464,48,0
chrA1	74951964	.	TG	T	495.02	PASS	ExcessHet=3.0103;FS=8.239;MQ=60;MQRankSum=0;QD=24.75;SOR=3.59;DP=25;AF=1;MLEAC=4;MLEAF=1;AN=4;AC=4	GT:AD:DP:GQ:PL	1/1:0,10:10:30:278,30,0	1/1:1,9:10:21:233,21,0
chrA1	74963968	.	T	TGTGC	1556.09	PASS	ExcessHet=3.0103;FS=0;MQ=60;QD=27.63;SOR=1.209;DP=40;AF=1;MLEAC=4;MLEAF=1;AN=4;AC=4	GT:AD:DP:GQ:PL	1/1:0,21:21:63:940,63,0	1/1:0,15:15:45:632,45,0
chrA1	74972453	.	G	GTATA	838.95	PASS	ExcessHet=3.0103;FS=0;MQ=59.32;QD=25.55;SOR=1.402;DP=31;AF=1;MLEAC=4;MLEAF=1;AN=4;AC=4	GT:AD:DP:GQ:PL	1/1:0,9:10:30:417,30,0	1/1:0,10:10:30:438,30,0
chrA1	74980090	.	GCA	G	945.09	PASS	ExcessHet=3.0103;FS=0;MQ=60;QD=31.5;SOR=1.329;DP=40;AF=1;MLEAC=4;MLEAF=1;AN=4;AC=4	GT:AD:DP:GQ:PL	1/1:0,15:15:45:485,45,0	1/1:0,15:15:45:476,45,0
chrA1	75095551	.	A	AT	737.09	PASS	ExcessHet=3.0103;FS=0;MQ=60;QD=25.42;SOR=0.976;DP=37;AF=1;MLEAC=4;MLEAF=1;AN=4;AC=4	GT:AD:DP:GQ:PL	1/1:0,11:12:41:324,41,0	1/1:0,18:18:53:429,53,0
chrA1	75100430	.	A	ACT	889.08	PASS	ExcessHet=3.0103;FS=0;MQ=60;QD=29.99;SOR=0.963;DP=29;AF=1;MLEAC=4;MLEAF=1;AN=4;AC=4	GT:AD:DP:GQ:PL	1/1:0,10:10:30:384,30,0	1/1:0,13:13:39:521,39,0
chrA1	75225066	.	G	GCC	702.97	PASS	ExcessHet=3.0103;FS=0;MQ=60;QD=30.72;SOR=1.292;DP=23;AF=1;MLEAC=4;MLEAF=1;AN=4;AC=4	GT:AD:DP:GQ:PL	1/1:0,6:6:18:219,18,0	1/1:0,13:13:39:500,39,0
chrA1	75287827	.	TG	T	1338.09	PASS	ExcessHet=3.0103;FS=0;MQ=60;QD=28.55;SOR=0.927;DP=40;AF=1;MLEAC=4;MLEAF=1;AN=4;AC=4	GT:AD:DP:GQ:PL	1/1:0,13:13:39:475,39,0	1/1:0,23:23:69:879,69,0
chrA1	75321814	.	T	TTA	257.25	PASS	ExcessHet=3.0103;FS=0;MQ=60;QD=33.66;SOR=0.693;DP=30;AF=1;MLEAC=2;MLEAF=0.5;AN=4;AC=4	GT:AD:DP:GQ:PL	1/1:0,2:3:9:90,9,0	1/1:0,4:5:15:161,15,0
chrA1	75456988	.	A	AC	1079.08	PASS	ExcessHet=3.0103;FS=0;MQ=60;QD=32.69;SOR=0.922;DP=30;AF=1;MLEAC=4;MLEAF=1;AN=4;AC=4	GT:AD:DP:GQ:PL	1/1:0,11:11:33:444,33,0	1/1:0,16:16:51:651,51,0
chrA1	75478094	.	GTCTC	G	1859.09	PASS	ExcessHet=3.0103;FS=0;MQ=60;QD=30.09;SOR=1.23;DP=57;AF=1;MLEAC=4;MLEAF=1;AN=4;AC=4	GT:AD:DP:GQ:PL	1/1:0,22:22:66:955,66,0	1/1:0,22:22:66:920,66,0
chrA1	75518054	.	TA	T	1367.09	PASS	ExcessHet=3.0103;FS=0;MQ=60;QD=31.89;SOR=1.308;DP=36;AF=1;MLEAC=4;MLEAF=1;AN=4;AC=4	GT:AD:DP:GQ:PL	1/1:0,13:13:39:484,39,0	1/1:0,22:22:66:899,66,0
chrA1	75531662	.	GAA	G	1617.09	PASS	ExcessHet=3.0103;FS=0;MQ=60;QD=30.44;SOR=1.055;DP=47;AF=1;MLEAC=4;MLEAF=1;AN=4;AC=4	GT:AD:DP:GQ:PL	1/1:0,20:20:60:773,60,0	1/1:0,23:23:69:860,69,0
chrA1	75536062	.	C	CTATT	1499.09	PASS	ExcessHet=3.0103;FS=0;MQ=60;QD=32.78;SOR=0.984;DP=39;AF=1;MLEAC=4;MLEAF=1;AN=4;AC=4	GT:AD:DP:GQ:PL	1/1:0,18:18:54:740,54,0	1/1:0,19:19:57:775,57,0
chrA1	75557117	.	C	CAGAGAGAGAGAG	658.78	PASS	ExcessHet=3.0103;FS=0;MQ=59.31;QD=27.18;SOR=3.126;DP=19;AF=1;MLEAC=4;MLEAF=1;AN=4;AC=4	GT:AD:DP:GQ:PL	1/1:0,11:11:33:495,33,0	1/1:0,4:4:12:180,12,0
chrA1	75839707	.	TG	T	539.05	PASS	ExcessHet=3.0103;FS=0;MQ=60;QD=29.95;SOR=5.892;DP=20;AF=1;MLEAC=4;MLEAF=1;AN=4;AC=4	GT:AD:DP:GQ:PL	1/1:0,8:8:24:249,24,0	1/1:0,10:10:30:306,30,0
chrA1	76105507	.	G	GT	871.09	PASS	ExcessHet=3.0103;FS=0;MQ=60;QD=28.1;SOR=0.756;DP=36;AF=1;MLEAC=4;MLEAF=1;AN=4;AC=4	GT:AD:DP:GQ:PL	1/1:0,16:16:48:453,48,0	1/1:0,15:15:45:434,45,0
chrA1	76313057	.	GT	G	461.05	PASS	ExcessHet=3.0103;FS=0;MQ=60;QD=25.61;SOR=1.863;DP=24;AF=1;MLEAC=4;MLEAF=1;AN=4;AC=4	GT:AD:DP:GQ:PL	1/1:0,10:10:30:265,30,0	1/1:0,8:8:24:212,24,0
chrA1	76316004	.	T	TTC	1003.08	PASS	BaseQRankSum=-0.995;ExcessHet=3.0103;FS=0;MQ=60;MQRankSum=0;QD=32.36;ReadPosRankSum=0.521;SOR=0.278;DP=35;AF=1;MLEAC=4;MLEAF=1;AN=4;AC=4	GT:AD:DP:GQ:PL	1/1:0,11:11:33:400,33,0	1/1:1,19:20:40:619,40,0
chrA1	76650448	.	C	CT	980.09	PASS	ExcessHet=3.0103;FS=0;MQ=60;QD=30.63;SOR=1.112;DP=38;AF=1;MLEAC=4;MLEAF=1;AN=4;AC=4	GT:AD:DP:GQ:PL	1/1:0,14:14:42:437,42,0	1/1:0,18:18:54:559,54,0
chrA1	76651823	.	AG	A	883.09	PASS	ExcessHet=3.0103;FS=0;MQ=60;QD=27.6;SOR=1.284;DP=34;AF=1;MLEAC=4;MLEAF=1;AN=4;AC=4	GT:AD:DP:GQ:PL	1/1:0,16:16:48:451,48,0	1/1:0,16:16:48:448,48,0
chrA1	76725427	.	T	TAGAGAGAGAG	749.02	PASS	ExcessHet=3.0103;FS=0;MQ=58.89;QD=30.18;SOR=1.371;DP=23;AF=1;MLEAC=4;MLEAF=1;AN=4;AC=4	GT:AD:DP:GQ:PL	1/1:0,7:7:21:315,21,0	1/1:0,10:10:30:450,30,0
chrA1	76771087	.	G	GA	1254.09	PASS	ExcessHet=3.0103;FS=0;MQ=60;QD=32.16;SOR=1.387;DP=39;AF=1;MLEAC=4;MLEAF=1;AN=4;AC=4	GT:AD:DP:GQ:PL	1/1:0,16:16:48:521,48,0	1/1:0,23:23:69:749,69,0
chrA1	76792824	.	G	GAACA	1498.09	PASS	ExcessHet=3.0103;FS=0;MQ=59.52;QD=28.69;SOR=1.085;DP=43;AF=1;MLEAC=4;MLEAF=1;AN=4;AC=4	GT:AD:DP:GQ:PL	1/1:0,17:17:51:756,51,0	1/1:0,17:17:51:758,51,0
chrA1	76872420	.	TA	T	726.05	PASS	ExcessHet=3.0103;FS=0;MQ=60;QD=25.93;SOR=1.609;DP=34;AF=1;MLEAC=4;MLEAF=1;AN=4;AC=4	GT:AD:DP:GQ:PL	1/1:0,8:8:24:212,24,0	1/1:0,20:20:60:530,60,0
chrA1	77115837	.	A	AT	746.07	PASS	ExcessHet=3.0103;FS=0;MQ=58.1;QD=28.7;SOR=1.022;DP=28;AF=1;MLEAC=4;MLEAF=1;AN=4;AC=4	GT:AD:DP:GQ:PL	1/1:0,17:17:51:485,51,0	1/1:0,9:9:27:277,27,0
chrA1	77303087	.	TCTTC	T	943.97	PASS	ExcessHet=3.0103;FS=0;MQ=60;QD=30.33;SOR=0.693;DP=37;AF=1;MLEAC=4;MLEAF=1;AN=4;AC=4	GT:AD:DP:GQ:PL	1/1:0,16:16:48:698,48,0	1/1:0,6:6:18:262,18,0
chrA1	77321590	.	C	CT	1881.09	PASS	ExcessHet=3.0103;FS=0;MQ=60;QD=29.95;SOR=0.823;DP=49;AF=1;MLEAC=4;MLEAF=1;AN=4;AC=4	GT:AD:DP:GQ:PL	1/1:0,24:24:72:970,72,0	1/1:0,23:23:69:927,69,0
chrA1	77325081	.	C	CTT	1398.09	PASS	ExcessHet=3.0103;FS=0;MQ=60;QD=29.79;SOR=0.984;DP=43;AF=1;MLEAC=4;MLEAF=1;AN=4;AC=4	GT:AD:DP:GQ:PL	1/1:0,19:19:57:725,57,0	1/1:0,18:18:54:689,54,0
chrA1	77567080	.	A	AT	747.08	PASS	ExcessHet=3.0103;FS=0;MQ=60;QD=28.73;SOR=0.846;DP=31;AF=1;MLEAC=4;MLEAF=1;AN=4;AC=4	GT:AD:DP:GQ:PL	1/1:0,15:15:44:431,44,0	1/1:0,11:11:33:332,33,0
chrA1	77758437	.	CA	C	657.09	PASS	ExcessHet=3.0103;FS=0;MQ=60;QD=25.27;SOR=0.846;DP=30;AF=1;MLEAC=4;MLEAF=1;AN=4;AC=4	GT:AD:DP:GQ:PL	1/1:0,14:14:42:359,42,0	1/1:0,12:12:36:314,36,0
chrA1	77862747	.	CCCCACA	C	555.99	PASS	ExcessHet=3.0103;FS=0;MQ=60;QD=26.99;SOR=1.112;DP=16;AF=1;MLEAC=4;MLEAF=1;AN=4;AC=4	GT:AD:DP:GQ:PL	1/1:0,7:7:21:280,21,0	1/1:0,8:8:24:292,24,0
chrA1	77892531	.	T	TAAATAAAA	1201.08	PASS	ExcessHet=3.0103;FS=0;MQ=60;QD=28;SOR=1.721;DP=30;AF=1;MLEAC=4;MLEAF=1;AN=4;AC=4	GT:AD:DP:GQ:PL	1/1:0,6:6:30:438,30,0	1/1:0,14:14:54:779,54,0
chrA1	78697963	.	G	GAC	1401.09	PASS	ExcessHet=3.0103;FS=0;MQ=59.42;QD=37.17;SOR=1.061;DP=42;AF=1;MLEAC=4;MLEAF=1;AN=4;AC=4	GT:AD:DP:GQ:PL	1/1:0,12:12:36:467,36,0	1/1:0,24:24:72:950,72,0
chrA1	78821747	.	CA	C	703.07	PASS	ExcessHet=3.0103;FS=0;MQ=57.89;QD=29.29;SOR=1.27;DP=28;AF=1;MLEAC=4;MLEAF=1;AN=4;AC=4	GT:AD:DP:GQ:PL	1/1:0,9:9:27:280,27,0	1/1:0,15:15:45:439,45,0
chrA1	79270582	.	TGAGAGA	T	1110.08	PASS	ExcessHet=3.0103;FS=0;MQ=59.42;QD=31.59;SOR=1.136;DP=32;AF=1;MLEAC=4;MLEAF=1;AN=4;AC=4	GT:AD:DP:GQ:PL	1/1:0,10:10:30:450,30,0	1/1:0,15:15:45:676,45,0
chrA1	79424412	.	C	CAG	2229.09	PASS	ExcessHet=3.0103;FS=0;MQ=60;QD=33.75;SOR=1.201;DP=57;AF=1;MLEAC=4;MLEAF=1;AN=4;AC=4	GT:AD:DP:GQ:PL	1/1:0,21:21:63:918,63,0	1/1:0,30:30:90:1327,90,0
chrA1	79435226	.	T	TA	652.9	PASS	ExcessHet=3.0103;FS=0;MQ=60;QD=28.39;SOR=1.179;DP=28;AF=1;MLEAC=4;MLEAF=1;AN=4;AC=4	GT:AD:DP:GQ:PL	1/1:0,5:5:15:146,15,0	1/1:0,18:18:54:523,54,0
chrA1	80246185	.	G	GGCCCTGGCATATACAGTAAGCGCTACACACACAGAACTGGGAATGGCCCTGGTGTATACAGCAAGTATTACACACGCAGAGCTGGGAACA	1542.47	PASS	BaseQRankSum=-0.674;ExcessHet=3.0103;FS=3.188;MQ=58.88;MQRankSum=-0.204;QD=36.37;ReadPosRankSum=0.867;SOR=0.477;DP=48;AF=1;MLEAC=3;MLEAF=0.75;AN=4;AC=4	GT:AD:DP:GQ:PL	1/1:1,13:14:3:535,3,0	1/1:0,11:11:67:1022,67,0
chrA1	80261024	.	T	TG	389.86	PASS	ExcessHet=3.0103;FS=0;MQ=60;QD=27.85;SOR=0.976;DP=19;AF=1;MLEAC=4;MLEAF=1;AN=4;AC=4	GT:AD:DP:GQ:PL	1/1:0,9:9:27:261,27,0	1/1:0,5:5:15:145,15,0
chrA1	81154574	.	TA	T	637.97	PASS	ExcessHet=3.0103;FS=0;MQ=60;QD=25.52;SOR=0.941;DP=32;AF=1;MLEAC=4;MLEAF=1;AN=4;AC=4	GT:AD:DP:GQ:PL	1/1:0,6:6:18:157,18,0	1/1:0,19:19:57:497,57,0
chrA1	81403451	.	AT	A	756.78	PASS	BaseQRankSum=-0.362;ExcessHet=3.0103;FS=0;MQ=57.48;MQRankSum=-0.212;QD=26.1;ReadPosRankSum=1.07;SOR=0.446;DP=35;AF=1;MLEAC=4;MLEAF=1;AN=4;AC=4	GT:AD:DP:GQ:PL	1/1:0,16:16:48:458,48,0	1/1:1,12:13:10:315,10,0
chrA1	81443176	.	A	AT	897.07	PASS	ExcessHet=3.0103;FS=0;MQ=60;QD=29.9;SOR=1.143;DP=33;AF=1;MLEAC=4;MLEAF=1;AN=4;AC=4	GT:AD:DP:GQ:PL	1/1:0,9:9:27:274,27,0	1/1:0,21:21:63:639,63,0
chrA1	81610293	.	TA	T	575.09	PASS	ExcessHet=3.0103;FS=0;MQ=60;QD=19.83;SOR=0.76;DP=34;AF=1;MLEAC=4;MLEAF=1;AN=4;AC=4	GT:AD:DP:GQ:PL	1/1:0,13:13:38:257,38,0	1/1:0,16:16:48:334,48,0
chrA1	81731966	.	G	GGGGGTCAGGCTGCCTTCCCT	1305.09	PASS	ExcessHet=3.0103;FS=0;MQ=60;QD=28.58;SOR=1.675;DP=43;AF=1;MLEAC=4;MLEAF=1;AN=4;AC=4	GT:AD:DP:GQ:PL	1/1:0,16:18:54:774,54,0	1/1:0,17:17:50:547,50,0
chrA1	82467927	.	G	GC	898.09	PASS	ExcessHet=3.0103;FS=0;MQ=60;QD=28.07;SOR=0.818;DP=42;AF=1;MLEAC=4;MLEAF=1;AN=4;AC=4	GT:AD:DP:GQ:PL	1/1:0,18:18:54:514,54,0	1/1:0,14:14:42:400,42,0
chrA1	82822959	.	TA	T	1156.09	PASS	BaseQRankSum=1.42;ExcessHet=3.0103;FS=3.445;MQ=60;MQRankSum=0;QD=27.53;ReadPosRankSum=1.74;SOR=0.613;DP=47;AF=1;MLEAC=4;MLEAF=1;AN=4;AC=4	GT:AD:DP:GQ:PL	1/1:0,19:19:57:545,57,0	1/1:1,22:23:65:627,65,0
chrA1	82956312	.	C	CA	810.09	PASS	ExcessHet=3.0103;FS=0;MQ=60;QD=27.93;SOR=0.76;DP=33;AF=1;MLEAC=4;MLEAF=1;AN=4;AC=4	GT:AD:DP:GQ:PL	1/1:0,16:16:48:457,48,0	1/1:0,13:13:39:369,39,0
chrA1	83076176	.	C	CGTT	1469.09	PASS	ExcessHet=3.0103;FS=0;MQ=60;QD=34.46;SOR=1.179;DP=34;AF=1;MLEAC=4;MLEAF=1;AN=4;AC=4	GT:AD:DP:GQ:PL	1/1:0,16:16:48:720,48,0	1/1:0,17:17:51:765,51,0
chrA1	83703519	.	T	TA	490.05	PASS	ExcessHet=3.0103;FS=0;MQ=56.93;QD=27.22;SOR=1.179;DP=19;AF=1;MLEAC=4;MLEAF=1;AN=4;AC=4	GT:AD:DP:GQ:PL	1/1:0,10:10:30:281,30,0	1/1:0,8:8:24:225,24,0
chrA1	83981321	.	TAA	T	633.83	PASS	ExcessHet=3.0103;FS=0;MQ=60;QD=29.61;SOR=1.371;DP=22;AF=1;MLEAC=4;MLEAF=1;AN=4;AC=4	GT:AD:DP:GQ:PL	1/1:0,14:14:42:535,42,0	1/1:0,3:3:9:115,9,0
chrA1	84064029	.	T	TA	491.05	PASS	ExcessHet=3.0103;FS=0;MQ=60;QD=27.28;SOR=1.179;DP=22;AF=1;MLEAC=4;MLEAF=1;AN=4;AC=4	GT:AD:DP:GQ:PL	1/1:0,8:8:24:225,24,0	1/1:0,10:10:30:282,30,0
chrA1	84075586	.	AT	A	768.08	PASS	ExcessHet=3.0103;FS=0;MQ=60;QD=29.54;SOR=1.022;DP=28;AF=1;MLEAC=4;MLEAF=1;AN=4;AC=4	GT:AD:DP:GQ:PL	1/1:0,16:16:48:486,48,0	1/1:0,10:10:30:298,30,0
chrA1	84081400	.	TAATG	T	1359.09	PASS	ExcessHet=3.0103;FS=0;MQ=59.86;QD=34.27;SOR=1.402;DP=35;AF=1;MLEAC=4;MLEAF=1;AN=4;AC=4	GT:AD:DP:GQ:PL	1/1:0,15:15:45:665,45,0	1/1:0,16:16:48:710,48,0
chrA1	84104788	.	GA	G	779.09	PASS	ExcessHet=3.0103;FS=0;MQ=60;QD=29.96;SOR=1.022;DP=32;AF=1;MLEAC=4;MLEAF=1;AN=4;AC=4	GT:AD:DP:GQ:PL	1/1:0,14:14:42:428,42,0	1/1:0,12:12:36:367,36,0
chrA1	84220310	.	GAAGA	G	542.87	PASS	ExcessHet=3.0103;FS=0;MQ=60;QD=27.69;SOR=1.179;DP=23;AF=1;MLEAC=4;MLEAF=1;AN=4;AC=4	GT:AD:DP:GQ:PL	1/1:0,8:8:24:360,24,0	1/1:0,5:5:15:199,15,0
chrA1	84257190	.	GT	G	816.07	PASS	ExcessHet=3.0103;FS=0;MQ=60;QD=33.26;SOR=0.99;DP=25;AF=1;MLEAC=4;MLEAF=1;AN=4;AC=4	GT:AD:DP:GQ:PL	1/1:0,10:10:30:371,30,0	1/1:0,11:11:33:461,33,0
chrA1	84415367	.	T	TGAGA	697.04	PASS	ExcessHet=3.0103;FS=0;MQ=60;QD=30.22;SOR=1.739;DP=30;AF=1;MLEAC=4;MLEAF=1;AN=4;AC=4	GT:AD:DP:GQ:PL	1/1:0,9:9:27:368,27,0	1/1:0,8:8:24:345,24,0
chrA1	84432569	.	GT	G	1230.09	PASS	ExcessHet=3.0103;FS=0;MQ=60;QD=30.75;SOR=0.902;DP=42;AF=1;MLEAC=4;MLEAF=1;AN=4;AC=4	GT:AD:DP:GQ:PL	1/1:0,21:21:63:654,63,0	1/1:0,19:19:57:592,57,0
chrA1	84554041	.	A	AAAAAG	1109.08	PASS	ExcessHet=3.0103;FS=0;MQ=59;QD=32.32;SOR=1.136;DP=29;AF=1;MLEAC=4;MLEAF=1;AN=4;AC=4	GT:AD:DP:GQ:PL	1/1:0,15:15:45:675,45,0	1/1:0,10:10:30:450,30,0
chrA1	84628091	.	A	ATAT	433.74	PASS	ExcessHet=3.0103;FS=0;MQ=60;QD=27.64;SOR=1.609;DP=17;AF=1;MLEAC=4;MLEAF=1;AN=4;AC=4	GT:AD:DP:GQ:PL	1/1:0,3:3:9:135,9,0	1/1:0,7:7:21:315,21,0
chrA1	84688522	.	A	AT	799.05	PASS	ExcessHet=3.0103;FS=0;MQ=58.49;QD=30.72;SOR=0.874;DP=27;AF=1;MLEAC=4;MLEAF=1;AN=4;AC=4	GT:AD:DP:GQ:PL	1/1:0,15:15:45:534,45,0	1/1:0,7:7:24:281,24,0
chrA1	84865988	.	A	ATAT	176.13	PASS	ExcessHet=3.0103;FS=0;MQ=55.83;QD=31.82;SOR=1.609;DP=12;AF=1;MLEAC=2;MLEAF=0.5;AN=4;AC=4	GT:AD:DP:GQ:PL	1/1:0,1:1:14:98,14,0	1/1:0,0:0:9:68,9,0
chrA1	84883159	.	A	AT	997.09	PASS	ExcessHet=3.0103;FS=0;MQ=60;QD=27.7;SOR=1.209;DP=41;AF=1;MLEAC=4;MLEAF=1;AN=4;AC=4	GT:AD:DP:GQ:PL	1/1:0,17:17:51:479,51,0	1/1:0,19:19:57:534,57,0
chrA1	85290725	.	CTCTT	C	1064.08	PASS	ExcessHet=3.0103;FS=0;MQ=60;QD=30.03;SOR=1.802;DP=31;AF=1;MLEAC=4;MLEAF=1;AN=4;AC=4	GT:AD:DP:GQ:PL	1/1:0,14:14:42:630,42,0	1/1:0,10:10:30:450,30,0
chrA1	85757117	.	T	TA	352.86	PASS	BaseQRankSum=-0.282;ExcessHet=3.0103;FS=3.68;MQ=48.91;MQRankSum=-1.593;QD=25.2;ReadPosRankSum=-0.967;SOR=0.916;DP=15;AF=1;MLEAC=4;MLEAF=1;AN=4;AC=4	GT:AD:DP:GQ:PL	1/1:1,8:9:23:226,23,0	1/1:0,5:5:15:143,15,0
chrA1	85866387	.	CAAACAA	C	480.87	PASS	ExcessHet=3.0103;FS=0;MQ=59.66;QD=33.27;SOR=0.836;DP=17;AF=1;MLEAC=4;MLEAF=1;AN=4;AC=4	GT:AD:DP:GQ:PL	1/1:0,8:8:24:306,24,0	1/1:0,5:5:15:191,15,0
chrA1	86019844	.	C	CATAT	437.24	PASS	ExcessHet=3.0103;FS=0;MQ=60;QD=28.31;SOR=0.859;DP=15;AF=1;MLEAC=2;MLEAF=0.5;AN=4;AC=4	GT:AD:DP:GQ:PL	1/1:0,1:1:3:45,3,0	1/1:0,9:10:2:377,2,0
chrA1	86132109	.	TC	T	167.52	PASS	ExcessHet=3.0103;FS=0;MQ=40;QD=27.92;SOR=2.303;DP=6;AF=1;MLEAC=3;MLEAF=0.75;AN=4;AC=4	GT:AD:DP:GQ:PL	1/1:0,3:3:9:92,9,0	1/1:0,3:3:9:92,9,0
chrA1	86235134	.	C	CTT	166.96	PASS	ExcessHet=3.0103;FS=0;MQ=58.11;QD=27.83;SOR=0.693;DP=10;AF=1;MLEAC=3;MLEAF=0.75;AN=4;AC=4	GT:AD:DP:GQ:PL	1/1:0,2:2:6:61,6,0	1/1:0,4:4:12:122,12,0
chrA1	86412608	.	T	TA	1034.09	PASS	ExcessHet=3.0103;FS=0;MQ=60;QD=27.21;SOR=1.04;DP=42;AF=1;MLEAC=4;MLEAF=1;AN=4;AC=4	GT:AD:DP:GQ:PL	1/1:0,20:20:60:544,60,0	1/1:0,18:18:54:506,54,0
chrA1	86414368	.	CAT	C	1272.09	PASS	ExcessHet=3.0103;FS=0;MQ=60;QD=32.35;SOR=1.022;DP=40;AF=1;MLEAC=4;MLEAF=1;AN=4;AC=4	GT:AD:DP:GQ:PL	1/1:0,19:19:57:742,57,0	1/1:0,14:14:42:546,42,0
chrA1	86531333	.	CTTTA	C	1115.09	PASS	ExcessHet=3.0103;FS=0;MQ=59.79;QD=33.08;SOR=1.697;DP=27;AF=1;MLEAC=4;MLEAF=1;AN=4;AC=4	GT:AD:DP:GQ:PL	1/1:0,12:12:36:509,36,0	1/1:0,14:14:42:622,42,0
chrA1	86771263	.	GA	G	906.09	PASS	ExcessHet=3.0103;FS=0;MQ=60;QD=28.32;SOR=0.693;DP=34;AF=1;MLEAC=4;MLEAF=1;AN=4;AC=4	GT:AD:DP:GQ:PL	1/1:0,15:15:45:432,45,0	1/1:0,17:17:51:490,51,0
chrA1	86866991	.	T	TA	918.08	PASS	ExcessHet=3.0103;FS=0;MQ=60;QD=30.53;SOR=2.215;DP=29;AF=1;MLEAC=4;MLEAF=1;AN=4;AC=4	GT:AD:DP:GQ:PL	1/1:0,13:13:39:486,39,0	1/1:0,12:12:36:448,36,0
chrA1	86936918	.	T	TAC	1237.09	PASS	ExcessHet=3.0103;FS=0;MQ=57.64;QD=32.85;SOR=1.127;DP=36;AF=1;MLEAC=4;MLEAF=1;AN=4;AC=4	GT:AD:DP:GQ:PL	1/1:0,12:12:48:691,48,0	1/1:0,8:8:44:562,44,0
chrA1	87002316	.	AT	A	700.08	PASS	ExcessHet=3.0103;FS=0;MQ=60;QD=29.17;SOR=1.051;DP=27;AF=1;MLEAC=4;MLEAF=1;AN=4;AC=4	GT:AD:DP:GQ:PL	1/1:0,13:13:39:386,39,0	1/1:0,11:11:33:330,33,0
chrA1	87077712	.	T	TC	425.02	PASS	ExcessHet=3.0103;FS=0;MQ=60;QD=26.56;SOR=4.174;DP=20;AF=1;MLEAC=4;MLEAF=1;AN=4;AC=4	GT:AD:DP:GQ:PL	1/1:0,8:8:24:217,24,0	1/1:0,8:8:24:224,24,0
chrA1	87158979	.	TA	T	986.09	PASS	ExcessHet=3.0103;FS=0;MQ=60;QD=29.88;SOR=1.179;DP=36;AF=1;MLEAC=4;MLEAF=1;AN=4;AC=4	GT:AD:DP:GQ:PL	1/1:0,17:17:51:513,51,0	1/1:0,16:16:48:489,48,0
chrA1	87281926	.	AC	A	1097.09	PASS	ExcessHet=3.0103;FS=0;MQ=60;QD=32.48;SOR=1.329;DP=33;AF=1;MLEAC=4;MLEAF=1;AN=4;AC=4	GT:AD:DP:GQ:PL	1/1:0,15:15:45:558,45,0	1/1:0,15:15:45:555,45,0
chrA1	87469237	.	T	TA	1082.09	PASS	ExcessHet=3.0103;FS=0;MQ=59.19;QD=34.91;SOR=0.756;DP=32;AF=1;MLEAC=4;MLEAF=1;AN=4;AC=4	GT:AD:DP:GQ:PL	1/1:0,13:13:39:463,39,0	1/1:0,18:18:54:635,54,0
chrA1	87470319	.	A	AT	627.77	PASS	BaseQRankSum=-0.856;ExcessHet=3.0103;FS=0;MQ=57.48;MQRankSum=0;QD=25.11;ReadPosRankSum=1.74;SOR=0.293;DP=31;AF=1;MLEAC=4;MLEAF=1;AN=4;AC=4	GT:AD:DP:GQ:PL	1/1:1,12:13:11:311,11,0	1/1:0,12:12:36:333,36,0
chrA1	88998019	.	T	TA	336.87	PASS	ExcessHet=3.0103;FS=0;MQ=60;QD=25.91;SOR=1.179;DP=13;AF=1;MLEAC=4;MLEAF=1;AN=4;AC=4	GT:AD:DP:GQ:PL	1/1:0,8:8:24:228,24,0	1/1:0,5:5:15:125,15,0
chrA1	89080578	.	A	AG	1585.09	PASS	ExcessHet=3.0103;FS=0;MQ=60;QD=33.5;SOR=0.741;DP=43;AF=1;MLEAC=4;MLEAF=1;AN=4;AC=4	GT:AD:DP:GQ:PL	1/1:0,21:21:63:798,63,0	1/1:0,20:20:60:803,60,0
chrA1	89140015	.	GA	G	611.97	PASS	ExcessHet=3.0103;FS=0;MQ=60;QD=29.14;SOR=0.784;DP=26;AF=1;MLEAC=4;MLEAF=1;AN=4;AC=4	GT:AD:DP:GQ:PL	1/1:0,15:15:45:448,45,0	1/1:0,6:6:18:180,18,0
chrA1	89525872	.	C	CG	1340.09	PASS	ExcessHet=3.0103;FS=0;MQ=60;QD=29.21;SOR=1.352;DP=33;AF=1;MLEAC=4;MLEAF=1;AN=4;AC=4	GT:AD:DP:GQ:PL	1/1:0,15:15:45:588,45,0	1/1:0,18:18:54:768,54,0
chrA1	89882503	.	A	AT	891.09	PASS	ExcessHet=3.0103;FS=0;MQ=60;QD=29.7;SOR=0.826;DP=33;AF=1;MLEAC=4;MLEAF=1;AN=4;AC=4	GT:AD:DP:GQ:PL	1/1:0,15:15:45:455,45,0	1/1:0,15:15:45:452,45,0
chrA1	90034954	.	GGTGTGGAGGACTGCA	G	581.77	PASS	ExcessHet=3.0103;FS=0;MQ=60;QD=31.86;SOR=1.765;DP=15;AF=1;MLEAC=4;MLEAF=1;AN=4;AC=4	GT:AD:DP:GQ:PL	1/1:0,10:10:30:418,30,0	1/1:0,4:4:12:180,12,0
chrA1	90172786	.	TC	T	961.09	PASS	ExcessHet=3.0103;FS=0;MQ=60;QD=30.03;SOR=0.693;DP=40;AF=1;MLEAC=4;MLEAF=1;AN=4;AC=4	GT:AD:DP:GQ:PL	1/1:0,15:15:45:458,45,0	1/1:0,17:17:51:519,51,0
chrA1	91083403	.	T	TG	492.01	PASS	ExcessHet=3.0103;FS=0;MQ=59.63;QD=30.75;SOR=3.258;DP=20;AF=1;MLEAC=4;MLEAF=1;AN=4;AC=4	GT:AD:DP:GQ:PL	1/1:0,7:7:21:223,21,0	1/1:0,9:9:27:285,27,0
chrA1	91119468	.	T	TTATC	966.08	PASS	ExcessHet=3.0103;FS=0;MQ=60;QD=25.66;SOR=0.874;DP=30;AF=1;MLEAC=4;MLEAF=1;AN=4;AC=4	GT:AD:DP:GQ:PL	1/1:0,12:12:36:532,36,0	1/1:0,10:10:30:450,30,0
chrA1	91256620	.	TAAA	T	380.76	PASS	ExcessHet=3.0103;FS=0;MQ=60;QD=34.61;SOR=1.022;DP=15;AF=1;MLEAC=3;MLEAF=0.75;AN=4;AC=4	GT:AD:DP:GQ:PL	1/1:0,6:7:18:257,18,0	1/1:0,5:5:15:215,15,0
chrA1	91443130	.	T	TGAC	1692.09	PASS	ExcessHet=3.0103;FS=0;MQ=60;QD=33.75;SOR=1.179;DP=44;AF=1;MLEAC=4;MLEAF=1;AN=4;AC=4	GT:AD:DP:GQ:PL	1/1:0,20:20:60:900,60,0	1/1:0,18:18:54:808,54,0
chrA1	91552003	.	TTC	T	933.08	PASS	ExcessHet=3.0103;FS=0;MQ=60;QD=24.86;SOR=2.584;DP=28;AF=1;MLEAC=4;MLEAF=1;AN=4;AC=4	GT:AD:DP:GQ:PL	1/1:0,11:11:33:418,33,0	1/1:0,14:14:42:531,42,0
chrA1	92032391	.	CA	C	1301.09	PASS	ExcessHet=3.0103;FS=0;MQ=60;QD=28.28;SOR=0.78;DP=52;AF=1;MLEAC=4;MLEAF=1;AN=4;AC=4	GT:AD:DP:GQ:PL	1/1:0,29:29:87:830,87,0	1/1:0,17:17:51:487,51,0
chrA1	92261055	.	AT	A	931.09	PASS	ExcessHet=3.0103;FS=0;MQ=60;QD=27.38;SOR=0.693;DP=37;AF=1;MLEAC=4;MLEAF=1;AN=4;AC=4	GT:AD:DP:GQ:PL	1/1:0,16:16:48:441,48,0	1/1:0,18:18:54:506,54,0
chrA1	92392711	.	C	CGG	127.49	PASS	ExcessHet=3.0103;FS=0;MQ=60;QD=31.51;SOR=3.258;DP=10;AF=1;MLEAC=2;MLEAF=0.5;AN=4;AC=4	GT:AD:DP:GQ:PL	1/1:0,2:2:6:73,6,0	1/1:0,1:2:6:56,6,0
chrA1	92858260	.	T	TC	637.02	PASS	ExcessHet=3.0103;FS=0;MQ=60;QD=33.51;SOR=1.371;DP=18;AF=1;MLEAC=4;MLEAF=1;AN=4;AC=4	GT:AD:DP:GQ:PL	1/1:0,7:7:21:265,21,0	1/1:0,10:10:30:388,30,0
chrA1	93227777	.	TA	T	925.09	PASS	ExcessHet=3.0103;FS=0;MQ=60;QD=25.7;SOR=1.061;DP=42;AF=1;MLEAC=4;MLEAF=1;AN=4;AC=4	GT:AD:DP:GQ:PL	1/1:0,14:14:42:366,42,0	1/1:0,22:22:66:575,66,0
chrA1	93457385	.	T	TG	45.67	PASS	ExcessHet=3.0103;FS=0;MQ=60;QD=22.84;SOR=2.303;DP=2;AF=1;MLEAC=2;MLEAF=0.5;AN=4;AC=4	GT:AD:DP:GQ:PL	1/1:0,1:1:3:29,3,0	1/1:0,1:1:3:29,3,0
chrA1	93473298	.	T	TAGAC	1309.97	PASS	ExcessHet=3.0103;FS=0;MQ=59.83;QD=35.06;SOR=1.143;DP=34;AF=1;MLEAC=4;MLEAF=1;AN=4;AC=4	GT:AD:DP:GQ:PL	1/1:0,24:24:72:1056,72,0	1/1:0,6:6:18:270,18,0
chrA1	93475439	.	C	CA	475.08	PASS	ExcessHet=3.0103;FS=0;MQ=60;QD=21.59;SOR=1.609;DP=30;AF=1;MLEAC=4;MLEAF=1;AN=4;AC=4	GT:AD:DP:GQ:PL	1/1:0,11:11:32:237,32,0	1/1:0,11:11:32:254,32,0
chrA1	93529414	.	GCTCT	G	1345.09	PASS	ExcessHet=3.0103;FS=0;MQ=60;QD=31.19;SOR=0.756;DP=35;AF=1;MLEAC=4;MLEAF=1;AN=4;AC=4	GT:AD:DP:GQ:PL	1/1:0,15:15:45:649,45,0	1/1:0,16:16:48:712,48,0
chrA1	93561823	.	C	CACACACACACACACACACAG	1074.08	PASS	BaseQRankSum=-0.583;ExcessHet=3.0103;FS=3.174;MQ=60;MQRankSum=0;QD=28.99;ReadPosRankSum=0.812;SOR=0.458;DP=29;AF=1;MLEAC=4;MLEAF=1;AN=4;AC=4	GT:AD:DP:GQ:PL	1/1:0,12:12:35:490,35,0	1/1:1,14:15:40:600,40,0
chrA1	93718932	.	GCCC	G	582.37	PASS	ExcessHet=3.0103;FS=0;MQ=58.64;QD=29.34;SOR=2.985;DP=19;AF=1;MLEAC=3;MLEAF=0.75;AN=4;AC=4	GT:AD:DP:GQ:PL	1/1:0,1:2:3:45,3,0	1/1:0,12:12:36:530,36,0
chrA1	93836399	.	AAC	A	383.99	PASS	ExcessHet=3.0103;FS=0;MQ=60;QD=25.6;SOR=1.112;DP=24;AF=1;MLEAC=4;MLEAF=1;AN=4;AC=4	GT:AD:DP:GQ:PL	1/1:0,8:8:24:205,24,0	1/1:0,7:7:21:195,21,0
chrA1	93885970	.	AAGAG	A	814.59	PASS	ExcessHet=3.0103;FS=0;MQ=58.92;MQRankSum=0;QD=30.6;SOR=1.708;DP=25;AF=1;MLEAC=3;MLEAF=0.75;AN=4;AC=4	GT:AD:DP:GQ:PL	1/1:0,10:10:30:450,30,0	1/1:1,9:10:5:380,5,0
chrA1	93898248	.	G	GCCC	321.56	PASS	ExcessHet=3.0103;FS=0;MQ=60;QD=31.56;SOR=2.833;DP=13;AF=1;MLEAC=3;MLEAF=0.75;AN=4;AC=4	GT:AD:DP:GQ:PL	1/1:0,5:5:15:203,15,0	1/1:0,3:3:9:135,9,0
chrA1	93905071	.	TA	T	1051.07	PASS	ExcessHet=3.0103;FS=0;MQ=60;QD=31.13;SOR=1.255;DP=32;AF=1;MLEAC=4;MLEAF=1;AN=4;AC=4	GT:AD:DP:GQ:PL	1/1:0,20:20:60:736,60,0	1/1:0,9:9:27:331,27,0
chrA1	93927760	.	GA	G	906.09	PASS	ExcessHet=3.0103;FS=0;MQ=60;QD=26.65;SOR=0.811;DP=42;AF=1;MLEAC=4;MLEAF=1;AN=4;AC=4	GT:AD:DP:GQ:PL	1/1:0,19:19:57:528,57,0	1/1:0,15:15:45:394,45,0
chrA1	93982980	.	G	GAAAA	1089.08	PASS	ExcessHet=3.0103;FS=0;MQ=59.07;QD=27.86;SOR=2.215;DP=33;AF=1;MLEAC=4;MLEAF=1;AN=4;AC=4	GT:AD:DP:GQ:PL	1/1:0,10:10:30:450,30,0	1/1:0,15:15:45:655,45,0
chrA1	93996963	.	C	CA	1037.09	PASS	ExcessHet=3.0103;FS=0;MQ=60;QD=29.63;SOR=0.749;DP=46;AF=1;MLEAC=4;MLEAF=1;AN=4;AC=4	GT:AD:DP:GQ:PL	1/1:0,14:14:42:426,42,0	1/1:0,21:21:63:627,63,0
chrA1	93997566	.	C	CAAAAAA	920.07	PASS	ExcessHet=3.0103;FS=0;MQ=60;QD=27.49;SOR=0.99;DP=24;AF=1;MLEAC=4;MLEAF=1;AN=4;AC=4	GT:AD:DP:GQ:PL	1/1:0,9:9:27:396,27,0	1/1:0,12:12:36:540,36,0
chrA1	94003547	.	CA	C	516.08	PASS	ExcessHet=3.0103;FS=0;MQ=60;QD=22.44;SOR=0.963;DP=31;AF=1;MLEAC=4;MLEAF=1;AN=4;AC=4	GT:AD:DP:GQ:PL	1/1:0,13:13:39:301,39,0	1/1:0,10:10:30:231,30,0
chrA1	94030011	.	CTT	C	993.09	PASS	ExcessHet=3.0103;FS=0;MQ=60;QD=30.53;SOR=1.22;DP=28;AF=1;MLEAC=4;MLEAF=1;AN=4;AC=4	GT:AD:DP:GQ:PL	1/1:0,12:12:36:466,36,0	1/1:0,14:14:42:543,42,0
chrA1	94033812	.	C	CAA	779.08	PASS	ExcessHet=3.0103;FS=0;MQ=60;QD=33.87;SOR=0.776;DP=28;AF=1;MLEAC=4;MLEAF=1;AN=4;AC=4	GT:AD:DP:GQ:PL	1/1:0,11:11:33:380,33,0	1/1:0,12:12:36:415,36,0
chrA1	94076616	.	A	AC	305.47	PASS	ExcessHet=3.0103;FS=0;MQ=60;QD=27.77;SOR=2.303;DP=22;AF=1;MLEAC=3;MLEAF=0.75;AN=4;AC=4	GT:AD:DP:GQ:PL	1/1:0,7:10:24:209,24,0	1/1:0,4:4:12:113,12,0
chrA1	94114248	.	T	TAAA	1011.03	PASS	ExcessHet=3.0103;FS=0;MQ=60;QD=31.64;SOR=0.77;DP=29;AF=1;MLEAC=4;MLEAF=1;AN=4;AC=4	GT:AD:DP:GQ:PL	1/1:0,18:18:54:751,54,0	1/1:0,7:7:21:276,21,0
chrA1	94132727	.	GCACACATACA	G	1231.09	PASS	ExcessHet=3.0103;FS=0;MQ=60;QD=35.83;SOR=1.071;DP=30;AF=1;MLEAC=4;MLEAF=1;AN=4;AC=4	GT:AD:DP:GQ:PL	1/1:0,17:17:51:765,51,0	1/1:0,12:12:36:482,36,0
chrA1	94159593	.	C	CAA	326.64	PASS	ExcessHet=3.0103;FS=0;MQ=60;QD=32.66;SOR=1.609;DP=14;AF=1;MLEAC=4;MLEAF=1;AN=4;AC=4	GT:AD:DP:GQ:PL	1/1:0,4:4:12:143,12,0	1/1:0,6:6:18:200,18,0
chrA1	94159937	.	A	AT	502.9	PASS	ExcessHet=3.0103;FS=0;MQ=57.36;QD=26.47;SOR=1.609;DP=30;AF=1;MLEAC=4;MLEAF=1;AN=4;AC=4	GT:AD:DP:GQ:PL	1/1:0,5:5:15:141,15,0	1/1:0,14:14:42:378,42,0
chrA1	94169590	.	A	AC	436.97	PASS	ExcessHet=3.0103;FS=0;MQ=60;QD=31.21;SOR=2.448;DP=21;AF=1;MLEAC=4;MLEAF=1;AN=4;AC=4	GT:AD:DP:GQ:PL	1/1:0,7:7:21:216,21,0	1/1:0,7:8:24:237,24,0
chrA1	94222248	.	G	GA	654.08	PASS	ExcessHet=3.0103;FS=0;MQ=53.82;QD=29.73;SOR=0.874;DP=27;AF=1;MLEAC=4;MLEAF=1;AN=4;AC=4	GT:AD:DP:GQ:PL	1/1:0,10:10:30:298,30,0	1/1:0,12:12:36:372,36,0
chrA1	94231453	.	AT	A	717.08	PASS	ExcessHet=3.0103;FS=0;MQ=60;QD=28.68;SOR=1.358;DP=26;AF=1;MLEAC=4;MLEAF=1;AN=4;AC=4	GT:AD:DP:GQ:PL	1/1:0,10:10:30:281,30,0	1/1:0,15:15:45:452,45,0
chrA1	94250930	.	G	GA	506.07	PASS	ExcessHet=3.0103;FS=0;MQ=60;QD=25.3;SOR=1.127;DP=23;AF=1;MLEAC=4;MLEAF=1;AN=4;AC=4	GT:AD:DP:GQ:PL	1/1:0,9:9:27:235,27,0	1/1:0,11:11:33:287,33,0
chrA1	94265264	.	TAAAA	T	1143.08	PASS	ExcessHet=3.0103;FS=0;MQ=60;QD=31.4;SOR=1.981;DP=30;AF=1;MLEAC=4;MLEAF=1;AN=4;AC=4	GT:AD:DP:GQ:PL	1/1:0,10:10:30:450,30,0	1/1:0,16:16:48:709,48,0
chrA1	94305629	.	CTT	C	1193.09	PASS	ExcessHet=3.0103;FS=0;MQ=59.7;QD=27.23;SOR=0.811;DP=42;AF=1;MLEAC=4;MLEAF=1;AN=4;AC=4	GT:AD:DP:GQ:PL	1/1:0,16:16:48:573,48,0	1/1:0,18:18:54:636,54,0
chrA1	94312283	.	C	CA	694.06	PASS	BaseQRankSum=-0.865;ExcessHet=3.0103;FS=4.21;MQ=60;MQRankSum=0;QD=23.93;ReadPosRankSum=-1.351;SOR=1.174;DP=36;AF=1;MLEAC=4;MLEAF=1;AN=4;AC=4	GT:AD:DP:GQ:PL	1/1:1,17:18:26:424,26,0	1/1:0,11:11:33:286,33,0
chrA1	94325597	.	G	GA	641.08	PASS	ExcessHet=3.0103;FS=0;MQ=60;QD=27.87;SOR=1.426;DP=26;AF=1;MLEAC=4;MLEAF=1;AN=4;AC=4	GT:AD:DP:GQ:PL	1/1:0,10:10:30:286,30,0	1/1:0,13:13:39:371,39,0
chrA1	94328710	.	A	AAGAG	1305.03	PASS	ExcessHet=3.0103;FS=0;MQ=59.83;QD=29.52;SOR=1.839;DP=40;AF=1;MLEAC=4;MLEAF=1;AN=4;AC=4	GT:AD:DP:GQ:PL	1/1:0,24:24:72:1015,72,0	1/1:0,7:7:21:306,21,0
chrA1	94335518	.	A	AAAAC	1178.09	PASS	ExcessHet=3.0103;FS=0;MQ=60;QD=29.83;SOR=1.22;DP=33;AF=1;MLEAC=4;MLEAF=1;AN=4;AC=4	GT:AD:DP:GQ:PL	1/1:0,9:9:39:541,39,0	1/1:0,17:17:60:653,60,0
chrA1	94344925	.	G	GTCTC	1594.08	PASS	ExcessHet=3.0103;FS=0;MQ=60;QD=31.11;SOR=0.927;DP=43;AF=1;MLEAC=4;MLEAF=1;AN=4;AC=4	GT:AD:DP:GQ:PL	1/1:0,25:25:75:1115,75,0	1/1:0,11:11:33:495,33,0
chrA1	94379013	.	T	TGTGTGAGA	534.91	PASS	ExcessHet=3.0103;FS=0;MQ=60;QD=25.11;SOR=1.609;DP=20;AF=1;MLEAC=4;MLEAF=1;AN=4;AC=4	GT:AD:DP:GQ:PL	1/1:0,5:5:21:281,21,0	1/1:0,5:5:18:270,18,0
chrA1	94391375	.	GCTCTCT	G	1106.08	PASS	ExcessHet=3.0103;FS=0;MQ=53.74;QD=29.47;SOR=0.941;DP=37;AF=1;MLEAC=4;MLEAF=1;AN=4;AC=4	GT:AD:DP:GQ:PL	1/1:0,13:13:39:581,39,0	1/1:0,12:12:36:541,36,0
chrA1	94395352	.	A	AT	1141.09	PASS	ExcessHet=3.0103;FS=0;MQ=60;QD=31.37;SOR=0.892;DP=35;AF=1;MLEAC=4;MLEAF=1;AN=4;AC=4	GT:AD:DP:GQ:PL	1/1:0,14:14:42:521,42,0	1/1:0,17:17:51:636,51,0
chrA1	94404621	.	TCC	T	855.08	PASS	ExcessHet=3.0103;FS=0;MQ=60;QD=28.04;SOR=1.179;DP=32;AF=1;MLEAC=4;MLEAF=1;AN=4;AC=4	GT:AD:DP:GQ:PL	1/1:0,12:12:36:452,36,0	1/1:0,11:11:33:419,33,0
chrA1	94516935	.	CG	C	1263.09	PASS	ExcessHet=3.0103;FS=0;MQ=60;QD=30.1;SOR=0.693;DP=37;AF=1;MLEAC=4;MLEAF=1;AN=4;AC=4	GT:AD:DP:GQ:PL	1/1:0,15:15:45:550,45,0	1/1:0,21:21:63:729,63,0
chrA1	94561051	.	AAGAG	A	929.07	PASS	ExcessHet=3.0103;FS=0;MQ=59.46;QD=25.97;SOR=0.99;DP=26;AF=1;MLEAC=4;MLEAF=1;AN=4;AC=4	GT:AD:DP:GQ:PL	1/1:0,12:12:36:540,36,0	1/1:0,9:9:27:405,27,0
chrA1	94591093	.	A	AT	575.05	PASS	ExcessHet=3.0103;FS=0;MQ=60;QD=27.38;SOR=0.99;DP=22;AF=1;MLEAC=4;MLEAF=1;AN=4;AC=4	GT:AD:DP:GQ:PL	1/1:0,13:13:39:366,39,0	1/1:0,8:8:24:225,24,0
chrA1	94641350	.	CT	C	419.97	PASS	ExcessHet=3.0103;FS=0;MQ=58.95;QD=26.25;SOR=4.174;DP=23;AF=1;MLEAC=4;MLEAF=1;AN=4;AC=4	GT:AD:DP:GQ:PL	1/1:0,10:10:30:269,30,0	1/1:0,6:6:18:167,18,0
chrA1	94682711	.	A	AAT	936.08	PASS	ExcessHet=3.0103;FS=0;MQ=57.03;QD=35.64;SOR=0.874;DP=23;AF=1;MLEAC=4;MLEAF=1;AN=4;AC=4	GT:AD:DP:GQ:PL	1/1:0,10:10:30:431,30,0	1/1:0,12:12:36:521,36,0
chrA1	95300554	.	GC	G	618.86	PASS	ExcessHet=3.0103;FS=0;MQ=59.5;QD=29.47;SOR=3.912;DP=28;AF=1;MLEAC=4;MLEAF=1;AN=4;AC=4	GT:AD:DP:GQ:PL	1/1:0,5:5:15:156,15,0	1/1:0,16:17:33:479,33,0
chrA1	95310269	.	GT	G	1241.09	PASS	ExcessHet=3.0103;FS=0;MQ=59.56;QD=31.91;SOR=0.693;DP=38;AF=1;MLEAC=4;MLEAF=1;AN=4;AC=4	GT:AD:DP:GQ:PL	1/1:0,18:18:54:671,54,0	1/1:0,16:16:48:586,48,0
chrA1	95334190	.	C	CAT	171.12	PASS	ExcessHet=3.0103;FS=0;MQ=60;QD=33.52;SOR=1.981;DP=7;AF=1;MLEAC=3;MLEAF=0.75;AN=4;AC=4	GT:AD:DP:GQ:PL	1/1:0,1:1:3:33,3,0	1/1:0,4:4:12:153,12,0
chrA1	95363996	.	G	GCTCT	1154.09	PASS	ExcessHet=3.0103;FS=0;MQ=60;QD=29.69;SOR=1.022;DP=33;AF=1;MLEAC=4;MLEAF=1;AN=4;AC=4	GT:AD:DP:GQ:PL	1/1:0,14:14:42:630,42,0	1/1:0,12:12:36:540,36,0
chrA1	95443592	.	T	TA	1061.09	PASS	ExcessHet=3.0103;FS=0;MQ=60;QD=34.23;SOR=0.756;DP=33;AF=1;MLEAC=4;MLEAF=1;AN=4;AC=4	GT:AD:DP:GQ:PL	1/1:0,16:16:48:564,48,0	1/1:0,15:15:45:513,45,0
chrA1	95496459	.	TCTCC	T	721.76	PASS	BaseQRankSum=0.582;ExcessHet=3.0103;FS=31.875;MQ=59.97;MQRankSum=0;QD=32.81;ReadPosRankSum=1.38;SOR=5.992;DP=31;AF=1;MLEAC=3;MLEAF=0.75;AN=4;AC=4	GT:AD:DP:GQ:PL	1/1:1,5:6:8:216,8,0	1/1:2,14:16:18:522,18,0
chrA1	95523791	.	T	TAAA	1287.09	PASS	ExcessHet=3.0103;FS=0;MQ=60;QD=30.42;SOR=1.46;DP=32;AF=1;MLEAC=4;MLEAF=1;AN=4;AC=4	GT:AD:DP:GQ:PL	1/1:0,14:14:42:630,42,0	1/1:0,15:15:45:673,45,0
chrA1	95527309	.	A	AGAGG	897.07	PASS	ExcessHet=3.0103;FS=0;MQ=60;QD=26.49;SOR=0.99;DP=26;AF=1;MLEAC=4;MLEAF=1;AN=4;AC=4	GT:AD:DP:GQ:PL	1/1:0,11:11:33:475,33,0	1/1:0,10:10:30:438,30,0
chrA1	95544287	.	C	CT	974.09	PASS	ExcessHet=3.0103;FS=0;MQ=58.17;QD=30.44;SOR=1.911;DP=37;AF=1;MLEAC=4;MLEAF=1;AN=4;AC=4	GT:AD:DP:GQ:PL	1/1:0,13:13:39:402,39,0	1/1:0,19:19:57:588,57,0
chrA1	95552332	.	A	ATTTTT	748.9	PASS	ExcessHet=3.0103;FS=0;MQ=60;QD=27.48;SOR=1.061;DP=21;AF=1;MLEAC=4;MLEAF=1;AN=4;AC=4	GT:AD:DP:GQ:PL	1/1:0,5:5:15:225,15,0	1/1:0,12:12:36:540,36,0
chrA1	95558279	.	GT	G	598.03	PASS	ExcessHet=3.0103;FS=0;MQ=60;QD=24.92;SOR=1.27;DP=29;AF=1;MLEAC=4;MLEAF=1;AN=4;AC=4	GT:AD:DP:GQ:PL	1/1:0,7:7:21:178,21,0	1/1:0,17:17:51:436,51,0
chrA1	95609260	.	AT	A	862.09	PASS	ExcessHet=3.0103;FS=0;MQ=60;QD=27.81;SOR=0.756;DP=33;AF=1;MLEAC=4;MLEAF=1;AN=4;AC=4	GT:AD:DP:GQ:PL	1/1:0,16:16:47:428,47,0	1/1:0,15:15:45:450,45,0
chrA1	95626635	.	A	ATGTGTGTGTGTGTGTGTG	690.01	PASS	ExcessHet=3.0103;FS=0;MQ=59.86;QD=29.75;SOR=0.693;DP=27;AF=1;MLEAC=4;MLEAF=1;AN=4;AC=4	GT:AD:DP:GQ:PL	1/1:0,7:7:21:314,21,0	1/1:0,9:9:27:392,27,0
chrA1	95656561	.	G	GA	1320.09	PASS	ExcessHet=3.0103;FS=0;MQ=60;QD=30;SOR=0.693;DP=51;AF=1;MLEAC=4;MLEAF=1;AN=4;AC=4	GT:AD:DP:GQ:PL	1/1:0,19:19:57:578,57,0	1/1:0,25:25:75:758,75,0
chrA1	96270849	.	TA	T	714.05	PASS	ExcessHet=3.0103;FS=0;MQ=59.69;QD=28.56;SOR=1.136;DP=30;AF=1;MLEAC=4;MLEAF=1;AN=4;AC=4	GT:AD:DP:GQ:PL	1/1:0,8:8:24:220,24,0	1/1:0,17:17:51:510,51,0
chrA1	96466508	.	G	GAGGA	256.04	PASS	ExcessHet=3.0103;FS=0;MQ=59.17;QD=28.62;SOR=0.941;DP=15;AF=1;MLEAC=3;MLEAF=0.75;AN=4;AC=4	GT:AD:DP:GQ:PL	1/1:0,5:5:15:182,15,0	1/1:0,2:2:6:90,6,0
chrA1	96650677	.	G	GATATATATATATATATAT	169.52	PASS	ExcessHet=3.0103;FS=0;MQ=57.48;QD=31.72;SOR=1.981;DP=13;AF=1;MLEAC=2;MLEAF=0.5;AN=4;AC=4	GT:AD:DP:GQ:PL	1/1:0,1:2:6:63,6,0	1/1:0,3:3:9:108,9,0
chrA1	96834777	.	G	GTTTA	1541.08	PASS	ExcessHet=3.0103;FS=0;MQ=60;QD=24.99;SOR=0.749;DP=40;AF=1;MLEAC=4;MLEAF=1;AN=4;AC=4	GT:AD:DP:GQ:PL	1/1:0,25:25:75:1107,75,0	1/1:0,10:10:30:450,30,0
chrA1	96853636	.	T	TA	739.08	PASS	ExcessHet=3.0103;FS=0;MQ=60;QD=28.43;SOR=0.846;DP=32;AF=1;MLEAC=4;MLEAF=1;AN=4;AC=4	GT:AD:DP:GQ:PL	1/1:0,16:16:48:463,48,0	1/1:0,10:10:30:292,30,0
chrA1	97633684	.	G	GTTTATATTTATA	747.03	PASS	ExcessHet=3.0103;FS=0;MQ=60;QD=23.55;SOR=1.061;DP=31;AF=1;MLEAC=4;MLEAF=1;AN=4;AC=4	GT:AD:DP:GQ:PL	1/1:0,8:8:23:359,23,0	1/1:0,9:9:26:404,26,0
chrA1	97826394	.	G	GT	1178.09	PASS	ExcessHet=3.0103;FS=0;MQ=60;QD=27.09;SOR=0.957;DP=38;AF=1;MLEAC=4;MLEAF=1;AN=4;AC=4	GT:AD:DP:GQ:PL	1/1:0,17:17:51:634,51,0	1/1:0,15:15:45:560,45,0
chrA1	98206498	.	A	AG	134.19	PASS	ExcessHet=3.0103;FS=0;MQ=60;QD=26.84;SOR=3.912;DP=10;AF=1;MLEAC=3;MLEAF=0.75;AN=4;AC=4	GT:AD:DP:GQ:PL	1/1:0,5:5:15:121,15,0	1/1:0,1:1:3:28,3,0
chrA1	98278667	.	TA	T	1244.09	PASS	ExcessHet=3.0103;FS=0;MQ=60;QD=27.52;SOR=0.693;DP=32;AF=1;MLEAC=4;MLEAF=1;AN=4;AC=4	GT:AD:DP:GQ:PL	1/1:0,16:16:52:731,52,0	1/1:0,10:10:36:529,36,0
chrA1	98317314	.	A	AAT	1273.09	PASS	ExcessHet=3.0103;FS=0;MQ=59.31;QD=33.21;SOR=0.846;DP=38;AF=1;MLEAC=4;MLEAF=1;AN=4;AC=4	GT:AD:DP:GQ:PL	1/1:0,15:15:45:674,45,0	1/1:0,11:11:42:615,42,0
chrA1	98341880	.	T	TTGTG	1013.05	PASS	ExcessHet=3.0103;FS=0;MQ=60;QD=31.16;SOR=0.874;DP=33;AF=1;MLEAC=4;MLEAF=1;AN=4;AC=4	GT:AD:DP:GQ:PL	1/1:0,15:15:45:675,45,0	1/1:0,7:7:24:354,24,0
chrA1	98362736	.	A	AT	659.08	PASS	ExcessHet=3.0103;FS=0;MQ=60;QD=27.46;SOR=0.859;DP=27;AF=1;MLEAC=4;MLEAF=1;AN=4;AC=4	GT:AD:DP:GQ:PL	1/1:0,13:13:39:365,39,0	1/1:0,11:11:33:310,33,0
chrA1	98411403	.	A	ATG	958.08	PASS	ExcessHet=3.0103;FS=0;MQ=59.13;QD=34.07;SOR=0.874;DP=34;AF=1;MLEAC=4;MLEAF=1;AN=4;AC=4	GT:AD:DP:GQ:PL	1/1:0,12:12:39:562,39,0	1/1:0,10:10:33:412,33,0
chrA1	98487469	.	CAAA	C	794.02	PASS	ExcessHet=3.0103;FS=0;MQ=60;QD=27.42;SOR=1.179;DP=21;AF=1;MLEAC=4;MLEAF=1;AN=4;AC=4	GT:AD:DP:GQ:PL	1/1:0,7:7:21:315,21,0	1/1:0,11:11:33:495,33,0
chrA1	98794943	.	TA	T	1174.09	PASS	ExcessHet=3.0103;FS=0;MQ=60;QD=26.46;SOR=0.693;DP=33;AF=1;MLEAC=4;MLEAF=1;AN=4;AC=4	GT:AD:DP:GQ:PL	1/1:0,19:19:57:704,57,0	1/1:0,13:13:39:486,39,0
chrA1	99547090	.	C	CCT	322.21	PASS	ExcessHet=3.0103;FS=0;MQ=58.96;QD=29.27;SOR=1.609;DP=18;AF=1;MLEAC=3;MLEAF=0.75;AN=4;AC=4	GT:AD:DP:GQ:PL	1/1:0,2:2:6:55,6,0	1/1:0,5:5:15:137,15,0
chrA1	99563901	.	G	GT	653.05	PASS	ExcessHet=3.0103;FS=0;MQ=59.54;QD=27.21;SOR=1.051;DP=27;AF=1;MLEAC=4;MLEAF=1;AN=4;AC=4	GT:AD:DP:GQ:PL	1/1:0,8:8:24:220,24,0	1/1:0,16:16:48:449,48,0
chrA1	99577027	.	C	CT	1217.09	PASS	ExcessHet=3.0103;FS=0;MQ=60;QD=32.66;SOR=1.022;DP=36;AF=1;MLEAC=4;MLEAF=1;AN=4;AC=4	GT:AD:DP:GQ:PL	1/1:0,17:17:51:635,51,0	1/1:0,16:16:48:598,48,0
chrA1	100017383	.	C	CAT	1499.09	PASS	ExcessHet=3.0103;FS=0;MQ=60;QD=32.54;SOR=1.148;DP=35;AF=1;MLEAC=4;MLEAF=1;AN=4;AC=4	GT:AD:DP:GQ:PL	1/1:0,16:16:48:695,48,0	1/1:0,19:19:57:820,57,0
chrA1	100041501	.	G	GAA	1136.09	PASS	ExcessHet=3.0103;FS=0;MQ=60;QD=34.43;SOR=1.179;DP=43;AF=1;MLEAC=4;MLEAF=1;AN=4;AC=4	GT:AD:DP:GQ:PL	1/1:0,17:17:51:593,51,0	1/1:0,16:16:48:559,48,0
chrA1	100057048	.	GA	G	652.04	PASS	BaseQRankSum=-1.007;ExcessHet=3.0103;FS=4.058;MQ=60;MQRankSum=0;QD=23.29;ReadPosRankSum=0.976;SOR=1.074;DP=36;AF=1;MLEAC=4;MLEAF=1;AN=4;AC=4	GT:AD:DP:GQ:PL	1/1:0,12:12:36:310,36,0	1/1:1,15:16:23:358,23,0
chrA1	100086777	.	T	TA	1070.09	PASS	ExcessHet=3.0103;FS=0;MQ=60;QD=30.57;SOR=1.148;DP=41;AF=1;MLEAC=4;MLEAF=1;AN=4;AC=4	GT:AD:DP:GQ:PL	1/1:0,21:21:63:651,63,0	1/1:0,14:14:42:435,42,0
chrA1	100113974	.	TA	T	1246.09	PASS	ExcessHet=3.0103;FS=0;MQ=60;QD=32.79;SOR=0.693;DP=42;AF=1;MLEAC=4;MLEAF=1;AN=4;AC=4	GT:AD:DP:GQ:PL	1/1:0,12:12:36:295,36,0	1/1:0,26:28:83:967,83,0
chrA1	100114230	.	T	TAC	978.05	PASS	ExcessHet=3.0103;FS=0;MQ=60;QD=29.9;SOR=1.528;DP=32;AF=1;MLEAC=4;MLEAF=1;AN=4;AC=4	GT:AD:DP:GQ:PL	1/1:0,8:8:24:270,24,0	1/1:0,19:19:57:724,57,0
chrA1	100181681	.	GCTCT	G	957.08	PASS	ExcessHet=3.0103;FS=0;MQ=60;QD=29.96;SOR=0.693;DP=32;AF=1;MLEAC=4;MLEAF=1;AN=4;AC=4	GT:AD:DP:GQ:PL	1/1:0,11:11:33:488,33,0	1/1:0,11:11:33:485,33,0
chrA1	100198942	.	A	ATGTGTG	974.08	PASS	ExcessHet=3.0103;FS=0;MQ=59.17;QD=31.42;SOR=0.693;DP=31;AF=1;MLEAC=4;MLEAF=1;AN=4;AC=4	GT:AD:DP:GQ:PL	1/1:0,11:11:33:495,33,0	1/1:0,11:11:33:495,33,0
chrA1	100209380	.	A	AG	473.9	PASS	ExcessHet=3.0103;FS=0;MQ=60;QD=29.62;SOR=4.174;DP=18;AF=1;MLEAC=4;MLEAF=1;AN=4;AC=4	GT:AD:DP:GQ:PL	1/1:0,5:5:15:156,15,0	1/1:0,11:11:33:334,33,0
chrA1	100249578	.	T	TCC	292.65	PASS	ExcessHet=3.0103;FS=0;MQ=60;QD=32.52;SOR=2.303;DP=24;AF=1;MLEAC=4;MLEAF=1;AN=4;AC=4	GT:AD:DP:GQ:PL	1/1:0,6:7:20:218,20,0	1/1:0,3:3:9:91,9,0
chrA1	100299756	.	G	GAAA	1049.08	PASS	ExcessHet=3.0103;FS=0;MQ=60;QD=32.17;SOR=1.27;DP=28;AF=1;MLEAC=4;MLEAF=1;AN=4;AC=4	GT:AD:DP:GQ:PL	1/1:0,10:10:30:439,30,0	1/1:0,14:14:42:626,42,0
chrA1	100349082	.	C	CT	395.05	PASS	ExcessHet=3.0103;FS=0;MQ=59.05;QD=20.79;SOR=2.419;DP=28;AF=1;MLEAC=4;MLEAF=1;AN=4;AC=4	GT:AD:DP:GQ:PL	1/1:0,8:8:24:175,24,0	1/1:0,11:11:33:236,33,0
chrA1	100398727	.	G	GC	498.02	PASS	ExcessHet=3.0103;FS=0;MQ=60;QD=29.3;SOR=5.784;DP=24;AF=1;MLEAC=4;MLEAF=1;AN=4;AC=4	GT:AD:DP:GQ:PL	1/1:0,7:7:21:213,21,0	1/1:0,10:10:30:301,30,0
chrA1	101208632	.	C	CAAGT	1986.09	PASS	ExcessHet=3.0103;FS=0;MQ=60;QD=33.11;SOR=1.085;DP=47;AF=1;MLEAC=4;MLEAF=1;AN=4;AC=4	GT:AD:DP:GQ:PL	1/1:0,24:24:72:1050,72,0	1/1:0,22:22:66:952,66,0
chrA1	101427175	.	G	GT	523.05	PASS	ExcessHet=3.0103;FS=0;MQ=59.76;QD=24.91;SOR=0.784;DP=24;AF=1;MLEAC=4;MLEAF=1;AN=4;AC=4	GT:AD:DP:GQ:PL	1/1:0,8:8:24:209,24,0	1/1:0,13:13:39:330,39,0
chrA1	101429010	.	G	GA	1052.08	PASS	BaseQRankSum=-0.772;ExcessHet=3.0103;FS=0;MQ=60;MQRankSum=0;QD=26.3;ReadPosRankSum=-0.694;SOR=0.404;DP=44;AF=1;MLEAC=4;MLEAF=1;AN=4;AC=4	GT:AD:DP:GQ:PL	1/1:0,20:20:60:563,60,0	1/1:1,19:20:32:505,32,0
chrA1	101477094	.	GGA	G	920.09	PASS	ExcessHet=3.0103;FS=0;MQ=60;QD=34;SOR=0.846;DP=31;AF=1;MLEAC=4;MLEAF=1;AN=4;AC=4	GT:AD:DP:GQ:PL	1/1:0,12:12:36:431,36,0	1/1:0,14:14:42:505,42,0
chrA1	101615597	.	A	AT	1007.9	PASS	BaseQRankSum=0.657;ExcessHet=3.0103;FS=4.658;MQ=60;MQRankSum=0;QD=26.52;ReadPosRankSum=-1.506;SOR=1.447;DP=41;AF=1;MLEAC=4;MLEAF=1;AN=4;AC=4	GT:AD:DP:GQ:PL	1/1:1,14:15:15:376,15,0	1/1:0,23:23:69:648,69,0
chrA1	101672029	.	A	AT	902.09	PASS	ExcessHet=3.0103;FS=0;MQ=60;QD=28.19;SOR=0.957;DP=36;AF=1;MLEAC=4;MLEAF=1;AN=4;AC=4	GT:AD:DP:GQ:PL	1/1:0,15:15:45:425,45,0	1/1:0,17:17:51:493,51,0
chrA1	101922388	.	T	TC	207.52	PASS	ExcessHet=3.0103;FS=0;MQ=39.5;QD=34.59;SOR=3.912;DP=7;AF=1;MLEAC=3;MLEAF=0.75;AN=4;AC=4	GT:AD:DP:GQ:PL	1/1:0,3:3:9:112,9,0	1/1:0,3:3:9:112,9,0
chrA1	102025955	.	A	ATTT	1031.08	PASS	ExcessHet=3.0103;FS=0;MQ=58.45;QD=28.99;SOR=1.27;DP=31;AF=1;MLEAC=4;MLEAF=1;AN=4;AC=4	GT:AD:DP:GQ:PL	1/1:0,13:13:39:552,39,0	1/1:0,11:11:33:495,33,0
chrA1	102088848	.	TC	T	396.96	PASS	ExcessHet=3.0103;FS=0;MQ=58.89;QD=28.35;SOR=5.421;DP=19;AF=1;MLEAC=4;MLEAF=1;AN=4;AC=4	GT:AD:DP:GQ:PL	1/1:0,7:7:21:203,21,0	1/1:0,7:7:21:210,21,0
chrA1	102205214	.	T	TTAAAA	246.88	PASS	ExcessHet=3.0103;FS=0;MQ=55.54;QD=31.71;SOR=4.174;DP=14;AF=1;MLEAC=2;MLEAF=0.5;AN=4;AC=4	GT:AD:DP:GQ:PL	1/1:0,3:4:12:180,12,0	1/1:0,3:3:9:135,9,0
chrA1	102295427	.	CGGG	C	735.97	PASS	ExcessHet=3.0103;FS=0;MQ=60;QD=28.4;SOR=3.5;DP=22;AF=1;MLEAC=4;MLEAF=1;AN=4;AC=4	GT:AD:DP:GQ:PL	1/1:0,6:6:18:260,18,0	1/1:0,12:12:36:492,36,0
chrA1	102331009	.	A	AT	383.88	PASS	ExcessHet=3.0103;FS=0;MQ=59.8;QD=27.42;SOR=0.976;DP=19;AF=1;MLEAC=4;MLEAF=1;AN=4;AC=4	GT:AD:DP:GQ:PL	1/1:0,5:5:15:143,15,0	1/1:0,9:9:27:257,27,0
chrA1	102366004	.	AC	A	701.07	PASS	ExcessHet=3.0103;FS=0;MQ=60;QD=30.48;SOR=1.179;DP=33;AF=1;MLEAC=4;MLEAF=1;AN=4;AC=4	GT:AD:DP:GQ:PL	1/1:0,9:9:27:281,27,0	1/1:0,14:14:42:436,42,0
chrA1	102410640	.	TA	T	1068.09	PASS	ExcessHet=3.0103;FS=0;MQ=60;QD=29.67;SOR=0.927;DP=43;AF=1;MLEAC=4;MLEAF=1;AN=4;AC=4	GT:AD:DP:GQ:PL	1/1:0,12:12:36:361,36,0	1/1:0,24:24:72:723,72,0
chrA1	102549582	.	CA	C	1284.09	PASS	ExcessHet=3.0103;FS=0;MQ=60;QD=29.18;SOR=0.883;DP=47;AF=1;MLEAC=4;MLEAF=1;AN=4;AC=4	GT:AD:DP:GQ:PL	1/1:0,21:21:63:630,63,0	1/1:0,23:23:69:670,69,0
chrA1	102569966	.	T	TA	1077.09	PASS	ExcessHet=3.0103;FS=0;MQ=59.83;QD=32.64;SOR=0.752;DP=38;AF=1;MLEAC=4;MLEAF=1;AN=4;AC=4	GT:AD:DP:GQ:PL	1/1:0,18:18:54:595,54,0	1/1:0,15:15:45:498,45,0
chrA1	102596900	.	T	TA	942.09	PASS	ExcessHet=3.0103;FS=0;MQ=60;QD=28.55;SOR=0.752;DP=41;AF=1;MLEAC=4;MLEAF=1;AN=4;AC=4	GT:AD:DP:GQ:PL	1/1:0,16:16:48:465,48,0	1/1:0,17:17:51:493,51,0
chrA1	102597561	.	A	AG	363.85	PASS	ExcessHet=3.0103;FS=0;MQ=60;QD=27.99;SOR=5.283;DP=18;AF=1;MLEAC=4;MLEAF=1;AN=4;AC=4	GT:AD:DP:GQ:PL	1/1:0,5:5:15:157,15,0	1/1:0,8:8:24:223,24,0
chrA1	102598165	.	A	AAAAAAAC	390.61	PASS	ExcessHet=3.0103;FS=0;MQ=60;QD=26.05;SOR=1.402;DP=11;AF=1;MLEAC=3;MLEAF=0.75;AN=4;AC=4	GT:AD:DP:GQ:PL	1/1:0,5:6:21:286,21,0	1/1:0,3:3:9:121,9,0
chrA1	102684657	.	GCCCCC	G	265.54	PASS	ExcessHet=3.0103;FS=0;MQ=60;QD=27.35;SOR=4.174;DP=10;AF=1;MLEAC=3;MLEAF=0.75;AN=4;AC=4	GT:AD:DP:GQ:PL	1/1:0,2:2:6:90,6,0	1/1:0,5:5:15:198,15,0
chrA1	102691083	.	G	GCGCGCGCGCGCGCGC	1785.08	PASS	ExcessHet=3.0103;FS=0;MQ=60;QD=32.91;SOR=0.846;DP=45;AF=1;MLEAC=4;MLEAF=1;AN=4;AC=4	GT:AD:DP:GQ:PL	1/1:0,6:6:34:463,34,0	1/1:0,20:20:93:1338,93,0
chrA1	102741613	.	T	TA	1335.09	PASS	BaseQRankSum=1.79;ExcessHet=3.0103;FS=0;MQ=60;MQRankSum=0;QD=31.79;ReadPosRankSum=1.58;SOR=0.336;DP=47;AF=1;MLEAC=4;MLEAF=1;AN=4;AC=4	GT:AD:DP:GQ:PL	1/1:0,20:20:60:662,60,0	1/1:1,21:22:36:689,36,0
chrA1	102794949	.	CA	C	584.07	PASS	ExcessHet=3.0103;FS=0;MQ=60;QD=27.81;SOR=1.828;DP=23;AF=1;MLEAC=4;MLEAF=1;AN=4;AC=4	GT:AD:DP:GQ:PL	1/1:0,11:11:33:314,33,0	1/1:0,10:10:30:286,30,0
chrA1	102854077	.	G	GTA	775.39	PASS	ExcessHet=3.0103;FS=0;MQ=59.05;QD=28.74;SOR=0.818;DP=21;AF=1;MLEAC=3;MLEAF=0.75;AN=4;AC=4	GT:AD:DP:GQ:PL	1/1:0,6:7:30:431,30,0	1/1:0,8:8:24:346,24,0
chrA1	102905732	.	T	TC	554.79	PASS	ExcessHet=3.0103;FS=0;MQ=54.64;QD=32.63;SOR=1.371;DP=27;AF=1;MLEAC=4;MLEAF=1;AN=4;AC=4	GT:AD:DP:GQ:PL	1/1:0,4:4:12:145,12,0	1/1:0,13:13:38:426,38,0
chrA1	103057120	.	C	CAT	1949.09	PASS	ExcessHet=3.0103;FS=0;MQ=60;QD=35.72;SOR=0.929;DP=46;AF=1;MLEAC=4;MLEAF=1;AN=4;AC=4	GT:AD:DP:GQ:PL	1/1:0,26:26:78:1110,78,0	1/1:0,19:19:57:855,57,0
chrA1	103058660	.	G	GT	1160.09	PASS	ExcessHet=3.0103;FS=0;MQ=60;QD=29.75;SOR=0.968;DP=43;AF=1;MLEAC=4;MLEAF=1;AN=4;AC=4	GT:AD:DP:GQ:PL	1/1:0,13:13:39:397,39,0	1/1:0,26:26:78:779,78,0
chrA1	103348759	.	AGAGGGAGG	A	916.07	PASS	ExcessHet=3.0103;FS=0;MQ=59.78;QD=31.16;SOR=3.816;DP=26;AF=1;MLEAC=4;MLEAF=1;AN=4;AC=4	GT:AD:DP:GQ:PL	1/1:0,12:12:36:535,36,0	1/1:0,9:9:27:397,27,0
chrA1	103442923	.	TA	T	700.08	PASS	ExcessHet=3.0103;FS=0;MQ=60;QD=25.93;SOR=0.922;DP=28;AF=1;MLEAC=4;MLEAF=1;AN=4;AC=4	GT:AD:DP:GQ:PL	1/1:0,10:10:30:265,30,0	1/1:0,17:17:51:451,51,0
chrA1	103605795	.	T	TA	548.08	PASS	ExcessHet=3.0103;FS=0;MQ=56.21;QD=23.83;SOR=1.708;DP=28;AF=1;MLEAC=4;MLEAF=1;AN=4;AC=4	GT:AD:DP:GQ:PL	1/1:0,10:10:30:245,30,0	1/1:0,13:13:39:319,39,0
chrA1	103682558	.	A	AT	590.79	PASS	ExcessHet=3.0103;FS=0;MQ=50.99;QD=29.24;SOR=1.244;DP=16;AF=1;MLEAC=4;MLEAF=1;AN=4;AC=4	GT:AD:DP:GQ:PL	1/1:0,4:4:12:164,12,0	1/1:0,12:12:36:443,36,0
chrA1	103724577	.	AT	A	916.09	PASS	ExcessHet=3.0103;FS=0;MQ=60;QD=30.54;SOR=1.143;DP=33;AF=1;MLEAC=4;MLEAF=1;AN=4;AC=4	GT:AD:DP:GQ:PL	1/1:0,15:15:45:466,45,0	1/1:0,15:15:45:466,45,0
chrA1	103782861	.	A	AT	687.08	PASS	ExcessHet=3.0103;FS=0;MQ=57.92;QD=31.23;SOR=1.085;DP=25;AF=1;MLEAC=4;MLEAF=1;AN=4;AC=4	GT:AD:DP:GQ:PL	1/1:0,10:10:30:291,30,0	1/1:0,12:12:36:412,36,0
chrA1	104042459	.	GA	G	700.09	PASS	ExcessHet=3.0103;FS=0;MQ=60;QD=25;SOR=0.836;DP=37;AF=1;MLEAC=4;MLEAF=1;AN=4;AC=4	GT:AD:DP:GQ:PL	1/1:0,16:16:48:413,48,0	1/1:0,12:12:36:303,36,0
chrA1	104098836	.	T	TA	860.09	PASS	ExcessHet=3.0103;FS=0;MQ=60;QD=33.08;SOR=0.846;DP=26;AF=1;MLEAC=4;MLEAF=1;AN=4;AC=4	GT:AD:DP:GQ:PL	1/1:0,14:14:42:460,42,0	1/1:0,12:12:36:416,36,0
chrA1	104106569	.	T	TAA	90.19	PASS	ExcessHet=3.0103;FS=0;MQ=57.27;QD=29.16;SOR=0.693;DP=10;AF=1;MLEAC=2;MLEAF=0.5;AN=4;AC=4	GT:AD:DP:GQ:PL	1/1:0,1:3:4:47,4,0	1/1:0,1:1:3:31,3,0
chrA1	104107808	.	TG	T	217.44	PASS	ExcessHet=3.0103;FS=0;MQ=60;QD=31.06;SOR=0.941;DP=26;AF=1;MLEAC=3;MLEAF=0.75;AN=4;AC=4	GT:AD:DP:GQ:PL	1/1:0,4:4:13:141,13,0	1/1:0,3:3:10:93,10,0
chrA1	104112064	.	AT	A	828.05	PASS	ExcessHet=3.0103;FS=0;MQ=60;QD=33.76;SOR=1.292;DP=22;AF=1;MLEAC=4;MLEAF=1;AN=4;AC=4	GT:AD:DP:GQ:PL	1/1:0,12:12:39:520,39,0	1/1:0,7:7:24:324,24,0
chrA1	104329581	.	CG	C	1482.09	PASS	ExcessHet=3.0103;FS=0;MQ=60;QD=30.72;SOR=1.022;DP=41;AF=1;MLEAC=4;MLEAF=1;AN=4;AC=4	GT:AD:DP:GQ:PL	1/1:0,25:25:75:936,75,0	1/1:0,15:15:45:562,45,0
chrA1	104342684	.	C	CT	1052.09	PASS	ExcessHet=3.0103;FS=0;MQ=60;QD=30.06;SOR=0.749;DP=37;AF=1;MLEAC=4;MLEAF=1;AN=4;AC=4	GT:AD:DP:GQ:PL	1/1:0,17:17:51:525,51,0	1/1:0,18:18:54:543,54,0
chrA1	104345430	.	G	GCTCTCTCTCT	1019.08	PASS	ExcessHet=3.0103;FS=0;MQ=60;QD=34.05;SOR=0.963;DP=27;AF=1;MLEAC=4;MLEAF=1;AN=4;AC=4	GT:AD:DP:GQ:PL	1/1:0,12:12:36:540,36,0	1/1:0,11:11:33:495,33,0
chrA1	104358153	.	C	CT	423.02	PASS	ExcessHet=3.0103;FS=0;MQ=60;QD=23.5;SOR=0.914;DP=24;AF=1;MLEAC=4;MLEAF=1;AN=4;AC=4	GT:AD:DP:GQ:PL	1/1:0,7:7:21:173,21,0	1/1:0,11:11:33:266,33,0
chrA1	104359870	.	C	CG	1696.09	PASS	ExcessHet=3.0103;FS=0;MQ=60;QD=32.18;SOR=0.737;DP=46;AF=1;MLEAC=4;MLEAF=1;AN=4;AC=4	GT:AD:DP:GQ:PL	1/1:0,17:17:51:638,51,0	1/1:0,28:28:84:1074,84,0
chrA1	104377279	.	C	CTT	583.05	PASS	ExcessHet=3.0103;FS=0;MQ=60;QD=32.39;SOR=1.863;DP=23;AF=1;MLEAC=4;MLEAF=1;AN=4;AC=4	GT:AD:DP:GQ:PL	1/1:0,8:8:24:266,24,0	1/1:0,10:10:30:333,30,0
chrA1	104426324	.	T	TA	814.09	PASS	ExcessHet=3.0103;FS=0;MQ=60;QD=26.26;SOR=0.756;DP=35;AF=1;MLEAC=4;MLEAF=1;AN=4;AC=4	GT:AD:DP:GQ:PL	1/1:0,12:12:36:321,36,0	1/1:0,19:19:57:509,57,0
chrA1	104448749	.	ACT	A	544.47	PASS	ExcessHet=3.0103;FS=0;MQ=60;QD=34.03;SOR=1.371;DP=27;AF=1;MLEAC=3;MLEAF=0.75;AN=4;AC=4	GT:AD:DP:GQ:PL	1/1:0,4:5:13:141,13,0	1/1:0,12:12:36:421,36,0
chrA1	104547776	.	G	GT	981.09	PASS	ExcessHet=3.0103;FS=0;MQ=60;QD=28.03;SOR=1.148;DP=36;AF=1;MLEAC=4;MLEAF=1;AN=4;AC=4	GT:AD:DP:GQ:PL	1/1:0,20:20:60:561,60,0	1/1:0,15:15:45:436,45,0
chrA1	104550889	.	T	TCCCC	587.48	PASS	ExcessHet=3.0103;FS=0;MQ=60;QD=32.37;SOR=3.912;DP=24;AF=1;MLEAC=3;MLEAF=0.75;AN=4;AC=4	GT:AD:DP:GQ:PL	1/1:0,4:6:21:258,21,0	1/1:0,6:8:24:323,24,0
chrA1	104592375	.	G	GAGAGAGAGAGAGAGAA	812.05	PASS	ExcessHet=3.0103;FS=0;MQ=60;QD=35.51;SOR=2.833;DP=23;AF=1;MLEAC=4;MLEAF=1;AN=4;AC=4	GT:AD:DP:GQ:PL	1/1:0,3:3:24:343,24,0	1/1:0,10:10:33:485,33,0
chrA1	104849960	.	C	CG	957.07	PASS	ExcessHet=3.0103;FS=0;MQ=44.07;QD=30.31;SOR=1.22;DP=27;AF=1;MLEAC=4;MLEAF=1;AN=4;AC=4	GT:AD:DP:GQ:PL	1/1:0,17:17:51:636,51,0	1/1:0,9:9:27:337,27,0
chrA1	104914456	.	GT	G	611.9	PASS	ExcessHet=3.0103;FS=0;MQ=60;QD=23.53;SOR=1.22;DP=34;AF=1;MLEAC=4;MLEAF=1;AN=4;AC=4	GT:AD:DP:GQ:PL	1/1:0,5:5:15:122,15,0	1/1:0,21:21:63:506,63,0
chrA1	105287055	.	T	TA	1417.09	PASS	ExcessHet=3.0103;FS=0;MQ=60;QD=26.28;SOR=1.371;DP=39;AF=1;MLEAC=4;MLEAF=1;AN=4;AC=4	GT:AD:DP:GQ:PL	1/1:0,17:17:51:665,51,0	1/1:0,19:19:57:768,57,0
chrA1	106005752	.	G	GTATT	1244.09	PASS	ExcessHet=3.0103;FS=0;MQ=60;QD=29.92;SOR=0.997;DP=33;AF=1;MLEAC=4;MLEAF=1;AN=4;AC=4	GT:AD:DP:GQ:PL	1/1:0,13:13:39:585,39,0	1/1:0,15:15:45:675,45,0
chrA1	106133741	.	G	GT	428.74	PASS	ExcessHet=3.0103;FS=0;MQ=60;QD=27.13;SOR=1.27;DP=25;AF=1;MLEAC=4;MLEAF=1;AN=4;AC=4	GT:AD:DP:GQ:PL	1/1:0,6:6:18:243,18,0	1/1:0,5:5:15:202,15,0
chrA1	106162468	.	TTCTCTC	T	795.05	PASS	ExcessHet=3.0103;FS=0;MQ=60;QD=33.41;SOR=0.693;DP=31;AF=1;MLEAC=4;MLEAF=1;AN=4;AC=4	GT:AD:DP:GQ:PL	1/1:0,10:10:30:450,30,0	1/1:0,8:8:24:361,24,0
chrA1	106222075	.	CT	C	160.53	PASS	ExcessHet=3.0103;FS=0;MQ=60;QD=17.84;SOR=4.615;DP=16;AF=1;MLEAC=4;MLEAF=1;AN=4;AC=4	GT:AD:DP:GQ:PL	1/1:0,4:4:12:79,12,0	1/1:0,5:5:15:98,15,0
chrA1	106268020	.	G	GTA	250.64	PASS	ExcessHet=3.0103;FS=0;MQ=54.24;QD=25.06;SOR=2.303;DP=20;AF=1;MLEAC=4;MLEAF=1;AN=4;AC=4	GT:AD:DP:GQ:PL	1/1:0,6:6:18:171,18,0	1/1:0,4:4:12:96,12,0
chrA1	106469712	.	GT	G	59.03	PASS	ExcessHet=3.0103;FS=0;MQ=40;QD=29.52;SOR=1.179;DP=4;AF=1;MLEAC=2;MLEAF=0.5;AN=4;AC=4	GT:AD:DP:GQ:PL	1/1:0,1:1:3:24,3,0	1/1:0,2:2:6:49,6,0
chrA1	106871984	.	C	CT	697.08	PASS	ExcessHet=3.0103;FS=0;MQ=60;QD=25.82;SOR=0.922;DP=30;AF=1;MLEAC=4;MLEAF=1;AN=4;AC=4	GT:AD:DP:GQ:PL	1/1:0,16:16:48:423,48,0	1/1:0,11:11:33:290,33,0
chrA1	108854421	.	T	TA	826.09	PASS	ExcessHet=3.0103;FS=0;MQ=60;QD=27.54;SOR=0.976;DP=34;AF=1;MLEAC=4;MLEAF=1;AN=4;AC=4	GT:AD:DP:GQ:PL	1/1:0,17:17:51:477,51,0	1/1:0,13:13:39:365,39,0
chrA1	108869216	.	A	AC	1058.09	PASS	ExcessHet=3.0103;FS=0;MQ=56.91;QD=29.02;SOR=0.906;DP=31;AF=1;MLEAC=4;MLEAF=1;AN=4;AC=4	GT:AD:DP:GQ:PL	1/1:0,16:16:48:592,48,0	1/1:0,13:13:39:482,39,0
chrA1	108876115	.	A	AAAATAAAATG	1071.08	PASS	ExcessHet=3.0103;FS=0;MQ=57.99;QD=31.77;SOR=1.136;DP=29;AF=1;MLEAC=4;MLEAF=1;AN=4;AC=4	GT:AD:DP:GQ:PL	1/1:0,10:10:30:414,30,0	1/1:0,15:15:45:673,45,0
chrA1	108878325	.	T	TG	1260.09	PASS	ExcessHet=3.0103;FS=0;MQ=60;QD=33.16;SOR=1.329;DP=42;AF=1;MLEAC=4;MLEAF=1;AN=4;AC=4	GT:AD:DP:GQ:PL	1/1:0,18:18:54:606,54,0	1/1:0,20:20:60:670,60,0
chrA1	108893650	.	AT	A	744.08	PASS	ExcessHet=3.0103;FS=0;MQ=60;QD=26.57;SOR=0.836;DP=31;AF=1;MLEAC=4;MLEAF=1;AN=4;AC=4	GT:AD:DP:GQ:PL	1/1:0,18:18:53:474,53,0	1/1:0,10:10:30:286,30,0
chrA1	109049118	.	TA	T	773.09	PASS	ExcessHet=3.0103;FS=0;MQ=60;QD=25.77;SOR=0.976;DP=35;AF=1;MLEAC=4;MLEAF=1;AN=4;AC=4	GT:AD:DP:GQ:PL	1/1:0,18:18:54:473,54,0	1/1:0,12:12:36:316,36,0
chrA1	109207785	.	TTC	T	857.05	PASS	ExcessHet=3.0103;FS=0;MQ=60;QD=26.6;SOR=1.27;DP=28;AF=1;MLEAC=4;MLEAF=1;AN=4;AC=4	GT:AD:DP:GQ:PL	1/1:0,8:8:24:291,24,0	1/1:0,16:16:48:582,48,0
chrA1	109208216	.	A	AAAC	1613.08	PASS	BaseQRankSum=1.99;ExcessHet=3.0103;FS=5.543;MQ=60;MQRankSum=0;QD=26.59;ReadPosRankSum=1.74;SOR=1.996;DP=47;AF=1;MLEAC=4;MLEAF=1;AN=4;AC=4	GT:AD:DP:GQ:PL	1/1:1,19:20:30:722,30,0	1/1:0,23:23:75:907,75,0
chrA1	109545683	.	G	GC	1086.09	PASS	ExcessHet=3.0103;FS=0;MQ=60;QD=31.94;SOR=0.811;DP=42;AF=1;MLEAC=4;MLEAF=1;AN=4;AC=4	GT:AD:DP:GQ:PL	1/1:0,19:19:57:619,57,0	1/1:0,15:15:45:483,45,0
chrA1	109964094	.	T	TC	1486.09	PASS	ExcessHet=3.0103;FS=0;MQ=59.53;QD=33.02;SOR=0.737;DP=51;AF=1;MLEAC=4;MLEAF=1;AN=4;AC=4	GT:AD:DP:GQ:PL	1/1:0,31:31:93:1033,93,0	1/1:0,14:14:42:469,42,0
chrA1	110921405	.	C	CATAG	1477.09	PASS	ExcessHet=3.0103;FS=0;MQ=60;QD=32.03;SOR=0.693;DP=43;AF=1;MLEAC=4;MLEAF=1;AN=4;AC=4	GT:AD:DP:GQ:PL	1/1:0,19:19:57:835,57,0	1/1:0,15:15:45:658,45,0
chrA1	110941967	.	T	TA	903.07	PASS	BaseQRankSum=1.84;ExcessHet=3.0103;FS=0;MQ=57.05;MQRankSum=3.18;QD=25.8;ReadPosRankSum=1.54;SOR=0.578;DP=39;AF=1;MLEAC=4;MLEAF=1;AN=4;AC=4	GT:AD:DP:GQ:PL	1/1:1,17:18:26:450,26,0	1/1:0,17:17:51:469,51,0
chrA1	111014487	.	C	CA	763.6	PASS	BaseQRankSum=0.65;ExcessHet=3.0103;FS=0;MQ=60;MQRankSum=0;QD=21.21;ReadPosRankSum=0.351;SOR=0.811;DP=45;AF=1;MLEAC=3;MLEAF=0.75;AN=4;AC=4	GT:AD:DP:GQ:PL	1/1:2,16:18:5:343,5,0	1/1:0,18:18:54:436,54,0
chrA1	111201419	.	A	AG	77.17	PASS	ExcessHet=3.0103;FS=0;MQ=60;QD=32.43;SOR=2.833;DP=8;AF=1;MLEAC=2;MLEAF=0.5;AN=4;AC=4	GT:AD:DP:GQ:PL	1/1:0,1:1:3:36,3,0	1/1:0,2:2:6:55,6,0
chrA1	111470093	.	A	AT	718.09	PASS	ExcessHet=3.0103;FS=0;MQ=60;QD=27.62;SOR=0.846;DP=29;AF=1;MLEAC=4;MLEAF=1;AN=4;AC=4	GT:AD:DP:GQ:PL	1/1:0,14:14:42:407,42,0	1/1:0,12:12:36:327,36,0
chrA1	111496254	.	A	AACACAC	704.01	PASS	ExcessHet=3.0103;FS=0;MQ=60;QD=29.41;SOR=0.941;DP=26;AF=1;MLEAC=4;MLEAF=1;AN=4;AC=4	GT:AD:DP:GQ:PL	1/1:0,9:9:27:405,27,0	1/1:0,7:7:21:315,21,0
chrA1	111557226	.	C	CGCGCGCGCGCGT	1181.97	PASS	ExcessHet=3.0103;FS=0;MQ=59;QD=26.43;SOR=0.997;DP=31;AF=1;MLEAC=4;MLEAF=1;AN=4;AC=4	GT:AD:DP:GQ:PL	1/1:0,6:6:18:270,18,0	1/1:0,22:22:66:928,66,0
chrA1	111697367	.	AC	A	146.81	PASS	ExcessHet=3.0103;FS=0;MQ=60;QD=20.97;SOR=1.179;DP=13;AF=1;MLEAC=1;MLEAF=0.25;AN=4;AC=4	GT:AD:DP:GQ:PL	1/1:0,7:7:21:210,21,0	1/1:0,0:1:10:49,10,0
chrA1	111811565	.	A	AAGGAGGAGGAGG	253.52	PASS	ExcessHet=3.0103;FS=0;MQ=57.33;QD=28.42;SOR=3.912;DP=9;AF=1;MLEAC=3;MLEAF=0.75;AN=4;AC=4	GT:AD:DP:GQ:PL	1/1:0,3:3:9:135,9,0	1/1:0,3:3:9:135,9,0
chrA1	111879217	.	T	TGGGGG	248.46	PASS	ExcessHet=3.0103;FS=0;MQ=60;QD=34.97;SOR=4.174;DP=14;AF=1;MLEAC=3;MLEAF=0.75;AN=4;AC=4	GT:AD:DP:GQ:PL	1/1:0,3:3:9:111,9,0	1/1:0,4:4:12:154,12,0
chrA1	111930684	.	C	CAT	887.07	PASS	ExcessHet=3.0103;FS=0;MQ=58.22;QD=34.63;SOR=2.03;DP=29;AF=1;MLEAC=4;MLEAF=1;AN=4;AC=4	GT:AD:DP:GQ:PL	1/1:0,14:14:42:538,42,0	1/1:0,9:9:26:365,26,0
chrA1	111946247	.	C	CAG	1875.09	PASS	ExcessHet=3.0103;FS=0;MQ=60;QD=31.65;SOR=0.836;DP=45;AF=1;MLEAC=4;MLEAF=1;AN=4;AC=4	GT:AD:DP:GQ:PL	1/1:0,26:26:77:1130,77,0	1/1:0,17:17:51:761,51,0
chrA1	112025850	.	AT	A	1083.09	PASS	ExcessHet=3.0103;FS=0;MQ=60;QD=30.09;SOR=0.804;DP=38;AF=1;MLEAC=4;MLEAF=1;AN=4;AC=4	GT:AD:DP:GQ:PL	1/1:0,20:20:61:623,61,0	1/1:0,16:16:48:476,48,0
chrA1	112054152	.	A	AGTT	1763.09	PASS	ExcessHet=3.0103;FS=0;MQ=60;QD=33.03;SOR=1.292;DP=41;AF=1;MLEAC=4;MLEAF=1;AN=4;AC=4	GT:AD:DP:GQ:PL	1/1:0,19:19:57:855,57,0	1/1:0,21:21:63:924,63,0
chrA1	112111776	.	C	CAG	327.82	PASS	ExcessHet=3.0103;FS=0;MQ=60;QD=28.91;SOR=0.859;DP=22;AF=1;MLEAC=2;MLEAF=0.5;AN=4;AC=4	GT:AD:DP:GQ:PL	1/1:0,5:8:5:210,5,0	1/1:0,3:3:9:134,9,0
chrA1	112435056	.	T	TCC	508.34	PASS	ExcessHet=3.0103;FS=0;MQ=60;QD=32.22;SOR=2.67;DP=23;AF=1;MLEAC=3;MLEAF=0.75;AN=4;AC=4	GT:AD:DP:GQ:PL	1/1:0,1:4:18:172,18,0	1/1:0,8:8:24:327,24,0
chrA1	112506052	.	GCACA	G	579.9	PASS	BaseQRankSum=-0.253;ExcessHet=3.0103;FS=0;MQ=60;MQRankSum=0;QD=30.85;ReadPosRankSum=-0.126;SOR=0.892;DP=22;AF=1;MLEAC=4;MLEAF=1;AN=4;AC=4	GT:AD:DP:GQ:PL	1/1:0,6:6:18:270,18,0	1/1:1,9:10:20:326,20,0
chrA1	113049919	.	AT	A	391.89	PASS	ExcessHet=3.0103;FS=0;MQ=59.61;QD=26.13;SOR=1.112;DP=17;AF=1;MLEAC=4;MLEAF=1;AN=4;AC=4	GT:AD:DP:GQ:PL	1/1:0,5:5:15:122,15,0	1/1:0,10:10:30:286,30,0
chrA1	113091455	.	GA	G	357.91	PASS	BaseQRankSum=0.168;ExcessHet=3.0103;FS=5.315;MQ=60;MQRankSum=0;QD=21.05;ReadPosRankSum=1.74;SOR=1.947;DP=24;AF=1;MLEAC=4;MLEAF=1;AN=4;AC=4	GT:AD:DP:GQ:PL	1/1:1,10:11:21:232,21,0	1/1:0,6:6:18:142,18,0
chrA1	113178988	.	A	AG	603.08	PASS	ExcessHet=3.0103;FS=0;MQ=60;QD=26.22;SOR=2.833;DP=27;AF=1;MLEAC=4;MLEAF=1;AN=4;AC=4	GT:AD:DP:GQ:PL	1/1:0,12:12:36:349,36,0	1/1:0,11:11:32:270,32,0
chrA1	113605502	.	G	GC	1025.08	PASS	ExcessHet=3.0103;FS=0;MQ=60;QD=27.52;SOR=0.76;DP=33;AF=1;MLEAC=4;MLEAF=1;AN=4;AC=4	GT:AD:DP:GQ:PL	1/1:0,11:11:33:350,33,0	1/1:0,18:18:54:691,54,0
chrA1	113649529	.	T	TG	603.07	PASS	ExcessHet=3.0103;FS=0;MQ=60;QD=28.72;SOR=0.99;DP=26;AF=1;MLEAC=4;MLEAF=1;AN=4;AC=4	GT:AD:DP:GQ:PL	1/1:0,12:12:36:369,36,0	1/1:0,9:9:27:250,27,0
chrA1	113737500	.	C	CAAAA	692.01	PASS	ExcessHet=3.0103;FS=0;MQ=60;QD=30.93;SOR=0.941;DP=25;AF=1;MLEAC=4;MLEAF=1;AN=4;AC=4	GT:AD:DP:GQ:PL	1/1:0,7:7:21:315,21,0	1/1:0,9:9:27:393,27,0
chrA1	113796032	.	C	CTTG	1867.09	PASS	ExcessHet=3.0103;FS=0;MQ=60;QD=30.43;SOR=1.402;DP=43;AF=1;MLEAC=4;MLEAF=1;AN=4;AC=4	GT:AD:DP:GQ:PL	1/1:0,22:22:66:983,66,0	1/1:0,20:20:60:900,60,0
chrA1	113816779	.	T	TA	560.08	PASS	ExcessHet=3.0103;FS=0;MQ=56.86;QD=23.34;SOR=2.925;DP=27;AF=1;MLEAC=4;MLEAF=1;AN=4;AC=4	GT:AD:DP:GQ:PL	1/1:0,11:11:33:255,33,0	1/1:0,13:13:39:321,39,0
chrA1	115085211	.	GA	G	867.09	PASS	ExcessHet=3.0103;FS=0;MQ=60;QD=24.09;SOR=0.693;DP=42;AF=1;MLEAC=4;MLEAF=1;AN=4;AC=4	GT:AD:DP:GQ:PL	1/1:0,19:19:57:467,57,0	1/1:0,17:17:51:416,51,0
chrA1	115542512	.	G	GC	510.07	PASS	ExcessHet=3.0103;FS=0;MQ=60;QD=24.29;SOR=0.99;DP=25;AF=1;MLEAC=4;MLEAF=1;AN=4;AC=4	GT:AD:DP:GQ:PL	1/1:0,11:11:32:259,32,0	1/1:0,10:10:30:267,30,0
chrA1	115564845	.	T	TA	462.97	PASS	ExcessHet=3.0103;FS=0;MQ=58.73;QD=27.23;SOR=0.804;DP=19;AF=1;MLEAC=4;MLEAF=1;AN=4;AC=4	GT:AD:DP:GQ:PL	1/1:0,11:11:33:310,33,0	1/1:0,6:6:18:169,18,0
chrA1	115603113	.	TA	T	1034.09	PASS	ExcessHet=3.0103;FS=0;MQ=59.73;QD=29.55;SOR=1.308;DP=40;AF=1;MLEAC=4;MLEAF=1;AN=4;AC=4	GT:AD:DP:GQ:PL	1/1:0,22:22:66:660,66,0	1/1:0,13:13:39:390,39,0
chrA1	115622953	.	AC	A	510.27	PASS	BaseQRankSum=-0.253;ExcessHet=3.0103;FS=12.788;MQ=60;MQRankSum=0;QD=26.86;ReadPosRankSum=0.674;SOR=5.89;DP=27;AF=1;MLEAC=3;MLEAF=0.75;AN=4;AC=4	GT:AD:DP:GQ:PL	1/1:0,9:9:27:275,27,0	1/1:1,9:10:6:251,6,0
chrA1	115695924	.	C	CCCT	542.01	PASS	ExcessHet=3.0103;FS=0;MQ=60;QD=33.88;SOR=2.584;DP=18;AF=1;MLEAC=4;MLEAF=1;AN=4;AC=4	GT:AD:DP:GQ:PL	1/1:0,7:7:21:272,21,0	1/1:0,9:9:27:286,27,0
chrA1	115696563	.	AC	A	496.98	PASS	BaseQRankSum=1.49;ExcessHet=3.0103;FS=10.212;MQ=60;MQRankSum=0;QD=23.67;ReadPosRankSum=0.134;SOR=4.608;DP=36;AF=1;MLEAC=4;MLEAF=1;AN=4;AC=4	GT:AD:DP:GQ:PL	1/1:0,8:8:24:219,24,0	1/1:1,12:13:20:294,20,0
chrA1	115734842	.	CT	C	828.09	PASS	ExcessHet=3.0103;FS=0;MQ=60;QD=25.88;SOR=0.818;DP=36;AF=1;MLEAC=4;MLEAF=1;AN=4;AC=4	GT:AD:DP:GQ:PL	1/1:0,18:18:54:473,54,0	1/1:0,14:14:42:371,42,0
chrA1	115759947	.	C	CT	2039.09	PASS	ExcessHet=3.0103;FS=0;MQ=60;QD=29.02;SOR=0.693;DP=55;AF=1;MLEAC=4;MLEAF=1;AN=4;AC=4	GT:AD:DP:GQ:PL	1/1:0,27:27:81:1028,81,0	1/1:0,26:27:78:1027,78,0
chrA1	115777476	.	A	AT	1476.09	PASS	ExcessHet=3.0103;FS=0;MQ=57.08;QD=31.03;SOR=0.914;DP=39;AF=1;MLEAC=4;MLEAF=1;AN=4;AC=4	GT:AD:DP:GQ:PL	1/1:0,23:23:69:968,69,0	1/1:0,15:15:45:524,45,0
chrA1	116005802	.	G	GTTTA	1278.09	PASS	ExcessHet=3.0103;FS=0;MQ=59.78;QD=32.12;SOR=1.071;DP=34;AF=1;MLEAC=4;MLEAF=1;AN=4;AC=4	GT:AD:DP:GQ:PL	1/1:0,16:16:48:720,48,0	1/1:0,13:13:39:574,39,0
chrA1	116615994	.	G	GTT	782.83	PASS	ExcessHet=3.0103;FS=0;MQ=60;QD=32.18;SOR=2.948;DP=22;AF=1;MLEAC=4;MLEAF=1;AN=4;AC=4	GT:AD:DP:GQ:PL	1/1:0,3:3:9:131,9,0	1/1:0,16:16:48:668,48,0
chrA1	116920321	.	C	CTTTTT	343.54	PASS	ExcessHet=3.0103;FS=0;MQ=60;QD=29.47;SOR=4.407;DP=12;AF=1;MLEAC=3;MLEAF=0.75;AN=4;AC=4	GT:AD:DP:GQ:PL	1/1:0,3:3:9:135,9,0	1/1:0,5:5:15:225,15,0
chrA1	116929288	.	A	AGTTT	1030.08	PASS	ExcessHet=3.0103;FS=0;MQ=60;QD=31.01;SOR=0.693;DP=27;AF=1;MLEAC=4;MLEAF=1;AN=4;AC=4	GT:AD:DP:GQ:PL	1/1:0,14:14:42:613,42,0	1/1:0,10:10:30:433,30,0
chrA1	118878954	.	TTTTG	T	1993.09	PASS	ExcessHet=3.0103;FS=0;MQ=60;QD=30.68;SOR=1.414;DP=59;AF=1;MLEAC=4;MLEAF=1;AN=4;AC=4	GT:AD:DP:GQ:PL	1/1:0,24:24:72:1080,72,0	1/1:0,21:21:64:929,64,0
chrA1	119253655	.	T	TA	354.94	PASS	ExcessHet=3.0103;FS=0;MQ=60;QD=25.35;SOR=1.765;DP=21;AF=1;MLEAC=4;MLEAF=1;AN=4;AC=4	GT:AD:DP:GQ:PL	1/1:0,8:8:24:212,24,0	1/1:0,6:6:18:159,18,0
chrA1	119471785	.	G	A	37.65	PASS	ExcessHet=3.0103;FS=0;MQ=55.55;QD=30.76;SOR=1.609;DP=23;AF=1;MLEAC=1;MLEAF=0.25;AN=4;AC=4	GT:AD:DP:GQ:PL	1/1:0,1:1:4:47,4,0	1/1:0,0:0:1:1,1,0
chrA1	120136252	.	T	TC	1492.09	PASS	ExcessHet=3.0103;FS=0;MQ=60;QD=31.96;SOR=1.127;DP=46;AF=1;MLEAC=4;MLEAF=1;AN=4;AC=4	GT:AD:DP:GQ:PL	1/1:0,24:24:72:903,72,0	1/1:0,18:18:54:605,54,0
chrA1	120458637	.	G	GCACA	893.07	PASS	ExcessHet=3.0103;FS=0;MQ=59.36;QD=25.27;SOR=0.784;DP=31;AF=1;MLEAC=4;MLEAF=1;AN=4;AC=4	GT:AD:DP:GQ:PL	1/1:0,9:9:27:369,27,0	1/1:0,12:12:36:540,36,0
chrA1	120496472	.	C	CAA	796.08	PASS	ExcessHet=3.0103;FS=0;MQ=60;QD=33.17;SOR=1.802;DP=26;AF=1;MLEAC=4;MLEAF=1;AN=4;AC=4	GT:AD:DP:GQ:PL	1/1:0,14:14:42:473,42,0	1/1:0,10:10:30:339,30,0
chrA1	120562713	.	GAGAC	G	1212.08	PASS	ExcessHet=3.0103;FS=0;MQ=54.13;QD=30.41;SOR=1.179;DP=30;AF=1;MLEAC=4;MLEAF=1;AN=4;AC=4	GT:AD:DP:GQ:PL	1/1:0,11:11:33:483,33,0	1/1:0,17:17:51:745,51,0
chrA1	120572135	.	T	TA	714.09	PASS	ExcessHet=3.0103;FS=0;MQ=60;QD=25.5;SOR=0.836;DP=32;AF=1;MLEAC=4;MLEAF=1;AN=4;AC=4	GT:AD:DP:GQ:PL	1/1:0,12:12:36:313,36,0	1/1:0,16:16:48:417,48,0
chrA1	120582418	.	G	GA	409.01	PASS	ExcessHet=3.0103;FS=0;MQ=60;QD=25.56;SOR=0.693;DP=22;AF=1;MLEAC=4;MLEAF=1;AN=4;AC=4	GT:AD:DP:GQ:PL	1/1:0,7:7:21:186,21,0	1/1:0,9:9:27:239,27,0
chrA1	120996956	.	AG	A	727.97	PASS	ExcessHet=3.0103;FS=0;MQ=60;QD=29.12;SOR=1.136;DP=31;AF=1;MLEAC=4;MLEAF=1;AN=4;AC=4	GT:AD:DP:GQ:PL	1/1:0,6:6:18:180,18,0	1/1:0,19:19:57:564,57,0
chrA1	121255818	.	A	AACAG	1550.09	PASS	ExcessHet=3.0103;FS=0;MQ=60;QD=31.75;SOR=1.675;DP=38;AF=1;MLEAC=4;MLEAF=1;AN=4;AC=4	GT:AD:DP:GQ:PL	1/1:0,20:20:60:891,60,0	1/1:0,15:15:45:675,45,0
chrA1	121420342	.	T	TGAGAG	457.7	PASS	ExcessHet=3.0103;FS=0;MQ=60;QD=29.52;SOR=0.693;DP=15;AF=1;MLEAC=4;MLEAF=1;AN=4;AC=4	GT:AD:DP:GQ:PL	1/1:0,4:4:12:180,12,0	1/1:0,4:4:21:294,21,0
chrA1	121422638	.	G	GA	251.63	PASS	ExcessHet=3.0103;FS=0;MQ=53.24;MQRankSum=0.674;QD=20.97;SOR=0.293;DP=15;AF=1;MLEAC=4;MLEAF=1;AN=4;AC=4	GT:AD:DP:GQ:PL	1/1:0,6:6:18:150,18,0	1/1:1,5:6:10:118,10,0
chrA1	121535735	.	A	AAC	1246.09	PASS	ExcessHet=3.0103;FS=0;MQ=59.72;QD=26.87;SOR=1.244;DP=41;AF=1;MLEAC=4;MLEAF=1;AN=4;AC=4	GT:AD:DP:GQ:PL	1/1:0,15:16:48:583,48,0	1/1:0,18:18:54:679,54,0
chrA1	121721021	.	T	TC	184.64	PASS	BaseQRankSum=0.967;ExcessHet=3.0103;FS=0;MQ=60;MQRankSum=0;QD=20.52;ReadPosRankSum=-0.21;SOR=1.609;DP=18;AF=1;MLEAC=3;MLEAF=0.75;AN=4;AC=4	GT:AD:DP:GQ:PL	1/1:0,3:3:9:79,9,0	1/1:1,5:6:8:122,8,0
chrA1	121732406	.	C	CTTTT	613.87	PASS	ExcessHet=3.0103;FS=0;MQ=54.64;QD=23.35;SOR=1.329;DP=21;AF=1;MLEAC=4;MLEAF=1;AN=4;AC=4	GT:AD:DP:GQ:PL	1/1:0,9:9:27:405,27,0	1/1:0,5:5:15:225,15,0
chrA1	122315401	.	A	AGAGC	477.8	PASS	ExcessHet=3.0103;FS=0;MQ=60;QD=31.76;SOR=2.093;DP=14;AF=1;MLEAC=4;MLEAF=1;AN=4;AC=4	GT:AD:DP:GQ:PL	1/1:0,5:5:15:225,15,0	1/1:0,4:4:21:269,21,0
chrA1	122359370	.	T	TTG	398.86	PASS	ExcessHet=3.0103;FS=0;MQ=57.38;QD=33.24;SOR=1.022;DP=13;AF=1;MLEAC=4;MLEAF=1;AN=4;AC=4	GT:AD:DP:GQ:PL	1/1:0,6:6:18:195,18,0	1/1:0,6:6:18:220,18,0
chrA1	122515854	.	TC	T	416.94	PASS	ExcessHet=3.0103;FS=0;MQ=60;QD=29.78;SOR=2.985;DP=19;AF=1;MLEAC=4;MLEAF=1;AN=4;AC=4	GT:AD:DP:GQ:PL	1/1:0,6:6:18:187,18,0	1/1:0,8:8:24:246,24,0
chrA1	122604292	.	A	AAAAC	1257.41	PASS	ExcessHet=3.0103;FS=0;MQ=60;QD=31.07;SOR=0.997;DP=32;AF=1;MLEAC=3;MLEAF=0.75;AN=4;AC=4	GT:AD:DP:GQ:PL	1/1:0,12:14:48:655,48,0	1/1:0,14:14:42:616,42,0
chrA1	122621321	.	G	GA	519.79	PASS	ExcessHet=3.0103;FS=0;MQ=60;QD=25.99;SOR=1.721;DP=22;AF=1;MLEAC=4;MLEAF=1;AN=4;AC=4	GT:AD:DP:GQ:PL	1/1:0,16:16:48:429,48,0	1/1:0,4:4:12:107,12,0
chrA1	122625615	.	G	GTAA	938.05	PASS	ExcessHet=3.0103;FS=0;MQ=59.61;QD=35.78;SOR=1.179;DP=28;AF=1;MLEAC=4;MLEAF=1;AN=4;AC=4	GT:AD:DP:GQ:PL	1/1:0,15:15:45:636,45,0	1/1:0,8:8:24:318,24,0
chrA1	122802818	.	A	AT	464.02	PASS	ExcessHet=3.0103;FS=0;MQ=58.91;QD=25.78;SOR=1.179;DP=24;AF=1;MLEAC=4;MLEAF=1;AN=4;AC=4	GT:AD:DP:GQ:PL	1/1:0,7:7:21:187,21,0	1/1:0,11:11:33:293,33,0
chrA1	122881190	.	C	CAA	894.09	PASS	ExcessHet=3.0103;FS=0;MQ=60;QD=33.11;SOR=1.302;DP=34;AF=1;MLEAC=4;MLEAF=1;AN=4;AC=4	GT:AD:DP:GQ:PL	1/1:0,13:13:39:437,39,0	1/1:0,14:14:42:473,42,0
chrA1	122938093	.	T	TA	682.08	PASS	ExcessHet=3.0103;FS=0;MQ=59.21;QD=27.28;SOR=0.941;DP=31;AF=1;MLEAC=4;MLEAF=1;AN=4;AC=4	GT:AD:DP:GQ:PL	1/1:0,15:15:45:418,45,0	1/1:0,10:10:30:280,30,0
chrA1	123166105	.	A	AT	593.02	PASS	ExcessHet=3.0103;FS=0;MQ=55.94;QD=29.65;SOR=0.892;DP=22;AF=1;MLEAC=4;MLEAF=1;AN=4;AC=4	GT:AD:DP:GQ:PL	1/1:0,7:7:21:213,21,0	1/1:0,13:13:39:396,39,0
chrA1	123305364	.	T	TA	1229.09	PASS	ExcessHet=3.0103;FS=0;MQ=59.52;QD=34.14;SOR=0.927;DP=38;AF=1;MLEAC=4;MLEAF=1;AN=4;AC=4	GT:AD:DP:GQ:PL	1/1:0,16:16:48:568,48,0	1/1:0,20:20:59:677,59,0
chrA1	123311676	.	C	CCAAT	1598.09	PASS	ExcessHet=3.0103;FS=0;MQ=60;QD=31.11;SOR=0.859;DP=43;AF=1;MLEAC=4;MLEAF=1;AN=4;AC=4	GT:AD:DP:GQ:PL	1/1:0,18:18:54:810,54,0	1/1:0,19:19:57:804,57,0
chrA1	123627183	.	T	TTTG	1702.09	PASS	ExcessHet=3.0103;FS=0;MQ=60;QD=25.04;SOR=1.387;DP=39;AF=1;MLEAC=4;MLEAF=1;AN=4;AC=4	GT:AD:DP:GQ:PL	1/1:0,21:21:63:917,63,0	1/1:0,18:18:54:801,54,0
chrA1	123800142	.	TA	T	440.07	PASS	ExcessHet=3.0103;FS=0;MQ=60;QD=20;SOR=1.931;DP=32;AF=1;MLEAC=4;MLEAF=1;AN=4;AC=4	GT:AD:DP:GQ:PL	1/1:0,13:13:38:272,38,0	1/1:0,9:9:26:184,26,0
chrA1	123866419	.	A	AGAGAGC	839.07	PASS	ExcessHet=3.0103;FS=0;MQ=60;QD=31.21;SOR=0.914;DP=24;AF=1;MLEAC=4;MLEAF=1;AN=4;AC=4	GT:AD:DP:GQ:PL	1/1:0,7:7:27:387,27,0	1/1:0,11:11:41:468,41,0
chrA1	123874765	.	ATGTG	A	1501.09	PASS	ExcessHet=3.0103;FS=0;MQ=60;QD=26.58;SOR=1.244;DP=38;AF=1;MLEAC=4;MLEAF=1;AN=4;AC=4	GT:AD:DP:GQ:PL	1/1:0,19:19:57:846,57,0	1/1:0,15:15:45:671,45,0
chrA1	123886752	.	TA	T	874.09	PASS	ExcessHet=3.0103;FS=0;MQ=57.79;QD=27.32;SOR=0.818;DP=34;AF=1;MLEAC=4;MLEAF=1;AN=4;AC=4	GT:AD:DP:GQ:PL	1/1:0,16:16:48:445,48,0	1/1:0,16:16:48:445,48,0
chrA1	123986434	.	A	AT	932.08	PASS	ExcessHet=3.0103;FS=0;MQ=60;QD=29.51;SOR=1.022;DP=28;AF=1;MLEAC=4;MLEAF=1;AN=4;AC=4	GT:AD:DP:GQ:PL	1/1:0,16:16:48:584,48,0	1/1:0,10:10:30:364,30,0
chrA1	124091808	.	T	TA	903.05	PASS	ExcessHet=3.0103;FS=0;MQ=58.89;QD=33.45;SOR=1.528;DP=29;AF=1;MLEAC=4;MLEAF=1;AN=4;AC=4	GT:AD:DP:GQ:PL	1/1:0,8:8:24:259,24,0	1/1:0,19:19:57:660,57,0
chrA1	124359275	.	G	GT	224.08	PASS	ExcessHet=3.0103;FS=0;MQ=58;QD=24.9;SOR=3.056;DP=13;AF=1;MLEAC=2;MLEAF=0.5;AN=4;AC=4	GT:AD:DP:GQ:PL	1/1:0,3:3:9:79,9,0	1/1:0,6:6:16:169,16,0
chrA1	124603535	.	AC	A	1470.09	PASS	ExcessHet=3.0103;FS=0;MQ=60;QD=33.41;SOR=1.364;DP=49;AF=1;MLEAC=4;MLEAF=1;AN=4;AC=4	GT:AD:DP:GQ:PL	1/1:0,24:24:72:797,72,0	1/1:0,20:20:60:689,60,0
chrA1	124733737	.	G	GA	616.05	PASS	ExcessHet=3.0103;FS=0;MQ=60;QD=22.82;SOR=0.922;DP=32;AF=1;MLEAC=4;MLEAF=1;AN=4;AC=4	GT:AD:DP:GQ:PL	1/1:0,8:8:24:196,24,0	1/1:0,19:19:56:436,56,0
chrA1	124822239	.	A	AC	323.78	PASS	ExcessHet=3.0103;FS=0;MQ=54.76;QD=29.43;SOR=4.977;DP=15;AF=1;MLEAC=4;MLEAF=1;AN=4;AC=4	GT:AD:DP:GQ:PL	1/1:0,3:3:9:92,9,0	1/1:0,8:8:24:248,24,0
chrA1	124987923	.	A	AT	597.08	PASS	ExcessHet=3.0103;FS=0;MQ=60;QD=23.88;SOR=1.136;DP=30;AF=1;MLEAC=4;MLEAF=1;AN=4;AC=4	GT:AD:DP:GQ:PL	1/1:0,11:11:33:270,33,0	1/1:0,14:14:42:343,42,0
chrA1	125071885	.	T	TG	1550.09	PASS	ExcessHet=3.0103;FS=0;MQ=60;QD=33.39;SOR=0.739;DP=46;AF=1;MLEAC=4;MLEAF=1;AN=4;AC=4	GT:AD:DP:GQ:PL	1/1:0,23:23:68:817,68,0	1/1:0,20:20:60:749,60,0
chrA1	125122686	.	GA	G	710.04	PASS	ExcessHet=3.0103;FS=3.332;MQ=60;MQRankSum=0;QD=25.36;SOR=0.568;DP=37;AF=1;MLEAC=4;MLEAF=1;AN=4;AC=4	GT:AD:DP:GQ:PL	1/1:0,11:11:33:296,33,0	1/1:1,16:17:23:430,23,0
chrA1	125246217	.	T	TAC	1037.08	PASS	ExcessHet=3.0103;FS=0;MQ=59.38;QD=25.19;SOR=1.27;DP=28;AF=1;MLEAC=4;MLEAF=1;AN=4;AC=4	GT:AD:DP:GQ:PL	1/1:0,13:13:39:566,39,0	1/1:0,11:11:33:487,33,0
chrA1	125393149	.	TG	T	786.09	PASS	ExcessHet=3.0103;FS=0;MQ=60;QD=28.07;SOR=1.179;DP=30;AF=1;MLEAC=4;MLEAF=1;AN=4;AC=4	GT:AD:DP:GQ:PL	1/1:0,14:14:42:402,42,0	1/1:0,14:14:42:400,42,0
chrA1	125412831	.	CGT	C	494.94	PASS	ExcessHet=3.0103;FS=0;MQ=60;QD=30.18;SOR=0.693;DP=21;AF=1;MLEAC=4;MLEAF=1;AN=4;AC=4	GT:AD:DP:GQ:PL	1/1:0,8:8:24:297,24,0	1/1:0,6:6:18:214,18,0
chrA1	125435052	.	T	TA	653.08	PASS	ExcessHet=3.0103;FS=0;MQ=57.64;QD=26.12;SOR=0.941;DP=29;AF=1;MLEAC=4;MLEAF=1;AN=4;AC=4	GT:AD:DP:GQ:PL	1/1:0,14:14:42:374,42,0	1/1:0,11:11:33:295,33,0
chrA1	125548201	.	TTCA	T	1649.09	PASS	ExcessHet=3.0103;FS=0;MQ=60;QD=32.39;SOR=0.859;DP=42;AF=1;MLEAC=4;MLEAF=1;AN=4;AC=4	GT:AD:DP:GQ:PL	1/1:0,23:23:69:1035,69,0	1/1:0,14:14:42:630,42,0
chrA1	126256279	.	G	GA	672.5	PASS	ExcessHet=3.0103;FS=0;MQ=60;QD=26.9;SOR=0.922;DP=30;AF=1;MLEAC=3;MLEAF=0.75;AN=4;AC=4	GT:AD:DP:GQ:PL	1/1:0,15:15:45:395,45,0	1/1:0,10:12:35:284,35,0
chrA1	126359681	.	G	GTCTA	2254.09	PASS	ExcessHet=3.0103;FS=0;MQ=59.89;QD=26.37;SOR=0.853;DP=60;AF=1;MLEAC=4;MLEAF=1;AN=4;AC=4	GT:AD:DP:GQ:PL	1/1:0,25:25:75:1079,75,0	1/1:0,27:27:81:1191,81,0
chrA1	126383891	.	A	ACCC	559.77	PASS	ExcessHet=3.0103;FS=0;MQ=60;QD=31.72;SOR=3.912;DP=24;AF=1;MLEAC=4;MLEAF=1;AN=4;AC=4	GT:AD:DP:GQ:PL	1/1:0,8:11:33:460,33,0	1/1:0,1:3:9:116,9,0
chrA1	126457655	.	TA	T	1402.09	PASS	ExcessHet=3.0103;FS=0;MQ=60;QD=29.83;SOR=0.823;DP=52;AF=1;MLEAC=4;MLEAF=1;AN=4;AC=4	GT:AD:DP:GQ:PL	1/1:0,21:21:63:623,63,0	1/1:0,26:26:78:795,78,0
chrA1	126465796	.	C	CA	294.93	PASS	ExcessHet=3.0103;FS=0;MQ=60;QD=22.69;SOR=1.329;DP=18;AF=1;MLEAC=4;MLEAF=1;AN=4;AC=4	GT:AD:DP:GQ:PL	1/1:0,6:7:21:162,21,0	1/1:0,7:7:20:149,20,0
chrA1	126470643	.	C	CAA	614.41	PASS	ExcessHet=3.0103;FS=0;MQ=60;QD=28.73;SOR=3.767;DP=19;AF=1;MLEAC=3;MLEAF=0.75;AN=4;AC=4	GT:AD:DP:GQ:PL	1/1:0,4:6:18:232,18,0	1/1:0,7:7:27:386,27,0
chrA1	126471602	.	GCTCTCT	G	1050.08	PASS	ExcessHet=3.0103;FS=0;MQ=59.75;QD=26.79;SOR=1.051;DP=34;AF=1;MLEAC=4;MLEAF=1;AN=4;AC=4	GT:AD:DP:GQ:PL	1/1:0,12:12:36:526,36,0	1/1:0,12:12:36:540,36,0
chrA1	126495365	.	AAGAG	A	1735.09	PASS	ExcessHet=3.0103;FS=0;MQ=60;QD=29.85;SOR=1.552;DP=43;AF=1;MLEAC=4;MLEAF=1;AN=4;AC=4	GT:AD:DP:GQ:PL	1/1:0,12:12:36:536,36,0	1/1:0,27:27:81:1215,81,0
chrA1	126510480	.	C	CT	991.09	PASS	ExcessHet=3.0103;FS=0;MQ=58.95;QD=27.53;SOR=1.209;DP=43;AF=1;MLEAC=4;MLEAF=1;AN=4;AC=4	GT:AD:DP:GQ:PL	1/1:0,20:20:59:545,59,0	1/1:0,16:16:48:462,48,0
chrA1	126619587	.	T	TTG	552.07	PASS	ExcessHet=3.0103;FS=0;MQ=60;QD=32.47;SOR=1.739;DP=23;AF=1;MLEAC=4;MLEAF=1;AN=4;AC=4	GT:AD:DP:GQ:PL	1/1:0,7:7:27:255,27,0	1/1:0,10:10:33:313,33,0
chrA1	126755740	.	CA	C	1239.09	PASS	ExcessHet=3.0103;FS=0;MQ=60;QD=29.5;SOR=1.127;DP=46;AF=1;MLEAC=4;MLEAF=1;AN=4;AC=4	GT:AD:DP:GQ:PL	1/1:0,17:17:51:504,51,0	1/1:0,25:25:75:751,75,0
chrA1	126820638	.	A	ACT	121.18	PASS	ExcessHet=3.0103;FS=0;MQ=60;QD=30.3;SOR=1.981;DP=18;AF=1;MLEAC=3;MLEAF=0.75;AN=4;AC=4	GT:AD:DP:GQ:PL	1/1:0,1:1:3:28,3,0	1/1:0,4:4:12:108,12,0
chrA1	127236963	.	T	TGG	1465.09	PASS	ExcessHet=3.0103;FS=0;MQ=60;QD=27.85;SOR=0.941;DP=50;AF=1;MLEAC=4;MLEAF=1;AN=4;AC=4	GT:AD:DP:GQ:PL	1/1:0,16:16:48:719,48,0	1/1:0,18:18:53:762,53,0
chrA1	127236981	.	T	TGTGTGTGTGTGC	1881.09	PASS	ExcessHet=3.0103;FS=0;MQ=60;QD=29.22;SOR=0.941;DP=47;AF=1;MLEAC=4;MLEAF=1;AN=4;AC=4	GT:AD:DP:GQ:PL	1/1:0,16:16:57:854,57,0	1/1:0,18:18:72:1043,72,0
chrA1	127279294	.	A	ATT	973.09	PASS	ExcessHet=3.0103;FS=0;MQ=60;QD=33.55;SOR=1.071;DP=33;AF=1;MLEAC=4;MLEAF=1;AN=4;AC=4	GT:AD:DP:GQ:PL	1/1:0,16:16:48:553,48,0	1/1:0,13:13:39:436,39,0
chrA1	127345424	.	A	AAGAG	960.07	PASS	ExcessHet=3.0103;FS=0;MQ=60;QD=28.19;SOR=1.085;DP=25;AF=1;MLEAC=4;MLEAF=1;AN=4;AC=4	GT:AD:DP:GQ:PL	1/1:0,9:9:27:405,27,0	1/1:0,13:13:39:571,39,0
chrA1	127774001	.	G	GC	1298.09	PASS	ExcessHet=3.0103;FS=0;MQ=60;QD=31.3;SOR=1.244;DP=36;AF=1;MLEAC=4;MLEAF=1;AN=4;AC=4	GT:AD:DP:GQ:PL	1/1:0,19:19:57:722,57,0	1/1:0,15:15:45:592,45,0
chrA1	128297662	.	AG	A	1129.09	PASS	ExcessHet=3.0103;FS=0;MQ=60;QD=29.71;SOR=1.67;DP=44;AF=1;MLEAC=4;MLEAF=1;AN=4;AC=4	GT:AD:DP:GQ:PL	1/1:0,22:22:66:663,66,0	1/1:0,16:16:48:482,48,0
chrA1	128450690	.	G	GAAGA	985.08	PASS	ExcessHet=3.0103;FS=0;MQ=60;QD=31.85;SOR=1.708;DP=37;AF=1;MLEAC=4;MLEAF=1;AN=4;AC=4	GT:AD:DP:GQ:PL	1/1:0,13:13:39:551,39,0	1/1:0,10:10:30:450,30,0
chrA1	129271268	.	A	AC	631.38	PASS	ExcessHet=3.0103;FS=0;MQ=60;QD=29.45;SOR=1.609;DP=18;AF=1;MLEAC=3;MLEAF=0.75;AN=4;AC=4	GT:AD:DP:GQ:PL	1/1:0,5:6:18:203,18,0	1/1:0,10:10:30:424,30,0
chrA1	129457374	.	G	GCCTT	2317.09	PASS	ExcessHet=3.0103;FS=0;MQ=60;QD=25.86;SOR=0.941;DP=54;AF=1;MLEAC=4;MLEAF=1;AN=4;AC=4	GT:AD:DP:GQ:PL	1/1:0,28:28:84:1260,84,0	1/1:0,24:24:72:1073,72,0
chrA1	129865146	.	G	GT	441.97	PASS	ExcessHet=3.0103;FS=0;MQ=60;QD=27.62;SOR=0.941;DP=20;AF=1;MLEAC=4;MLEAF=1;AN=4;AC=4	GT:AD:DP:GQ:PL	1/1:0,6:6:18:172,18,0	1/1:0,10:10:30:286,30,0
chrA1	129890955	.	C	CG	759.05	PASS	ExcessHet=3.0103;FS=0;MQ=51.86;QD=33;SOR=0.776;DP=24;AF=1;MLEAC=4;MLEAF=1;AN=4;AC=4	GT:AD:DP:GQ:PL	1/1:0,8:8:24:259,24,0	1/1:0,15:15:45:516,45,0
chrA1	129904493	.	G	GT	407.02	PASS	ExcessHet=3.0103;FS=0;MQ=60;QD=22.61;SOR=1.179;DP=26;AF=1;MLEAC=4;MLEAF=1;AN=4;AC=4	GT:AD:DP:GQ:PL	1/1:0,7:7:21:171,21,0	1/1:0,11:11:33:252,33,0
chrA1	129967978	.	T	TA	593.05	PASS	ExcessHet=3.0103;FS=0;MQ=55.91;QD=26.96;SOR=1.085;DP=28;AF=1;MLEAC=4;MLEAF=1;AN=4;AC=4	GT:AD:DP:GQ:PL	1/1:0,8:8:24:228,24,0	1/1:0,14:14:42:381,42,0
chrA1	129987069	.	AT	A	709.08	PASS	ExcessHet=3.0103;FS=0;MQ=54.23;QD=26.26;SOR=0.922;DP=29;AF=1;MLEAC=4;MLEAF=1;AN=4;AC=4	GT:AD:DP:GQ:PL	1/1:0,11:11:33:292,33,0	1/1:0,16:16:48:433,48,0
chrA1	130041108	.	T	TA	576.04	PASS	ExcessHet=3.0103;FS=0;MQ=58.89;QD=33.88;SOR=0.804;DP=17;AF=1;MLEAC=4;MLEAF=1;AN=4;AC=4	GT:AD:DP:GQ:PL	1/1:0,9:9:27:318,27,0	1/1:0,8:8:24:274,24,0
chrA1	130246792	.	TC	T	529.02	PASS	ExcessHet=3.0103;FS=0;MQ=60;QD=29.39;SOR=1.179;DP=28;AF=1;MLEAC=4;MLEAF=1;AN=4;AC=4	GT:AD:DP:GQ:PL	1/1:0,11:11:33:336,33,0	1/1:0,7:7:21:209,21,0
chrA1	130279958	.	TCTTTTCTTTC	T	128.1	PASS	ExcessHet=3.0103;FS=0;MQ=56.58;QD=32.02;SOR=1.609;DP=20;AF=1;MLEAC=2;MLEAF=0.5;AN=4;AC=4	GT:AD:DP:GQ:PL	1/1:0,0:0:1:2,1,0	1/1:0,4:4:12:140,12,0
chrA1	130336851	.	T	TC	1358.09	PASS	ExcessHet=3.0103;FS=0;MQ=60;QD=33.12;SOR=0.843;DP=43;AF=1;MLEAC=4;MLEAF=1;AN=4;AC=4	GT:AD:DP:GQ:PL	1/1:0,17:17:51:571,51,0	1/1:0,24:24:72:803,72,0
chrA1	130363009	.	A	ACTGT	1402.09	PASS	ExcessHet=3.0103;FS=0;MQ=59.37;QD=30.83;SOR=1.681;DP=35;AF=1;MLEAC=4;MLEAF=1;AN=4;AC=4	GT:AD:DP:GQ:PL	1/1:0,18:18:54:810,54,0	1/1:0,14:14:42:608,42,0
chrA1	131109662	.	CAA	C	914.08	PASS	ExcessHet=3.0103;FS=3.832;MQ=59.4;MQRankSum=0;QD=31.52;SOR=0.916;DP=42;AF=1;MLEAC=4;MLEAF=1;AN=4;AC=4	GT:AD:DP:GQ:PL	1/1:1,18:19:47:611,47,0	1/1:0,10:10:30:319,30,0
chrA1	131184323	.	A	AT	1031.09	PASS	BaseQRankSum=0.732;ExcessHet=3.0103;FS=0;MQ=60;MQRankSum=0;QD=25.15;ReadPosRankSum=1.41;SOR=0.312;DP=48;AF=1;MLEAC=4;MLEAF=1;AN=4;AC=4	GT:AD:DP:GQ:PL	1/1:1,20:21:53:518,53,0	1/1:0,20:20:60:529,60,0
chrA1	131493755	.	T	TAA	1287.09	PASS	ExcessHet=3.0103;FS=0;MQ=59.49;QD=25.03;SOR=0.804;DP=45;AF=1;MLEAC=4;MLEAF=1;AN=4;AC=4	GT:AD:DP:GQ:PL	1/1:0,21:21:63:766,63,0	1/1:0,15:15:45:537,45,0
chrA1	131499549	.	T	TTAG	1971.09	PASS	ExcessHet=3.0103;FS=0;MQ=60;QD=28.5;SOR=1.559;DP=51;AF=1;MLEAC=4;MLEAF=1;AN=4;AC=4	GT:AD:DP:GQ:PL	1/1:0,28:28:84:1221,84,0	1/1:0,17:17:52:766,52,0
chrA1	131657575	.	T	TC	450.84	PASS	ExcessHet=3.0103;FS=0;MQ=60;QD=28.18;SOR=3.5;DP=26;AF=1;MLEAC=4;MLEAF=1;AN=4;AC=4	GT:AD:DP:GQ:PL	1/1:0,9:9:27:263,27,0	1/1:0,7:9:21:204,21,0
chrA1	131757171	.	TTATTTA	T	840.07	PASS	ExcessHet=3.0103;FS=0;MQ=60;QD=26.81;SOR=1.022;DP=32;AF=1;MLEAC=4;MLEAF=1;AN=4;AC=4	GT:AD:DP:GQ:PL	1/1:0,10:10:30:450,30,0	1/1:0,9:9:28:406,28,0
chrA1	131813094	.	T	TAGAGAG	414.3	PASS	ExcessHet=3.0103;FS=0;MQ=59.74;QD=31.89;SOR=2.67;DP=29;AF=1;MLEAC=3;MLEAF=0.75;AN=4;AC=4	GT:AD:DP:GQ:PL	1/1:0,8:8:23:273,23,0	1/1:0,3:4:9:135,9,0
chrA1	132252774	.	TA	T	347.96	PASS	ExcessHet=3.0103;FS=0;MQ=60;QD=23.2;SOR=1.911;DP=23;AF=1;MLEAC=4;MLEAF=1;AN=4;AC=4	GT:AD:DP:GQ:PL	1/1:0,6:6:18:148,18,0	1/1:0,9:9:27:216,27,0
chrA1	132484282	.	A	AAATAAAATAAAC	1349.08	PASS	ExcessHet=3.0103;FS=0;MQ=60;QD=26.53;SOR=1.022;DP=32;AF=1;MLEAC=4;MLEAF=1;AN=4;AC=4	GT:AD:DP:GQ:PL	1/1:0,13:13:63:924,63,0	1/1:0,6:6:30:441,30,0
chrA1	132707861	.	T	TA	309.96	PASS	ExcessHet=3.0103;FS=0;MQ=60;QD=22.14;SOR=1.765;DP=21;AF=1;MLEAC=4;MLEAF=1;AN=4;AC=4	GT:AD:DP:GQ:PL	1/1:0,7:7:21:163,21,0	1/1:0,7:7:21:163,21,0
chrA1	132744009	.	A	AT	1108.09	PASS	ExcessHet=3.0103;FS=0;MQ=59.58;QD=29.95;SOR=1.432;DP=40;AF=1;MLEAC=4;MLEAF=1;AN=4;AC=4	GT:AD:DP:GQ:PL	1/1:0,17:17:51:513,51,0	1/1:0,20:20:60:611,60,0
chrA1	132872845	.	TC	T	330.32	PASS	ExcessHet=3.0103;FS=0;MQ=60;QD=25.41;SOR=2.303;DP=19;AF=1;MLEAC=3;MLEAF=0.75;AN=4;AC=4	GT:AD:DP:GQ:PL	1/1:0,9:9:27:232,27,0	1/1:0,4:5:15:112,15,0
chrA1	133013844	.	TCC	T	264.63	PASS	ExcessHet=3.0103;FS=0;MQ=60;QD=29.4;SOR=5.136;DP=14;AF=1;MLEAC=3;MLEAF=0.75;AN=4;AC=4	GT:AD:DP:GQ:PL	1/1:0,6:8:24:252,24,0	1/1:0,3:4:12:139,12,0
chrA1	133103144	.	A	AT	594.08	PASS	ExcessHet=3.0103;FS=0;MQ=59.69;QD=22;SOR=1.101;DP=32;AF=1;MLEAC=4;MLEAF=1;AN=4;AC=4	GT:AD:DP:GQ:PL	1/1:0,15:15:45:347,45,0	1/1:0,12:12:35:263,35,0
chrA1	133150116	.	CT	C	348.96	PASS	ExcessHet=3.0103;FS=0;MQ=60;QD=23.26;SOR=1.473;DP=18;AF=1;MLEAC=4;MLEAF=1;AN=4;AC=4	GT:AD:DP:GQ:PL	1/1:0,6:6:18:146,18,0	1/1:0,9:9:27:219,27,0
chrA1	133238782	.	A	AAG	1726.09	PASS	ExcessHet=3.0103;FS=0;MQ=60;QD=25.08;SOR=1.096;DP=42;AF=1;MLEAC=4;MLEAF=1;AN=4;AC=4	GT:AD:DP:GQ:PL	1/1:0,24:24:72:1072,72,0	1/1:0,15:15:45:670,45,0
chrA1	133340805	.	TGAGA	T	1244.09	PASS	ExcessHet=3.0103;FS=0;MQ=60;QD=32.72;SOR=0.836;DP=39;AF=1;MLEAC=4;MLEAF=1;AN=4;AC=4	GT:AD:DP:GQ:PL	1/1:0,16:16:48:720,48,0	1/1:0,12:12:36:540,36,0
chrA1	133630162	.	TG	T	146.63	PASS	ExcessHet=3.0103;FS=0;MQ=60;QD=18.33;SOR=4.407;DP=15;AF=1;MLEAC=3;MLEAF=0.75;AN=4;AC=4	GT:AD:DP:GQ:PL	1/1:0,5:5:15:133,15,0	1/1:0,3:3:8:30,8,0
chrA1	133868915	.	T	TA	895.09	PASS	ExcessHet=3.0103;FS=0;MQ=60;QD=26.33;SOR=0.693;DP=36;AF=1;MLEAC=4;MLEAF=1;AN=4;AC=4	GT:AD:DP:GQ:PL	1/1:0,20:20:60:536,60,0	1/1:0,14:14:42:375,42,0
chrA1	134091997	.	A	AAGAGAGAGAG	252.96	PASS	ExcessHet=3.0103;FS=0;MQ=58.63;QD=32.04;SOR=2.303;DP=15;AF=1;MLEAC=3;MLEAF=0.75;AN=4;AC=4	GT:AD:DP:GQ:PL	1/1:0,4:4:12:179,12,0	1/1:0,2:2:6:90,6,0
chrA1	134186477	.	G	GTATA	319.5	PASS	ExcessHet=3.0103;FS=0;MQ=60;QD=28.97;SOR=1.179;DP=13;AF=1;MLEAC=3;MLEAF=0.75;AN=4;AC=4	GT:AD:DP:GQ:PL	1/1:0,2:2:15:201,15,0	1/1:0,1:1:9:135,9,0
chrA1	134219975	.	AT	A	993.08	PASS	ExcessHet=3.0103;FS=0;MQ=60;QD=31.4;SOR=1.528;DP=29;AF=1;MLEAC=4;MLEAF=1;AN=4;AC=4	GT:AD:DP:GQ:PL	1/1:0,10:10:30:318,30,0	1/1:0,17:17:51:691,51,0
chrA1	134517006	.	A	AGG	758.07	PASS	ExcessHet=3.0103;FS=0;MQ=60;QD=29.17;SOR=2.419;DP=24;AF=1;MLEAC=4;MLEAF=1;AN=4;AC=4	GT:AD:DP:GQ:PL	1/1:0,9:9:27:359,27,0	1/1:0,10:10:33:415,33,0
chrA1	134555868	.	A	ATT	1207.08	PASS	ExcessHet=3.0103;FS=0;MQ=60;QD=33.52;SOR=1.418;DP=37;AF=1;MLEAC=4;MLEAF=1;AN=4;AC=4	GT:AD:DP:GQ:PL	1/1:0,11:11:33:402,33,0	1/1:0,23:23:69:821,69,0
chrA1	134811958	.	C	CTT	103.38	PASS	ExcessHet=3.0103;FS=0;MQ=60;QD=34.46;SOR=1.609;DP=17;AF=1;MLEAC=3;MLEAF=0.75;AN=4;AC=4	GT:AD:DP:GQ:PL	1/1:0,3:3:9:89,9,0	1/1:0,1:1:3:29,3,0
chrA1	134878484	.	GAAAA	G	588.74	PASS	ExcessHet=3.0103;FS=0;MQ=57.27;QD=28.7;SOR=1.609;DP=25;AF=1;MLEAC=4;MLEAF=1;AN=4;AC=4	GT:AD:DP:GQ:PL	1/1:0,10:11:18:418,18,0	1/1:0,5:5:15:187,15,0
chrA1	134997422	.	A	AG	1190.09	PASS	ExcessHet=3.0103;FS=0;MQ=60;QD=30.66;SOR=0.826;DP=31;AF=1;MLEAC=4;MLEAF=1;AN=4;AC=4	GT:AD:DP:GQ:PL	1/1:0,15:15:45:600,45,0	1/1:0,15:15:45:606,45,0
chrA1	135274525	.	G	GC	883.08	PASS	ExcessHet=3.0103;FS=0;MQ=60;QD=32.71;SOR=0.922;DP=30;AF=1;MLEAC=4;MLEAF=1;AN=4;AC=4	GT:AD:DP:GQ:PL	1/1:0,17:17:51:565,51,0	1/1:0,10:10:30:334,30,0
chrA1	135511955	.	C	CCCA	704.92	PASS	BaseQRankSum=0.967;ExcessHet=3.0103;FS=5.006;MQ=60;MQRankSum=0;QD=30.39;ReadPosRankSum=-0.674;SOR=1.739;DP=22;AF=1;MLEAC=4;MLEAF=1;AN=4;AC=4	GT:AD:DP:GQ:PL	1/1:0,13:13:39:585,39,0	1/1:1,5:6:8:136,8,0
chrA1	135513390	.	GCTCTCTCT	G	883.96	PASS	ExcessHet=3.0103;FS=4.973;MQ=59.33;MQRankSum=4.01;QD=29.34;SOR=1.7;DP=29;AF=1;MLEAC=4;MLEAF=1;AN=4;AC=4	GT:AD:DP:GQ:PL	1/1:0,7:7:21:314,21,0	1/1:1,14:15:21:586,21,0
chrA1	135559547	.	GAA	G	951.03	PASS	ExcessHet=3.0103;FS=0;MQ=60;QD=29.96;SOR=1.071;DP=31;AF=1;MLEAC=4;MLEAF=1;AN=4;AC=4	GT:AD:DP:GQ:PL	1/1:0,11:11:33:395,33,0	1/1:0,16:18:48:572,48,0
chrA1	135565200	.	A	AT	957.07	PASS	ExcessHet=3.0103;FS=0;MQ=59.23;QD=29.91;SOR=0.818;DP=35;AF=1;MLEAC=4;MLEAF=1;AN=4;AC=4	GT:AD:DP:GQ:PL	1/1:0,23:23:69:699,69,0	1/1:0,9:9:27:274,27,0
chrA1	135595015	.	G	GA	597.08	PASS	ExcessHet=3.0103;FS=0;MQ=60;QD=23.88;SOR=1.136;DP=30;AF=1;MLEAC=4;MLEAF=1;AN=4;AC=4	GT:AD:DP:GQ:PL	1/1:0,13:13:39:319,39,0	1/1:0,12:12:36:294,36,0
chrA1	135892331	.	A	ACTCTCTTTCTCTCT	929.07	PASS	ExcessHet=3.0103;FS=0;MQ=59.27;QD=28.67;SOR=1.23;DP=21;AF=1;MLEAC=4;MLEAF=1;AN=4;AC=4	GT:AD:DP:GQ:PL	1/1:0,11:11:33:495,33,0	1/1:0,10:10:30:450,30,0
chrA1	135915389	.	CT	C	534.97	PASS	ExcessHet=3.0103;FS=0;MQ=56.76;QD=25.47;SOR=1.508;DP=32;AF=1;MLEAC=4;MLEAF=1;AN=4;AC=4	GT:AD:DP:GQ:PL	1/1:0,15:15:45:392,45,0	1/1:0,6:6:18:159,18,0
chrA1	135930270	.	C	CAAAA	388.67	PASS	ExcessHet=3.0103;FS=0;MQ=60;QD=32.51;SOR=3.056;DP=11;AF=1;MLEAC=3;MLEAF=0.75;AN=4;AC=4	GT:AD:DP:GQ:PL	1/1:0,3:3:9:135,9,0	1/1:0,6:6:18:270,18,0
chrA1	135941733	.	T	TAAAC	1466.09	PASS	ExcessHet=3.0103;FS=0;MQ=60;QD=28.26;SOR=0.88;DP=33;AF=1;MLEAC=4;MLEAF=1;AN=4;AC=4	GT:AD:DP:GQ:PL	1/1:0,12:12:36:540,36,0	1/1:0,21:21:63:942,63,0
chrA1	135952394	.	T	TTA	518.71	PASS	ExcessHet=3.0103;FS=0;MQ=52.2;QD=27.7;SOR=2.833;DP=14;AF=1;MLEAC=4;MLEAF=1;AN=4;AC=4	GT:AD:DP:GQ:PL	1/1:0,2:2:18:268,18,0	1/1:0,1:1:18:267,18,0
chrA1	135960311	.	A	AT	426.02	PASS	ExcessHet=3.0103;FS=0;MQ=60;QD=25.06;SOR=1.371;DP=21;AF=1;MLEAC=4;MLEAF=1;AN=4;AC=4	GT:AD:DP:GQ:PL	1/1:0,7:7:21:188,21,0	1/1:0,10:10:30:254,30,0
chrA1	135967730	.	G	GCGCT	727.04	PASS	ExcessHet=3.0103;FS=0;MQ=60;QD=23.31;SOR=1.371;DP=21;AF=1;MLEAC=4;MLEAF=1;AN=4;AC=4	GT:AD:DP:GQ:PL	1/1:0,9:9:27:391,27,0	1/1:0,8:8:24:352,24,0
chrA1	136125409	.	G	GTTTTC	749.02	PASS	ExcessHet=3.0103;FS=0;MQ=58.74;QD=31.87;SOR=1.371;DP=18;AF=1;MLEAC=4;MLEAF=1;AN=4;AC=4	GT:AD:DP:GQ:PL	1/1:0,7:7:21:315,21,0	1/1:0,10:10:30:450,30,0
chrA1	136134507	.	G	GT	1329.09	PASS	ExcessHet=3.0103;FS=0;MQ=60;QD=30.04;SOR=0.804;DP=37;AF=1;MLEAC=4;MLEAF=1;AN=4;AC=4	GT:AD:DP:GQ:PL	1/1:0,24:24:72:897,72,0	1/1:0,12:12:36:448,36,0
chrA1	136298968	.	A	ACT	1071.99	PASS	BaseQRankSum=-1.156;ExcessHet=3.0103;FS=4.607;MQ=60;MQRankSum=0;QD=25.63;ReadPosRankSum=1.74;SOR=1.447;DP=29;AF=1;MLEAC=3;MLEAF=0.75;AN=4;AC=4	GT:AD:DP:GQ:PL	1/1:0,12:12:36:540,36,0	1/1:1,13:14:4:547,4,0
chrA1	136418408	.	A	AGTCT	1601.09	PASS	ExcessHet=3.0103;FS=0;MQ=60;QD=26;SOR=0.804;DP=40;AF=1;MLEAC=4;MLEAF=1;AN=4;AC=4	GT:AD:DP:GQ:PL	1/1:0,14:14:42:627,42,0	1/1:0,22:22:66:990,66,0
chrA1	136486484	.	G	GTT	854.7	PASS	ExcessHet=3.0103;FS=0;MQ=60;QD=32.08;SOR=1.022;DP=28;AF=1;MLEAC=3;MLEAF=0.75;AN=4;AC=4	GT:AD:DP:GQ:PL	1/1:0,11:11:33:398,33,0	1/1:0,13:15:40:471,40,0
chrA1	136517778	.	A	AT	472.04	PASS	ExcessHet=3.0103;FS=0;MQ=58.11;QD=27.77;SOR=2.179;DP=24;AF=1;MLEAC=4;MLEAF=1;AN=4;AC=4	GT:AD:DP:GQ:PL	1/1:0,8:8:24:233,24,0	1/1:0,9:9:27:255,27,0
chrA1	136693777	.	G	GTTT	1306.08	PASS	BaseQRankSum=2.23;ExcessHet=3.0103;FS=0;MQ=59.31;MQRankSum=0;QD=33.58;ReadPosRankSum=-1.308;SOR=0.278;DP=39;AF=1;MLEAC=4;MLEAF=1;AN=4;AC=4	GT:AD:DP:GQ:PL	1/1:1,11:12:30:490,30,0	1/1:0,18:19:53:832,53,0
chrA1	136730313	.	T	TTATTA	1446.09	PASS	ExcessHet=3.0103;FS=0;MQ=60;QD=30.1;SOR=0.811;DP=45;AF=1;MLEAC=4;MLEAF=1;AN=4;AC=4	GT:AD:DP:GQ:PL	1/1:0,19:19:57:787,57,0	1/1:0,15:15:45:675,45,0
chrA1	136781804	.	CT	C	278.74	PASS	ExcessHet=3.0103;FS=0;MQ=60;QD=23.23;SOR=2.67;DP=19;AF=1;MLEAC=4;MLEAF=1;AN=4;AC=4	GT:AD:DP:GQ:PL	1/1:0,8:8:24:197,24,0	1/1:0,4:4:12:98,12,0
chrA1	136782394	.	A	ACC	136.21	PASS	ExcessHet=3.0103;FS=0;MQ=60;QD=34.05;SOR=1.981;DP=16;AF=1;MLEAC=3;MLEAF=0.75;AN=4;AC=4	GT:AD:DP:GQ:PL	1/1:0,1:1:3:33,3,0	1/1:0,4:4:11:118,11,0
chrA1	136788887	.	A	AAT	1214.09	PASS	ExcessHet=3.0103;FS=0;MQ=57.05;QD=27.93;SOR=0.756;DP=34;AF=1;MLEAC=4;MLEAF=1;AN=4;AC=4	GT:AD:DP:GQ:PL	1/1:0,12:12:35:431,35,0	1/1:0,19:19:57:799,57,0
chrA1	137403154	.	T	TC	512.05	PASS	ExcessHet=3.0103;FS=0;MQ=60;QD=26.95;SOR=4.514;DP=31;AF=1;MLEAC=4;MLEAF=1;AN=4;AC=4	GT:AD:DP:GQ:PL	1/1:0,11:11:33:309,33,0	1/1:0,8:8:24:219,24,0
chrA1	137544220	.	TA	T	848.09	PASS	ExcessHet=3.0103;FS=0;MQ=60;QD=29.24;SOR=1.071;DP=33;AF=1;MLEAC=4;MLEAF=1;AN=4;AC=4	GT:AD:DP:GQ:PL	1/1:0,15:15:45:447,45,0	1/1:0,14:14:42:417,42,0
chrA1	137628410	.	TGG	T	400.71	PASS	ExcessHet=3.0103;FS=0;MQ=60;QD=30.26;SOR=1.981;DP=13;AF=1;MLEAC=3;MLEAF=0.75;AN=4;AC=4	GT:AD:DP:GQ:PL	1/1:0,3:4:12:132,12,0	1/1:0,8:8:24:305,24,0
chrA1	137635721	.	G	GAGGGAGGAAGGAAGGA	542.94	PASS	ExcessHet=3.0103;FS=0;MQ=56.73;QD=30.01;SOR=4.407;DP=17;AF=1;MLEAC=4;MLEAF=1;AN=4;AC=4	GT:AD:DP:GQ:PL	1/1:0,5:5:20:279,20,0	1/1:0,3:3:21:280,21,0
chrA1	137677736	.	A	AGCGGGGC	1668.09	PASS	ExcessHet=3.0103;FS=0;MQ=60;QD=33.04;SOR=0.798;DP=44;AF=1;MLEAC=4;MLEAF=1;AN=4;AC=4	GT:AD:DP:GQ:PL	1/1:0,14:14:42:604,42,0	1/1:0,24:24:72:1080,72,0
chrA1	138172349	.	A	AC	386.99	PASS	ExcessHet=3.0103;FS=0;MQ=59.4;QD=25.8;SOR=1.473;DP=18;AF=1;MLEAC=4;MLEAF=1;AN=4;AC=4	GT:AD:DP:GQ:PL	1/1:0,8:8:24:215,24,0	1/1:0,7:7:21:188,21,0
chrA1	138176115	.	C	CTT	964.08	PASS	ExcessHet=3.0103;FS=0;MQ=60;QD=29.85;SOR=2.303;DP=31;AF=1;MLEAC=4;MLEAF=1;AN=4;AC=4	GT:AD:DP:GQ:PL	1/1:0,10:10:30:449,30,0	1/1:0,12:12:36:531,36,0
chrA1	138191429	.	A	ACC	498.28	PASS	ExcessHet=3.0103;FS=0;MQ=60;QD=30.44;SOR=5.136;DP=19;AF=1;MLEAC=3;MLEAF=0.75;AN=4;AC=4	GT:AD:DP:GQ:PL	1/1:0,10:10:36:436,36,0	1/1:0,2:2:6:78,6,0
chrA1	138385158	.	A	AC	935.08	PASS	ExcessHet=3.0103;FS=0;MQ=59.27;QD=31.17;SOR=2.303;DP=33;AF=1;MLEAC=4;MLEAF=1;AN=4;AC=4	GT:AD:DP:GQ:PL	1/1:0,11:11:33:349,33,0	1/1:0,19:19:57:602,57,0
chrA1	138463716	.	AC	A	1325.09	PASS	ExcessHet=3.0103;FS=0;MQ=59.38;QD=34.87;SOR=0.914;DP=39;AF=1;MLEAC=4;MLEAF=1;AN=4;AC=4	GT:AD:DP:GQ:PL	1/1:0,24:24:72:847,72,0	1/1:0,14:14:42:494,42,0
chrA1	138464674	.	AAT	A	1064.08	PASS	ExcessHet=3.0103;FS=0;MQ=59.36;QD=30.04;SOR=1.27;DP=26;AF=1;MLEAC=4;MLEAF=1;AN=4;AC=4	GT:AD:DP:GQ:PL	1/1:0,14:14:42:630,42,0	1/1:0,10:10:30:450,30,0
chrA1	138471496	.	T	TCCCCTC	106.25	PASS	ExcessHet=3.0103;FS=0;MQ=60;QD=29;SOR=2.833;DP=6;AF=1;MLEAC=2;MLEAF=0.5;AN=4;AC=4	GT:AD:DP:GQ:PL	1/1:0,1:1:3:45,3,0	1/1:0,1:2:6:68,6,0
chrA1	138476117	.	A	AT	668.08	PASS	ExcessHet=3.0103;FS=0;MQ=58.31;QD=27.84;SOR=0.693;DP=30;AF=1;MLEAC=4;MLEAF=1;AN=4;AC=4	GT:AD:DP:GQ:PL	1/1:0,11:11:33:313,33,0	1/1:0,13:13:39:371,39,0
chrA1	138482142	.	CCT	C	1166.09	PASS	ExcessHet=3.0103;FS=0;MQ=50.82;QD=31.48;SOR=1.143;DP=37;AF=1;MLEAC=4;MLEAF=1;AN=4;AC=4	GT:AD:DP:GQ:PL	1/1:0,17:17:51:670,51,0	1/1:0,13:13:39:512,39,0
chrA1	138482575	.	TACACAC	T	1021.08	PASS	ExcessHet=3.0103;FS=0;MQ=58.02;QD=28.29;SOR=1.179;DP=38;AF=1;MLEAC=4;MLEAF=1;AN=4;AC=4	GT:AD:DP:GQ:PL	1/1:0,11:11:33:496,33,0	1/1:0,12:12:36:541,36,0
chrA1	138488438	.	ATG	A	741.07	PASS	ExcessHet=3.0103;FS=0;MQ=60;QD=29.64;SOR=0.77;DP=33;AF=1;MLEAC=4;MLEAF=1;AN=4;AC=4	GT:AD:DP:GQ:PL	1/1:0,16:16:48:485,48,0	1/1:0,9:9:27:272,27,0
chrA1	138644826	.	A	AC	481.85	PASS	ExcessHet=3.0103;FS=0;MQ=60;QD=28.34;SOR=3.5;DP=29;AF=1;MLEAC=4;MLEAF=1;AN=4;AC=4	GT:AD:DP:GQ:PL	1/1:0,4:5:17:127,17,0	1/1:0,13:13:39:371,39,0
chrA1	138647294	.	AC	A	496.45	PASS	BaseQRankSum=-0.715;ExcessHet=3.0103;FS=7.508;MQ=60;MQRankSum=0;QD=22.57;ReadPosRankSum=0.99;SOR=4.615;DP=29;AF=1;MLEAC=3;MLEAF=0.75;AN=4;AC=4	GT:AD:DP:GQ:PL	1/1:0,9:9:27:252,27,0	1/1:2,11:13:3:259,3,0
chrA1	138770606	.	AG	A	958.08	PASS	ExcessHet=3.0103;FS=0;MQ=60;QD=29.94;SOR=0.818;DP=36;AF=1;MLEAC=4;MLEAF=1;AN=4;AC=4	GT:AD:DP:GQ:PL	1/1:0,10:10:30:300,30,0	1/1:0,22:22:69:674,69,0
chrA1	138784991	.	AT	A	423.99	PASS	ExcessHet=3.0103;FS=0;MQ=53.57;QD=28.27;SOR=2.448;DP=23;AF=1;MLEAC=4;MLEAF=1;AN=4;AC=4	GT:AD:DP:GQ:PL	1/1:0,8:8:24:226,24,0	1/1:0,7:7:21:214,21,0
chrA1	138810677	.	C	CATAGATAGATAG	735.88	PASS	ExcessHet=3.0103;FS=0;MQ=60;QD=33.03;SOR=0.804;DP=26;AF=1;MLEAC=4;MLEAF=1;AN=4;AC=4	GT:AD:DP:GQ:PL	1/1:0,13:13:38:528,38,0	1/1:0,4:4:15:224,15,0
chrA1	138865208	.	C	CTGTT	1556.09	PASS	ExcessHet=3.0103;FS=0;MQ=60;QD=29.55;SOR=1.308;DP=38;AF=1;MLEAC=4;MLEAF=1;AN=4;AC=4	GT:AD:DP:GQ:PL	1/1:0,22:22:66:987,66,0	1/1:0,13:13:39:585,39,0
chrA1	138958036	.	T	TGG	463.49	PASS	ExcessHet=3.0103;FS=0;MQ=60;QD=29.12;SOR=0.836;DP=15;AF=1;MLEAC=3;MLEAF=0.75;AN=4;AC=4	GT:AD:DP:GQ:PL	1/1:0,5:5:15:194,15,0	1/1:0,7:8:23:279,23,0
chrA1	138992429	.	C	CA	820.07	PASS	ExcessHet=3.0103;FS=0;MQ=60;QD=33.96;SOR=4.712;DP=25;AF=1;MLEAC=4;MLEAF=1;AN=4;AC=4	GT:AD:DP:GQ:PL	1/1:0,11:11:33:441,33,0	1/1:0,10:10:30:395,30,0
chrA1	139113107	.	A	AGAG	453.71	PASS	ExcessHet=3.0103;FS=0;MQ=50.25;QD=29.34;SOR=0.859;DP=11;AF=1;MLEAC=4;MLEAF=1;AN=4;AC=4	GT:AD:DP:GQ:PL	1/1:0,7:7:21:315,21,0	1/1:0,4:4:12:155,12,0
chrA1	139113176	.	T	TG	325.78	PASS	ExcessHet=3.0103;FS=0;MQ=57.38;QD=29.62;SOR=4.977;DP=12;AF=1;MLEAC=4;MLEAF=1;AN=4;AC=4	GT:AD:DP:GQ:PL	1/1:0,8:8:24:249,24,0	1/1:0,3:3:9:93,9,0
chrA1	139144336	.	GCGCA	G	825.06	PASS	ExcessHet=3.0103;FS=0;MQ=60;QD=31.24;SOR=0.793;DP=24;AF=1;MLEAC=4;MLEAF=1;AN=4;AC=4	GT:AD:DP:GQ:PL	1/1:0,10:10:30:447,30,0	1/1:0,9:9:27:394,27,0
chrA1	139179160	.	CGG	C	225.43	PASS	ExcessHet=3.0103;FS=0;MQ=60;QD=32.2;SOR=4.174;DP=11;AF=1;MLEAC=3;MLEAF=0.75;AN=4;AC=4	GT:AD:DP:GQ:PL	1/1:0,3:3:9:113,9,0	1/1:0,4:4:12:129,12,0
chrA1	139183757	.	AC	A	1591.09	PASS	ExcessHet=3.0103;FS=0;MQ=60;QD=28.52;SOR=0.836;DP=43;AF=1;MLEAC=4;MLEAF=1;AN=4;AC=4	GT:AD:DP:GQ:PL	1/1:0,18:18:54:674,54,0	1/1:0,25:25:75:933,75,0
chrA1	139243008	.	T	TA	808.09	PASS	ExcessHet=3.0103;FS=0;MQ=60;QD=27.87;SOR=0.76;DP=29;AF=1;MLEAC=4;MLEAF=1;AN=4;AC=4	GT:AD:DP:GQ:PL	1/1:0,13:13:39:370,39,0	1/1:0,16:16:48:454,48,0
chrA1	139389711	.	T	TGAGAGAGAGAGAGAGAGA	299.52	PASS	ExcessHet=3.0103;FS=0;MQ=59.77;QD=25.94;SOR=0.693;DP=17;AF=1;MLEAC=3;MLEAF=0.75;AN=4;AC=4	GT:AD:DP:GQ:PL	1/1:0,3:3:9:109,9,0	1/1:0,5:5:14:207,14,0
chrA1	139506846	.	A	AT	1080.09	PASS	ExcessHet=3.0103;FS=0;MQ=60;QD=29.19;SOR=1.121;DP=38;AF=1;MLEAC=4;MLEAF=1;AN=4;AC=4	GT:AD:DP:GQ:PL	1/1:0,15:15:45:427,45,0	1/1:0,22:22:66:669,66,0
chrA1	139714460	.	G	GAGAC	200.08	PASS	ExcessHet=3.0103;FS=0;MQ=53.39;QD=28.04;SOR=1.022;DP=8;AF=1;MLEAC=3;MLEAF=0.75;AN=4;AC=4	GT:AD:DP:GQ:PL	1/1:0,3:3:9:126,9,0	1/1:0,2:2:6:90,6,0
chrA1	139937939	.	A	ATC	1177.09	PASS	ExcessHet=3.0103;FS=0;MQ=60;QD=33.01;SOR=0.752;DP=40;AF=1;MLEAC=4;MLEAF=1;AN=4;AC=4	GT:AD:DP:GQ:PL	1/1:0,13:13:39:478,39,0	1/1:0,20:20:60:715,60,0
chrA1	139958067	.	C	CT	1154.09	PASS	ExcessHet=3.0103;FS=0;MQ=60;QD=24.49;SOR=0.76;DP=29;AF=1;MLEAC=4;MLEAF=1;AN=4;AC=4	GT:AD:DP:GQ:PL	1/1:0,17:17:51:687,51,0	1/1:0,12:12:36:483,36,0
chrA1	140059979	.	TC	T	169.52	PASS	ExcessHet=3.0103;FS=0;MQ=60;QD=21.19;SOR=4.407;DP=14;AF=1;MLEAC=3;MLEAF=0.75;AN=4;AC=4	GT:AD:DP:GQ:PL	1/1:0,3:3:9:84,9,0	1/1:0,5:5:14:102,14,0
chrA1	140109273	.	A	ATTT	1538.09	PASS	ExcessHet=3.0103;FS=0;MQ=58.3;QD=28.18;SOR=1.483;DP=37;AF=1;MLEAC=4;MLEAF=1;AN=4;AC=4	GT:AD:DP:GQ:PL	1/1:0,15:15:45:658,45,0	1/1:0,20:20:60:896,60,0
chrA1	140259551	.	T	TAGAG	704.02	PASS	ExcessHet=3.0103;FS=0;MQ=60;QD=28.25;SOR=2.584;DP=18;AF=1;MLEAC=4;MLEAF=1;AN=4;AC=4	GT:AD:DP:GQ:PL	1/1:0,8:8:24:360,24,0	1/1:0,8:8:24:360,24,0
chrA1	140274519	.	C	CCT	596.92	PASS	BaseQRankSum=0.164;ExcessHet=3.0103;FS=0;MQ=60;MQRankSum=0;QD=24.87;ReadPosRankSum=-1.308;SOR=0.34;DP=40;AF=1;MLEAC=4;MLEAF=1;AN=4;AC=4	GT:AD:DP:GQ:PL	1/1:1,11:12:16:275,16,0	1/1:0,12:12:35:338,35,0
chrA1	140277109	.	A	AAGGAGGAGG	568.91	PASS	ExcessHet=3.0103;FS=0;MQ=50.74;QD=29.05;SOR=5.283;DP=14;AF=1;MLEAC=4;MLEAF=1;AN=4;AC=4	GT:AD:DP:GQ:PL	1/1:0,6:6:18:270,18,0	1/1:0,7:7:21:315,21,0
chrA1	140340589	.	CTGTTTGATGCTG	C	1380.08	PASS	ExcessHet=3.0103;FS=0;MQ=60;QD=28.41;SOR=1.044;DP=35;AF=1;MLEAC=4;MLEAF=1;AN=4;AC=4	GT:AD:DP:GQ:PL	1/1:0,21:21:63:945,63,0	1/1:0,10:10:31:451,31,0
chrA1	140427030	.	GTT	G	1013.09	PASS	ExcessHet=3.0103;FS=0;MQ=59.36;QD=27.54;SOR=0.765;DP=31;AF=1;MLEAC=4;MLEAF=1;AN=4;AC=4	GT:AD:DP:GQ:PL	1/1:0,15:15:45:573,45,0	1/1:0,12:12:36:456,36,0
chrA1	140476454	.	GATATATATATATATATATATATATATATATATAT	G	608.91	PASS	ExcessHet=3.0103;FS=0;MQ=60;QD=33.79;SOR=1.329;DP=22;AF=1;MLEAC=4;MLEAF=1;AN=4;AC=4	GT:AD:DP:GQ:PL	1/1:0,9:9:28:407,28,0	1/1:0,5:5:16:218,16,0
chrA1	140906828	.	C	CAGAG	1776.09	PASS	ExcessHet=3.0103;FS=0;MQ=55.91;QD=28.04;SOR=1.609;DP=43;AF=1;MLEAC=4;MLEAF=1;AN=4;AC=4	GT:AD:DP:GQ:PL	1/1:0,21:21:63:945,63,0	1/1:0,19:19:57:847,57,0
chrA1	140912998	.	G	GTCTC	1064.08	PASS	ExcessHet=3.0103;FS=0;MQ=60;QD=28.11;SOR=0.693;DP=28;AF=1;MLEAC=4;MLEAF=1;AN=4;AC=4	GT:AD:DP:GQ:PL	1/1:0,10:10:30:450,30,0	1/1:0,14:14:42:630,42,0
chrA1	140952892	.	C	CAT	1561.09	PASS	ExcessHet=3.0103;FS=0;MQ=60;QD=28.17;SOR=0.746;DP=39;AF=1;MLEAC=4;MLEAF=1;AN=4;AC=4	GT:AD:DP:GQ:PL	1/1:0,22:22:66:935,66,0	1/1:0,15:15:45:642,45,0
chrA1	140952951	.	CAT	C	1361.09	PASS	ExcessHet=3.0103;FS=0;MQ=59.64;QD=30.99;SOR=0.804;DP=46;AF=1;MLEAC=4;MLEAF=1;AN=4;AC=4	GT:AD:DP:GQ:PL	1/1:0,18:18:54:693,54,0	1/1:0,18:18:54:684,54,0
chrA1	141032689	.	T	TA	689.09	PASS	ExcessHet=3.0103;FS=0;MQ=60;QD=25.52;SOR=1.101;DP=32;AF=1;MLEAC=4;MLEAF=1;AN=4;AC=4	GT:AD:DP:GQ:PL	1/1:0,13:13:39:340,39,0	1/1:0,14:14:42:365,42,0
chrA1	141106304	.	A	AGAGAGAGAGAGAGC	411.17	PASS	ExcessHet=3.0103;FS=0;MQ=60;QD=31.08;SOR=1.609;DP=18;AF=1;MLEAC=3;MLEAF=0.75;AN=4;AC=4	GT:AD:DP:GQ:PL	1/1:0,3:3:17:206,17,0	1/1:0,2:4:14:197,14,0
chrA1	141474731	.	A	ATT	1260.09	PASS	ExcessHet=3.0103;FS=0;MQ=54.17;QD=28.42;SOR=1.418;DP=41;AF=1;MLEAC=4;MLEAF=1;AN=4;AC=4	GT:AD:DP:GQ:PL	1/1:0,18:18:54:661,54,0	1/1:0,16:16:48:615,48,0
chrA1	141495613	.	TACACACAC	T	1195.08	PASS	ExcessHet=3.0103;FS=0;MQ=60;QD=33.22;SOR=1.382;DP=38;AF=1;MLEAC=4;MLEAF=1;AN=4;AC=4	GT:AD:DP:GQ:PL	1/1:0,11:11:33:445,33,0	1/1:0,17:17:52:766,52,0
chrA1	141735773	.	G	GC	1510.09	PASS	ExcessHet=3.0103;FS=0;MQ=59.67;QD=32.83;SOR=1.203;DP=48;AF=1;MLEAC=4;MLEAF=1;AN=4;AC=4	GT:AD:DP:GQ:PL	1/1:0,26:26:78:859,78,0	1/1:0,20:20:60:667,60,0
chrA1	141806141	.	T	TA	1145.09	PASS	ExcessHet=3.0103;FS=0;MQ=60;QD=28.63;SOR=1.151;DP=47;AF=1;MLEAC=4;MLEAF=1;AN=4;AC=4	GT:AD:DP:GQ:PL	1/1:0,18:18:54:522,54,0	1/1:0,22:22:66:639,66,0
chrA1	142129121	.	GA	G	352.82	PASS	ExcessHet=3.0103;FS=0;MQ=60;QD=23.52;SOR=2.448;DP=18;AF=1;MLEAC=4;MLEAF=1;AN=4;AC=4	GT:AD:DP:GQ:PL	1/1:0,3:3:9:74,9,0	1/1:0,12:12:36:295,36,0
chrA1	142439943	.	CT	C	347.97	PASS	ExcessHet=3.0103;FS=0;MQ=60;QD=21.75;SOR=1.244;DP=23;AF=1;MLEAC=4;MLEAF=1;AN=4;AC=4	GT:AD:DP:GQ:PL	1/1:0,6:6:18:139,18,0	1/1:0,10:10:30:225,30,0
chrA1	142469880	.	A	ACTCTCT	438.02	PASS	BaseQRankSum=-0.674;ExcessHet=3.0103;FS=3.68;MQ=60;MQRankSum=0;QD=31.29;ReadPosRankSum=-1.15;SOR=0.916;DP=31;AF=1;MLEAC=3;MLEAF=0.75;AN=4;AC=4	GT:AD:DP:GQ:PL	1/1:0,10:10:30:350,30,0	1/1:1,3:4:2:102,2,0
chrA1	142474289	.	T	TA	520.07	PASS	ExcessHet=3.0103;FS=0;MQ=57.88;QD=26;SOR=0.892;DP=24;AF=1;MLEAC=4;MLEAF=1;AN=4;AC=4	GT:AD:DP:GQ:PL	1/1:0,10:10:30:268,30,0	1/1:0,10:10:30:268,30,0
chrA1	142537574	.	GCTCT	G	1019.08	PASS	ExcessHet=3.0103;FS=0;MQ=60;QD=31.12;SOR=1.426;DP=30;AF=1;MLEAC=4;MLEAF=1;AN=4;AC=4	GT:AD:DP:GQ:PL	1/1:0,10:10:30:450,30,0	1/1:0,13:13:39:585,39,0
chrA1	142731042	.	A	ATG	1361.09	PASS	ExcessHet=3.0103;FS=0;MQ=60;QD=34.15;SOR=0.749;DP=41;AF=1;MLEAC=4;MLEAF=1;AN=4;AC=4	GT:AD:DP:GQ:PL	1/1:0,12:12:36:466,36,0	1/1:0,23:23:69:911,69,0
chrA1	142899957	.	C	CT	579.9	PASS	ExcessHet=3.0103;FS=0;MQ=60;QD=26.36;SOR=1.085;DP=26;AF=1;MLEAC=4;MLEAF=1;AN=4;AC=4	GT:AD:DP:GQ:PL	1/1:0,17:17:51:455,51,0	1/1:0,5:5:15:141,15,0
chrA1	142905133	.	T	TA	793.09	PASS	ExcessHet=3.0103;FS=0;MQ=60;QD=26.44;SOR=0.693;DP=40;AF=1;MLEAC=4;MLEAF=1;AN=4;AC=4	GT:AD:DP:GQ:PL	1/1:0,12:12:36:324,36,0	1/1:0,18:18:54:485,54,0
chrA1	143331673	.	C	CTTCT	657.96	PASS	ExcessHet=3.0103;FS=0;MQ=59.07;QD=26.35;SOR=0.818;DP=28;AF=1;MLEAC=4;MLEAF=1;AN=4;AC=4	GT:AD:DP:GQ:PL	1/1:0,9:9:27:405,27,0	1/1:0,6:6:18:269,18,0
chrA1	143662711	.	A	AC	1292.09	PASS	ExcessHet=3.0103;FS=0;MQ=60;QD=28.53;SOR=1.308;DP=39;AF=1;MLEAC=4;MLEAF=1;AN=4;AC=4	GT:AD:DP:GQ:PL	1/1:0,13:13:39:486,39,0	1/1:0,22:22:66:822,66,0
chrA1	144070626	.	GT	G	688.08	PASS	ExcessHet=3.0103;FS=0;MQ=60;QD=27.52;SOR=1.358;DP=27;AF=1;MLEAC=4;MLEAF=1;AN=4;AC=4	GT:AD:DP:GQ:PL	1/1:0,13:13:39:366,39,0	1/1:0,12:12:36:338,36,0
chrA1	144097578	.	T	TACACACAC	387.52	PASS	ExcessHet=3.0103;FS=0;MQ=58.02;QD=30.13;SOR=1.402;DP=21;AF=1;MLEAC=4;MLEAF=1;AN=4;AC=4	GT:AD:DP:GQ:PL	1/1:0,4:4:12:180,12,0	1/1:0,5:5:15:224,15,0
chrA1	144202453	.	AT	A	814.09	PASS	ExcessHet=3.0103;FS=0;MQ=58.7;QD=25.44;SOR=0.957;DP=37;AF=1;MLEAC=4;MLEAF=1;AN=4;AC=4	GT:AD:DP:GQ:PL	1/1:0,15:15:45:397,45,0	1/1:0,17:17:51:433,51,0
chrA1	144281336	.	A	AAT	1154.08	PASS	ExcessHet=3.0103;FS=0;MQ=60;QD=24.48;SOR=1.445;DP=30;AF=1;MLEAC=4;MLEAF=1;AN=4;AC=4	GT:AD:DP:GQ:PL	1/1:0,11:11:33:495,33,0	1/1:0,15:15:45:675,45,0
chrA1	145307231	.	TAC	T	404.71	PASS	BaseQRankSum=0.324;ExcessHet=3.0103;FS=3.854;MQ=57.97;MQRankSum=0;QD=23.81;ReadPosRankSum=-0.316;SOR=1;DP=22;AF=1;MLEAC=4;MLEAF=1;AN=4;AC=4	GT:AD:DP:GQ:PL	1/1:1,10:11:14:262,14,0	1/1:0,6:6:18:159,18,0
chrA1	145954796	.	A	AATAG	1083.09	PASS	ExcessHet=3.0103;FS=0;MQ=60;QD=32.38;SOR=1.101;DP=36;AF=1;MLEAC=4;MLEAF=1;AN=4;AC=4	GT:AD:DP:GQ:PL	1/1:0,12:12:36:496,36,0	1/1:0,15:15:44:603,44,0
chrA1	145990571	.	G	GTCTATCTA	1085.54	PASS	ExcessHet=3.0103;FS=0;MQ=60;QD=34.86;SOR=0.693;DP=38;AF=1;MLEAC=3;MLEAF=0.75;AN=4;AC=4	GT:AD:DP:GQ:PL	1/1:0,14:14:42:616,42,0	1/1:0,9:10:33:477,33,0
chrA1	146107029	.	GTTT	G	1068.05	PASS	BaseQRankSum=-0.838;ExcessHet=3.0103;FS=3.485;MQ=60;MQRankSum=0;QD=27.6;ReadPosRankSum=-0.475;SOR=0.673;DP=33;AF=1;MLEAC=4;MLEAF=1;AN=4;AC=4	GT:AD:DP:GQ:PL	1/1:1,10:11:23:285,23,0	1/1:0,18:18:54:799,54,0
chrA1	147116015	.	A	AT	988.66	PASS	BaseQRankSum=-0.253;ExcessHet=3.0103;FS=0;MQ=56.44;MQRankSum=-0.385;QD=28.25;ReadPosRankSum=1.65;SOR=0.33;DP=39;AF=1;MLEAC=3;MLEAF=0.75;AN=4;AC=4	GT:AD:DP:GQ:PL	1/1:1,9:10:1:245,1,0	1/1:0,25:25:75:757,75,0
chrA1	147601029	.	A	AG	238.53	PASS	ExcessHet=3.0103;FS=0;MQ=57.8;QD=26.5;SOR=4.615;DP=12;AF=1;MLEAC=4;MLEAF=1;AN=4;AC=4	GT:AD:DP:GQ:PL	1/1:0,5:5:15:141,15,0	1/1:0,4:4:12:114,12,0
chrA1	148866475	.	G	GAGGAAAGGAA	406.31	PASS	ExcessHet=3.0103;FS=0;MQ=58.78;QD=25.96;SOR=3.258;DP=22;AF=1;MLEAC=3;MLEAF=0.75;AN=4;AC=4	GT:AD:DP:GQ:PL	1/1:0,7:7:20:279,20,0	1/1:0,2:3:9:123,9,0
chrA1	149479170	.	C	CG	1253.09	PASS	ExcessHet=3.0103;FS=0;MQ=60;QD=24.35;SOR=0.941;DP=40;AF=1;MLEAC=4;MLEAF=1;AN=4;AC=4	GT:AD:DP:GQ:PL	1/1:0,19:19:57:711,57,0	1/1:0,15:15:45:558,45,0
chrA1	149916855	.	C	CA	1231.09	PASS	ExcessHet=3.0103;FS=0;MQ=60;QD=30.03;SOR=0.954;DP=44;AF=1;MLEAC=4;MLEAF=1;AN=4;AC=4	GT:AD:DP:GQ:PL	1/1:0,21:21:63:636,63,0	1/1:0,20:20:60:611,60,0
chrA1	149931743	.	C	CAA	1051.45	PASS	ExcessHet=3.0103;FS=0;MQ=60;QD=27.24;SOR=0.892;DP=36;AF=1;MLEAC=3;MLEAF=0.75;AN=4;AC=4	GT:AD:DP:GQ:PL	1/1:0,13:15:47:515,47,0	1/1:0,16:16:48:550,48,0
chrA1	150022721	.	A	AC	946.09	PASS	ExcessHet=3.0103;FS=0;MQ=60;QD=30;SOR=0.765;DP=30;AF=1;MLEAC=4;MLEAF=1;AN=4;AC=4	GT:AD:DP:GQ:PL	1/1:0,13:13:39:463,39,0	1/1:0,14:14:42:499,42,0
chrA1	150440786	.	TGAAAGAAAGAAA	T	212.2	PASS	ExcessHet=3.0103;FS=0;MQ=58.72;QD=30.66;SOR=3.611;DP=21;AF=1;MLEAC=3;MLEAF=0.75;AN=4;AC=4	GT:AD:DP:GQ:PL	1/1:0,4:4:13:182,13,0	1/1:0,1:1:3:45,3,0
chrA1	150593809	.	T	TA	601.08	PASS	ExcessHet=3.0103;FS=0;MQ=60;QD=24.04;SOR=0.77;DP=32;AF=1;MLEAC=4;MLEAF=1;AN=4;AC=4	GT:AD:DP:GQ:PL	1/1:0,12:12:36:295,36,0	1/1:0,13:13:39:322,39,0
chrA1	150660929	.	CA	C	499.3	PASS	ExcessHet=3.0103;FS=0;MQ=59.19;QD=29.37;SOR=2.303;DP=31;AF=1;MLEAC=3;MLEAF=0.75;AN=4;AC=4	GT:AD:DP:GQ:PL	1/1:0,12:12:36:376,36,0	1/1:0,5:10:14:139,14,0
chrA1	150909686	.	CA	C	958.09	PASS	ExcessHet=3.0103;FS=0;MQ=59.46;QD=28.18;SOR=0.693;DP=42;AF=1;MLEAC=4;MLEAF=1;AN=4;AC=4	GT:AD:DP:GQ:PL	1/1:0,18:18:54:516,54,0	1/1:0,16:16:48:458,48,0
chrA1	151128242	.	TGTGTGAGAGA	T	839.9	PASS	ExcessHet=3.0103;FS=0;MQ=59.87;QD=33.35;SOR=1.292;DP=38;AF=1;MLEAC=4;MLEAF=1;AN=4;AC=4	GT:AD:DP:GQ:PL	1/1:0,14:14:42:631,42,0	1/1:0,5:5:15:225,15,0
chrA1	151131295	.	GA	G	1222.09	PASS	BaseQRankSum=0.624;ExcessHet=3.0103;FS=3.203;MQ=60;MQRankSum=0;QD=26.57;ReadPosRankSum=0;SOR=0.433;DP=51;AF=1;MLEAC=4;MLEAF=1;AN=4;AC=4	GT:AD:DP:GQ:PL	1/1:1,21:22:38:566,38,0	1/1:0,24:24:72:672,72,0
chrA1	151202659	.	GTCTCTCTCTCTC	G	1144.93	PASS	BaseQRankSum=-0.18;ExcessHet=3.0103;FS=3.174;MQ=60;MQRankSum=0;QD=27.15;ReadPosRankSum=0.366;SOR=0.458;DP=39;AF=1;MLEAC=4;MLEAF=1;AN=4;AC=4	GT:AD:DP:GQ:PL	1/1:0,20:20:61:901,61,0	1/1:1,6:7:16:260,16,0
chrA1	151237944	.	A	AT	1607.09	PASS	ExcessHet=3.0103;FS=0;MQ=60;QD=29.22;SOR=0.729;DP=58;AF=1;MLEAC=4;MLEAF=1;AN=4;AC=4	GT:AD:DP:GQ:PL	1/1:0,26:26:78:791,78,0	1/1:0,29:29:86:832,86,0
chrA1	151300259	.	TC	T	553.03	PASS	BaseQRankSum=1.38;ExcessHet=3.0103;FS=0;MQ=60;MQRankSum=0;QD=24.04;ReadPosRankSum=1.38;SOR=0.399;DP=28;AF=1;MLEAC=3;MLEAF=0.75;AN=4;AC=4	GT:AD:DP:GQ:PL	1/1:0,17:17:50:443,50,0	1/1:1,5:6:2:124,2,0
chrA1	151383032	.	ATG	A	617.95	PASS	BaseQRankSum=0.524;ExcessHet=3.0103;FS=0;MQ=59.33;MQRankSum=1.65;QD=31.05;ReadPosRankSum=0.126;SOR=0.275;DP=23;AF=1;MLEAC=3;MLEAF=0.75;AN=4;AC=4	GT:AD:DP:GQ:PL	1/1:0,6:6:24:351,24,0	1/1:1,9:10:4:282,4,0
chrA1	151638057	.	A	ATG	483.02	PASS	ExcessHet=3.0103;FS=0;MQ=60;QD=28.41;SOR=1.739;DP=23;AF=1;MLEAC=4;MLEAF=1;AN=4;AC=4	GT:AD:DP:GQ:PL	1/1:0,7:7:21:209,21,0	1/1:0,10:10:30:290,30,0
chrA1	151810718	.	A	AAGAGAG	844.89	PASS	ExcessHet=3.0103;FS=0;MQ=60;QD=28.86;SOR=0.693;DP=27;AF=1;MLEAC=4;MLEAF=1;AN=4;AC=4	GT:AD:DP:GQ:PL	1/1:0,14:15:45:638,45,0	1/1:0,5:5:15:223,15,0
chrA1	151820327	.	TA	T	573.92	PASS	BaseQRankSum=1.9;ExcessHet=3.0103;FS=3.358;MQ=60;MQRankSum=0;QD=22.07;ReadPosRankSum=1.43;SOR=0.595;DP=29;AF=1;MLEAC=4;MLEAF=1;AN=4;AC=4	GT:AD:DP:GQ:PL	1/1:1,10:11:8:221,8,0	1/1:0,15:15:45:369,45,0
chrA1	152292048	.	GT	G	1295.09	PASS	ExcessHet=3.0103;FS=0;MQ=60;QD=30.12;SOR=0.836;DP=52;AF=1;MLEAC=4;MLEAF=1;AN=4;AC=4	GT:AD:DP:GQ:PL	1/1:0,22:22:66:672,66,0	1/1:0,21:21:63:639,63,0
chrA1	152644445	.	A	AT	1123.09	PASS	ExcessHet=3.0103;FS=0;MQ=59.76;QD=32.77;SOR=0.976;DP=40;AF=1;MLEAC=4;MLEAF=1;AN=4;AC=4	GT:AD:DP:GQ:PL	1/1:0,18:18:54:664,54,0	1/1:0,12:12:36:475,36,0
chrA1	153230713	.	G	GT	920.09	PASS	ExcessHet=3.0103;FS=0;MQ=60;QD=27.06;SOR=0.941;DP=38;AF=1;MLEAC=4;MLEAF=1;AN=4;AC=4	GT:AD:DP:GQ:PL	1/1:0,17:17:51:474,51,0	1/1:0,17:17:51:462,51,0
chrA1	153245540	.	CA	C	76.01	PASS	ExcessHet=3.0103;FS=0;MQ=60;QD=19;SOR=3.258;DP=6;AF=1;MLEAC=3;MLEAF=0.75;AN=4;AC=4	GT:AD:DP:GQ:PL	1/1:0,2:2:6:60,6,0	1/1:0,2:2:5:31,5,0
chrA1	153340010	.	A	ATT	596.9	PASS	ExcessHet=3.0103;FS=0;MQ=60;QD=28.35;SOR=1.061;DP=23;AF=1;MLEAC=4;MLEAF=1;AN=4;AC=4	GT:AD:DP:GQ:PL	1/1:0,12:12:36:432,36,0	1/1:0,5:5:15:181,15,0
chrA1	153588278	.	T	TA	1380.09	PASS	ExcessHet=3.0103;FS=0;MQ=60;QD=25.91;SOR=0.749;DP=36;AF=1;MLEAC=4;MLEAF=1;AN=4;AC=4	GT:AD:DP:GQ:PL	1/1:0,15:15:45:593,45,0	1/1:0,20:20:60:803,60,0
chrA1	153675211	.	A	ATTTATTTATTTATT	449.28	PASS	ExcessHet=3.0103;FS=0;MQ=57.49;QD=32.36;SOR=1.022;DP=13;AF=1;MLEAC=3;MLEAF=0.75;AN=4;AC=4	GT:AD:DP:GQ:PL	1/1:0,4:4:21:304,21,0	1/1:0,1:1:7:93,7,0
chrA1	153768511	.	CA	C	870.09	PASS	ExcessHet=3.0103;FS=0;MQ=60;QD=27.19;SOR=0.818;DP=40;AF=1;MLEAC=4;MLEAF=1;AN=4;AC=4	GT:AD:DP:GQ:PL	1/1:0,19:19:57:529,57,0	1/1:0,13:13:39:357,39,0
chrA1	154265390	.	G	GACAA	1473.09	PASS	ExcessHet=3.0103;FS=0;MQ=59.31;QD=25.59;SOR=0.941;DP=37;AF=1;MLEAC=4;MLEAF=1;AN=4;AC=4	GT:AD:DP:GQ:PL	1/1:0,19:19:57:823,57,0	1/1:0,15:15:45:666,45,0
chrA1	154424548	.	TAAAAAAA	T	71.61	PASS	ExcessHet=3.0103;FS=0;MQ=60;QD=31.13;SOR=2.303;DP=5;AF=1;MLEAC=1;MLEAF=0.25;AN=4;AC=4	GT:AD:DP:GQ:PL	1/1:0,1:1:3:45,3,0	1/1:0,0:1:3:18,3,0
chrA1	154521663	.	G	GTAAGTAAATAAATAAATAAATAAA	1129.02	PASS	ExcessHet=3.0103;FS=0;MQ=59.94;QD=29.29;SOR=0.976;DP=33;AF=1;MLEAC=4;MLEAF=1;AN=4;AC=4	GT:AD:DP:GQ:PL	1/1:0,11:11:56:852,56,0	1/1:0,3:3:21:293,21,0
chrA1	154586181	.	A	AAG	1250.09	PASS	ExcessHet=3.0103;FS=0;MQ=60;QD=25.81;SOR=1.044;DP=31;AF=1;MLEAC=4;MLEAF=1;AN=4;AC=4	GT:AD:DP:GQ:PL	1/1:0,12:12:36:534,36,0	1/1:0,19:19:57:732,57,0
chrA1	154589183	.	C	CAT	968.09	PASS	ExcessHet=3.0103;FS=0;MQ=59.39;QD=29.61;SOR=1.179;DP=36;AF=1;MLEAC=4;MLEAF=1;AN=4;AC=4	GT:AD:DP:GQ:PL	1/1:0,12:12:36:458,36,0	1/1:0,14:16:42:526,42,0
chrA1	154599350	.	CAA	C	1193.09	PASS	ExcessHet=3.0103;FS=0;MQ=60;QD=28.36;SOR=0.811;DP=41;AF=1;MLEAC=4;MLEAF=1;AN=4;AC=4	GT:AD:DP:GQ:PL	1/1:0,16:16:48:568,48,0	1/1:0,18:18:54:641,54,0
chrA1	154719293	.	G	GT	1648.09	PASS	ExcessHet=3.0103;FS=0;MQ=60;QD=30.12;SOR=0.823;DP=52;AF=1;MLEAC=4;MLEAF=1;AN=4;AC=4	GT:AD:DP:GQ:PL	1/1:0,29:29:87:1023,87,0	1/1:0,18:18:54:641,54,0
chrA1	154866374	.	CA	C	164.76	PASS	BaseQRankSum=1.38;ExcessHet=3.0103;FS=3.424;MQ=58.33;MQRankSum=0;QD=13.73;ReadPosRankSum=0.21;SOR=2.303;DP=22;AF=1;MLEAC=3;MLEAF=0.75;AN=4;AC=4	GT:AD:DP:GQ:PL	1/1:1,5:6:8:91,8,0	1/1:1,5:6:8:90,8,0
chrA1	155052217	.	T	A	140.97	PASS	ExcessHet=3.0103;FS=0;MQ=60;QD=28.42;SOR=1.329;DP=15;AF=1;MLEAC=2;MLEAF=0.5;AN=4;AC=4	GT:AD:DP:GQ:PL	1/1:0,2:2:9:80,9,0	1/1:0,2:4:9:80,9,0
chrA1	155739494	.	T	TA	716.09	PASS	ExcessHet=3.0103;FS=0;MQ=60;QD=27.54;SOR=1.22;DP=29;AF=1;MLEAC=4;MLEAF=1;AN=4;AC=4	GT:AD:DP:GQ:PL	1/1:0,12:12:36:338,36,0	1/1:0,14:14:42:394,42,0
chrA1	156190527	.	ACTCT	A	1245.09	PASS	ExcessHet=3.0103;FS=0;MQ=60;QD=27.25;SOR=0.906;DP=33;AF=1;MLEAC=4;MLEAF=1;AN=4;AC=4	GT:AD:DP:GQ:PL	1/1:0,12:12:36:531,36,0	1/1:0,17:17:51:730,51,0
chrA1	156196596	.	A	ATT	1037.08	PASS	ExcessHet=3.0103;FS=0;MQ=60;QD=34.57;SOR=2.303;DP=34;AF=1;MLEAC=4;MLEAF=1;AN=4;AC=4	GT:AD:DP:GQ:PL	1/1:0,11:11:33:398,33,0	1/1:0,19:19:56:655,56,0
chrA1	156231676	.	G	GA	309.9	PASS	ExcessHet=3.0103;FS=0;MQ=59.31;QD=19.37;SOR=2.049;DP=29;AF=1;MLEAC=4;MLEAF=1;AN=4;AC=4	GT:AD:DP:GQ:PL	1/1:0,11:11:33:224,33,0	1/1:0,5:5:15:102,15,0
chrA1	156283004	.	A	ATATAT	72.17	PASS	ExcessHet=3.0103;FS=0;MQ=60;QD=34.29;SOR=0.693;DP=11;AF=1;MLEAC=3;MLEAF=0.75;AN=4;AC=4	GT:AD:DP:GQ:PL	1/1:0,1:2:11:96,11,0	1/1:0,0:0:3:41,3,0
chrA1	156314556	.	CT	C	620.08	PASS	ExcessHet=3.0103;FS=0;MQ=59.7;QD=25.84;SOR=1.051;DP=26;AF=1;MLEAC=4;MLEAF=1;AN=4;AC=4	GT:AD:DP:GQ:PL	1/1:0,14:14:42:371,42,0	1/1:0,10:10:30:265,30,0
chrA1	156327343	.	AG	A	553.74	PASS	BaseQRankSum=0.745;ExcessHet=3.0103;FS=0;MQ=58.26;MQRankSum=3.62;QD=27.69;ReadPosRankSum=-0.58;SOR=0.693;DP=25;AF=1;MLEAC=4;MLEAF=1;AN=4;AC=4	GT:AD:DP:GQ:PL	1/1:0,8:8:24:253,24,0	1/1:1,11:12:10:317,10,0
chrA1	156334469	.	T	TG	703.03	PASS	ExcessHet=3.0103;FS=0;MQ=60;QD=28.12;SOR=0.77;DP=26;AF=1;MLEAC=4;MLEAF=1;AN=4;AC=4	GT:AD:DP:GQ:PL	1/1:0,7:7:21:203,21,0	1/1:0,18:18:54:516,54,0
chrA1	156343576	.	CAAAACA	C	931.07	PASS	ExcessHet=3.0103;FS=0;MQ=60;QD=29.39;SOR=1.23;DP=32;AF=1;MLEAC=4;MLEAF=1;AN=4;AC=4	GT:AD:DP:GQ:PL	1/1:0,12:12:37:541,37,0	1/1:0,9:9:27:406,27,0
chrA1	156434519	.	A	ATGTG	1501.09	PASS	ExcessHet=3.0103;FS=0;MQ=60;QD=30.67;SOR=0.941;DP=39;AF=1;MLEAC=4;MLEAF=1;AN=4;AC=4	GT:AD:DP:GQ:PL	1/1:0,16:16:48:707,48,0	1/1:0,18:18:54:810,54,0
chrA1	156514727	.	C	CTGTT	1706.09	PASS	ExcessHet=3.0103;FS=0;MQ=60;QD=30.72;SOR=1.981;DP=41;AF=1;MLEAC=4;MLEAF=1;AN=4;AC=4	GT:AD:DP:GQ:PL	1/1:0,19:19:56:784,56,0	1/1:0,21:21:63:938,63,0
chrA1	156516196	.	ATT	A	1317.09	PASS	ExcessHet=3.0103;FS=0;MQ=60;QD=29.3;SOR=0.749;DP=40;AF=1;MLEAC=4;MLEAF=1;AN=4;AC=4	GT:AD:DP:GQ:PL	1/1:0,20:20:60:764,60,0	1/1:0,15:15:45:569,45,0
chrA1	156528602	.	A	AC	1363.09	PASS	ExcessHet=3.0103;FS=0;MQ=60;QD=28.7;SOR=1.432;DP=39;AF=1;MLEAC=4;MLEAF=1;AN=4;AC=4	GT:AD:DP:GQ:PL	1/1:0,14:14:42:523,42,0	1/1:0,23:23:69:856,69,0
chrA1	156543483	.	A	ATGTG	1677.09	PASS	ExcessHet=3.0103;FS=0;MQ=60;QD=31.78;SOR=0.798;DP=51;AF=1;MLEAC=4;MLEAF=1;AN=4;AC=4	GT:AD:DP:GQ:PL	1/1:0,14:14:42:630,42,0	1/1:0,24:24:72:1063,72,0
chrA1	156567132	.	A	ACCC	223.3	PASS	ExcessHet=3.0103;FS=0;MQ=60;QD=29.94;SOR=2.584;DP=18;AF=1;MLEAC=3;MLEAF=0.75;AN=4;AC=4	GT:AD:DP:GQ:PL	1/1:0,1:1:3:45,3,0	1/1:0,6:6:17:193,17,0
chrA1	156590759	.	ATT	A	1820.09	PASS	ExcessHet=3.0103;FS=0;MQ=60;QD=28.07;SOR=0.866;DP=56;AF=1;MLEAC=4;MLEAF=1;AN=4;AC=4	GT:AD:DP:GQ:PL	1/1:0,27:27:81:1029,81,0	1/1:0,21:21:63:807,63,0
chrA1	157142157	.	T	TG	1368.09	PASS	ExcessHet=3.0103;FS=0;MQ=60;QD=32.27;SOR=0.746;DP=38;AF=1;MLEAC=4;MLEAF=1;AN=4;AC=4	GT:AD:DP:GQ:PL	1/1:0,14:14:42:524,42,0	1/1:0,23:23:69:860,69,0
chrA1	157252110	.	T	TC	959.95	PASS	ExcessHet=3.0103;FS=0;MQ=53.48;QD=33.1;SOR=0.976;DP=37;AF=1;MLEAC=4;MLEAF=1;AN=4;AC=4	GT:AD:DP:GQ:PL	1/1:0,17:17:51:551,51,0	1/1:0,12:13:40:425,40,0
chrA1	157302054	.	A	AGATT	1379.08	PASS	ExcessHet=3.0103;FS=0;MQ=58.31;QD=28.91;SOR=1.609;DP=34;AF=1;MLEAC=4;MLEAF=1;AN=4;AC=4	GT:AD:DP:GQ:PL	1/1:0,10:10:57:855,57,0	1/1:0,6:6:36:540,36,0
chrA1	157309431	.	A	AT	1419.09	PASS	BaseQRankSum=-0.488;ExcessHet=3.0103;FS=3.222;MQ=59.79;MQRankSum=0;QD=33.79;ReadPosRankSum=-1.158;SOR=0.453;DP=43;AF=1;MLEAC=4;MLEAF=1;AN=4;AC=4	GT:AD:DP:GQ:PL	1/1:1,17:18:48:523,48,0	1/1:0,24:24:72:912,72,0
chrA1	157435282	.	GA	G	1009.08	PASS	ExcessHet=3.0103;FS=0;MQ=60;QD=28.03;SOR=0.804;DP=42;AF=1;MLEAC=4;MLEAF=1;AN=4;AC=4	GT:AD:DP:GQ:PL	1/1:0,11:11:33:315,33,0	1/1:0,25:25:75:710,75,0
chrA1	157530634	.	AT	A	850.09	PASS	ExcessHet=3.0103;FS=0;MQ=60;QD=29.31;SOR=0.76;DP=36;AF=1;MLEAC=4;MLEAF=1;AN=4;AC=4	GT:AD:DP:GQ:PL	1/1:0,15:15:45:445,45,0	1/1:0,14:14:42:421,42,0
chrA1	158738845	.	GC	G	465.97	PASS	ExcessHet=3.0103;FS=0;MQ=59.21;QD=27.41;SOR=1.739;DP=22;AF=1;MLEAC=4;MLEAF=1;AN=4;AC=4	GT:AD:DP:GQ:PL	1/1:0,6:6:18:172,18,0	1/1:0,11:11:33:310,33,0
chrA1	158981972	.	A	AAT	284.53	PASS	ExcessHet=3.0103;FS=0;MQ=60;QD=31.61;SOR=2.093;DP=12;AF=1;MLEAC=4;MLEAF=1;AN=4;AC=4	GT:AD:DP:GQ:PL	1/1:0,4:4:12:134,12,0	1/1:0,5:5:15:167,15,0
chrA1	160562985	.	TC	T	683.9	PASS	ExcessHet=3.0103;FS=0;MQ=60;QD=28.5;SOR=2.124;DP=31;AF=1;MLEAC=4;MLEAF=1;AN=4;AC=4	GT:AD:DP:GQ:PL	1/1:0,19:19:57:550,57,0	1/1:0,5:5:15:150,15,0
chrA1	160607190	.	T	TAA	1165.09	PASS	ExcessHet=3.0103;FS=0;MQ=60;QD=28.56;SOR=0.957;DP=40;AF=1;MLEAC=4;MLEAF=1;AN=4;AC=4	GT:AD:DP:GQ:PL	1/1:0,13:13:39:480,39,0	1/1:0,19:19:57:701,57,0
chrA1	160650073	.	T	TAAAAAAAA	449.67	PASS	ExcessHet=3.0103;FS=0;MQ=60;QD=24.71;SOR=4.804;DP=27;AF=1;MLEAC=4;MLEAF=1;AN=4;AC=4	GT:AD:DP:GQ:PL	1/1:0,6:6:17:268,17,0	1/1:0,4:4:14:198,14,0
chrA1	160675481	.	T	TTCTCTCTCTCTCTC	445.74	PASS	ExcessHet=3.0103;FS=0;MQ=60;QD=26.08;SOR=2.494;DP=17;AF=1;MLEAC=4;MLEAF=1;AN=4;AC=4	GT:AD:DP:GQ:PL	1/1:0,6:6:18:238,18,0	1/1:0,5:5:15:224,15,0
chrA1	160808362	.	G	GT	1108.09	PASS	ExcessHet=3.0103;FS=0;MQ=60;QD=29.95;SOR=0.746;DP=41;AF=1;MLEAC=4;MLEAF=1;AN=4;AC=4	GT:AD:DP:GQ:PL	1/1:0,19:19:57:579,57,0	1/1:0,18:18:54:545,54,0
chrA1	160851976	.	T	TA	714.08	PASS	ExcessHet=3.0103;FS=0;MQ=58.36;QD=27.46;SOR=0.846;DP=28;AF=1;MLEAC=4;MLEAF=1;AN=4;AC=4	GT:AD:DP:GQ:PL	1/1:0,11:11:33:308,33,0	1/1:0,15:15:45:422,45,0
chrA1	160856061	.	G	GTATT	1135.9	PASS	ExcessHet=3.0103;FS=0;MQ=60;QD=26.76;SOR=1.022;DP=40;AF=1;MLEAC=4;MLEAF=1;AN=4;AC=4	GT:AD:DP:GQ:PL	1/1:0,5:5:15:225,15,0	1/1:0,21:21:63:927,63,0
chrA1	160856484	.	C	CATATATATATATATAT	673.01	PASS	ExcessHet=3.0103;FS=0;MQ=59.07;QD=28.43;SOR=0.941;DP=22;AF=1;MLEAC=4;MLEAF=1;AN=4;AC=4	GT:AD:DP:GQ:PL	1/1:0,9:9:27:375,27,0	1/1:0,7:7:21:314,21,0
chrA1	160909762	.	C	CTT	2089.09	PASS	ExcessHet=3.0103;FS=0;MQ=60;QD=30.52;SOR=0.866;DP=50;AF=1;MLEAC=4;MLEAF=1;AN=4;AC=4	GT:AD:DP:GQ:PL	1/1:0,22:22:66:990,66,0	1/1:0,24:26:75:1115,75,0
chrA1	160911124	.	TA	T	1091.09	PASS	ExcessHet=3.0103;FS=0;MQ=60;QD=27.98;SOR=0.85;DP=41;AF=1;MLEAC=4;MLEAF=1;AN=4;AC=4	GT:AD:DP:GQ:PL	1/1:0,19:19:57:540,57,0	1/1:0,20:20:60:567,60,0
chrA1	161079183	.	GTCTC	G	1774.09	PASS	ExcessHet=3.0103;FS=0;MQ=60;QD=32.01;SOR=1.075;DP=50;AF=1;MLEAC=4;MLEAF=1;AN=4;AC=4	GT:AD:DP:GQ:PL	1/1:0,22:22:66:990,66,0	1/1:0,19:19:57:800,57,0
chrA1	161114079	.	TA	T	901.09	PASS	ExcessHet=3.0103;FS=0;MQ=60;QD=28.16;SOR=0.818;DP=38;AF=1;MLEAC=4;MLEAF=1;AN=4;AC=4	GT:AD:DP:GQ:PL	1/1:0,15:15:45:430,45,0	1/1:0,17:17:51:487,51,0
chrA1	161201759	.	A	ACT	1387.08	PASS	ExcessHet=3.0103;FS=0;MQ=60;QD=28.96;SOR=0.957;DP=35;AF=1;MLEAC=4;MLEAF=1;AN=4;AC=4	GT:AD:DP:GQ:PL	1/1:0,22:22:66:955,66,0	1/1:0,10:10:30:448,30,0
chrA1	161203073	.	T	C	1421.13	PASS	ExcessHet=3.0103;FS=0;MQ=60;QD=29.85;SOR=0.984;DP=40;AF=1;MLEAC=4;MLEAF=1;AN=4;AC=4	GT:AD:DP:GQ:PL	1/1:0,16:16:48:617,48,0	1/1:0,21:21:63:820,63,0
chrA1	161208406	.	C	G	1645.13	PASS	ExcessHet=3.0103;FS=0;MQ=60;QD=27.87;SOR=0.784;DP=47;AF=1;MLEAC=4;MLEAF=1;AN=4;AC=4	GT:AD:DP:GQ:PL	1/1:0,22:22:66:840,66,0	1/1:0,22:22:66:821,66,0
chrA1	161243426	.	TA	T	1603.09	PASS	ExcessHet=3.0103;FS=0;MQ=60;QD=30.25;SOR=0.892;DP=59;AF=1;MLEAC=4;MLEAF=1;AN=4;AC=4	GT:AD:DP:GQ:PL	1/1:0,22:22:66:675,66,0	1/1:0,31:31:93:944,93,0
chrA1	161309060	.	A	AGAGAGAGAGAGAGAGAGAGAGCGCACATGAGTGGAGGAAGAGGAGG	842.05	PASS	ExcessHet=3.0103;FS=0;MQ=56.61;QD=26.49;SOR=1.402;DP=27;AF=1;MLEAC=4;MLEAF=1;AN=4;AC=4	GT:AD:DP:GQ:PL	1/1:0,8:8:24:359,24,0	1/1:0,12:12:35:499,35,0
chrA1	161334083	.	ATATATATATG	A	658.78	PASS	ExcessHet=3.0103;FS=0;MQ=55.3;QD=30.66;SOR=1.27;DP=18;AF=1;MLEAC=4;MLEAF=1;AN=4;AC=4	GT:AD:DP:GQ:PL	1/1:0,8:8:33:495,33,0	1/1:0,3:3:12:180,12,0
chrA1	161382584	.	AAGAG	A	963.6	PASS	ExcessHet=3.0103;FS=0;MQ=60;MQRankSum=0;QD=30.74;SOR=0.582;DP=27;AF=1;MLEAC=3;MLEAF=0.75;AN=4;AC=4	GT:AD:DP:GQ:PL	1/1:1,12:13:5:498,5,0	1/1:0,11:11:33:481,33,0
chrA1	161457936	.	C	CACACACTA	1048.11	PASS	BaseQRankSum=0.798;ExcessHet=3.0103;FS=0;MQ=59.15;MQRankSum=0;QD=27.7;ReadPosRankSum=1.62;SOR=0.382;DP=36;AF=1;MLEAC=3;MLEAF=0.75;AN=4;AC=4	GT:AD:DP:GQ:PL	1/1:0,9:11:41:568,41,0	1/1:1,13:14:6:496,6,0
chrA1	161474354	.	A	AT	776.09	PASS	ExcessHet=3.0103;FS=0;MQ=59.84;QD=29.85;SOR=1.445;DP=30;AF=1;MLEAC=4;MLEAF=1;AN=4;AC=4	GT:AD:DP:GQ:PL	1/1:0,14:14:42:427,42,0	1/1:0,12:12:36:365,36,0
chrA1	161502184	.	A	ATTAT	1154.09	PASS	ExcessHet=3.0103;FS=0;MQ=60;QD=28.96;SOR=0.846;DP=27;AF=1;MLEAC=4;MLEAF=1;AN=4;AC=4	GT:AD:DP:GQ:PL	1/1:0,13:13:39:585,39,0	1/1:0,13:13:39:585,39,0
chrA1	161510478	.	TA	T	1154.09	PASS	ExcessHet=3.0103;FS=0;MQ=60;QD=29.59;SOR=0.743;DP=42;AF=1;MLEAC=4;MLEAF=1;AN=4;AC=4	GT:AD:DP:GQ:PL	1/1:0,14:14:42:419,42,0	1/1:0,25:25:75:751,75,0
chrA1	161532321	.	TAAAA	T	1334.09	PASS	ExcessHet=3.0103;FS=0;MQ=60;QD=31.67;SOR=1.329;DP=31;AF=1;MLEAC=4;MLEAF=1;AN=4;AC=4	GT:AD:DP:GQ:PL	1/1:0,14:14:42:630,42,0	1/1:0,16:16:48:720,48,0
chrA1	161534418	.	A	AT	1359.08	PASS	BaseQRankSum=0.271;ExcessHet=3.0103;FS=3.123;MQ=60;MQRankSum=0;QD=34.85;ReadPosRankSum=1.49;SOR=0.386;DP=41;AF=1;MLEAC=4;MLEAF=1;AN=4;AC=4	GT:AD:DP:GQ:PL	1/1:1,20:21:30:708,30,0	1/1:0,18:18:54:667,54,0
chrA1	161541743	.	AG	A	1374.09	PASS	ExcessHet=3.0103;FS=0;MQ=60;QD=26.63;SOR=0.693;DP=41;AF=1;MLEAC=4;MLEAF=1;AN=4;AC=4	GT:AD:DP:GQ:PL	1/1:0,26:26:78:940,78,0	1/1:0,12:12:36:450,36,0
chrA1	161591562	.	GAA	G	1251.09	PASS	ExcessHet=3.0103;FS=0;MQ=60;QD=34.35;SOR=1.022;DP=38;AF=1;MLEAC=4;MLEAF=1;AN=4;AC=4	GT:AD:DP:GQ:PL	1/1:0,15:15:45:579,45,0	1/1:0,18:18:54:688,54,0
chrA1	161605077	.	C	CA	2070.09	PASS	ExcessHet=3.0103;FS=0;MQ=59.18;QD=31.01;SOR=1.358;DP=54;AF=1;MLEAC=4;MLEAF=1;AN=4;AC=4	GT:AD:DP:GQ:PL	1/1:0,23:23:69:928,69,0	1/1:0,29:29:87:1158,87,0
chrA1	161658936	.	TAA	T	874.07	PASS	ExcessHet=3.0103;FS=0;MQ=60;QD=34.96;SOR=1.136;DP=32;AF=1;MLEAC=4;MLEAF=1;AN=4;AC=4	GT:AD:DP:GQ:PL	1/1:0,9:9:27:321,27,0	1/1:0,16:16:48:569,48,0
chrA1	161666016	.	G	GT	1727.09	PASS	ExcessHet=3.0103;FS=0;MQ=60;QD=29.08;SOR=1.329;DP=46;AF=1;MLEAC=4;MLEAF=1;AN=4;AC=4	GT:AD:DP:GQ:PL	1/1:0,11:11:66:900,66,0	1/1:0,11:11:63:843,63,0
chrA1	161698082	.	A	ACC	409.78	PASS	ExcessHet=3.0103;FS=0;MQ=60;QD=29.56;SOR=3.442;DP=18;AF=1;MLEAC=4;MLEAF=1;AN=4;AC=4	GT:AD:DP:GQ:PL	1/1:0,8:8:24:310,24,0	1/1:0,3:3:9:116,9,0
chrA1	161737885	.	TA	T	606.02	PASS	ExcessHet=3.0103;FS=0;MQ=60;QD=27.55;SOR=0.693;DP=27;AF=1;MLEAC=4;MLEAF=1;AN=4;AC=4	GT:AD:DP:GQ:PL	1/1:0,7:7:21:198,21,0	1/1:0,15:15:45:424,45,0
chrA1	161756169	.	AT	A	1192.09	PASS	ExcessHet=3.0103;FS=0;MQ=60;QD=23.28;SOR=0.826;DP=37;AF=1;MLEAC=4;MLEAF=1;AN=4;AC=4	GT:AD:DP:GQ:PL	1/1:0,15:15:45:602,45,0	1/1:0,15:15:45:606,45,0
chrA1	161765436	.	A	AT	792.09	PASS	ExcessHet=3.0103;FS=0;MQ=60;QD=24;SOR=1.352;DP=36;AF=1;MLEAC=4;MLEAF=1;AN=4;AC=4	GT:AD:DP:GQ:PL	1/1:0,20:20:60:489,60,0	1/1:0,13:13:39:319,39,0
chrA1	161789866	.	G	A	1578.13	PASS	ExcessHet=3.0103;FS=0;MQ=60;QD=26.08;SOR=0.793;DP=42;AF=1;MLEAC=4;MLEAF=1;AN=4;AC=4	GT:AD:DP:GQ:PL	1/1:0,17:17:51:645,51,0	1/1:0,23:23:69:949,69,0
chrA1	161803423	.	C	CAAAAAA	604.96	PASS	ExcessHet=3.0103;FS=0;MQ=60;QD=30.67;SOR=1.329;DP=24;AF=1;MLEAC=4;MLEAF=1;AN=4;AC=4	GT:AD:DP:GQ:PL	1/1:0,7:7:21:314,21,0	1/1:0,7:7:21:307,21,0
chrA1	161812394	.	T	TAGATAGATAGATAGATAGAC	1245.09	PASS	ExcessHet=3.0103;FS=0;MQ=60;QD=27.84;SOR=0.784;DP=34;AF=1;MLEAC=4;MLEAF=1;AN=4;AC=4	GT:AD:DP:GQ:PL	1/1:0,9:9:38:504,38,0	1/1:0,12:12:51:757,51,0
chrA1	161817623	.	GT	G	842.08	PASS	ExcessHet=3.0103;FS=0;MQ=60;QD=28.07;SOR=0.826;DP=33;AF=1;MLEAC=4;MLEAF=1;AN=4;AC=4	GT:AD:DP:GQ:PL	1/1:0,11:11:33:314,33,0	1/1:0,19:19:57:544,57,0
chrA1	161825229	.	G	GA	1420.09	PASS	ExcessHet=3.0103;FS=0;MQ=60;QD=30.87;SOR=0.976;DP=49;AF=1;MLEAC=4;MLEAF=1;AN=4;AC=4	GT:AD:DP:GQ:PL	1/1:0,18:18:54:562,54,0	1/1:0,28:28:84:874,84,0
chrA1	161865707	.	T	TA	929.08	PASS	ExcessHet=3.0103;FS=0;MQ=60;QD=34.41;SOR=1.528;DP=29;AF=1;MLEAC=4;MLEAF=1;AN=4;AC=4	GT:AD:DP:GQ:PL	1/1:0,11:11:33:383,33,0	1/1:0,16:16:48:562,48,0
chrA1	161892700	.	T	TA	929.09	PASS	ExcessHet=3.0103;FS=0;MQ=60;QD=29.97;SOR=1.044;DP=38;AF=1;MLEAC=4;MLEAF=1;AN=4;AC=4	GT:AD:DP:GQ:PL	1/1:0,16:16:48:488,48,0	1/1:0,15:15:45:457,45,0
chrA1	161971745	.	TA	T	1087.09	PASS	ExcessHet=3.0103;FS=0;MQ=60;QD=28.61;SOR=1.04;DP=39;AF=1;MLEAC=4;MLEAF=1;AN=4;AC=4	GT:AD:DP:GQ:PL	1/1:0,18:18:54:521,54,0	1/1:0,20:20:60:582,60,0
chrA1	161974417	.	G	GT	1339.09	PASS	ExcessHet=3.0103;FS=0;MQ=60;QD=29.76;SOR=0.829;DP=47;AF=1;MLEAC=4;MLEAF=1;AN=4;AC=4	GT:AD:DP:GQ:PL	1/1:0,19:19:57:577,57,0	1/1:0,26:26:78:778,78,0
chrA1	162003147	.	A	AAC	1388.09	PASS	ExcessHet=3.0103;FS=0;MQ=60;QD=28.16;SOR=1.179;DP=35;AF=1;MLEAC=4;MLEAF=1;AN=4;AC=4	GT:AD:DP:GQ:PL	1/1:0,18:18:54:755,54,0	1/1:0,15:15:45:649,45,0
chrA1	162005186	.	TC	T	1010.09	PASS	ExcessHet=3.0103;FS=0;MQ=60;QD=33.67;SOR=0.976;DP=32;AF=1;MLEAC=4;MLEAF=1;AN=4;AC=4	GT:AD:DP:GQ:PL	1/1:0,12:12:36:409,36,0	1/1:0,18:18:54:617,54,0
chrA1	162023428	.	T	TC	1243.09	PASS	ExcessHet=3.0103;FS=0;MQ=60;QD=29.02;SOR=0.811;DP=37;AF=1;MLEAC=4;MLEAF=1;AN=4;AC=4	GT:AD:DP:GQ:PL	1/1:0,17:17:51:623,51,0	1/1:0,17:17:51:636,51,0
chrA1	162026686	.	C	CTT	865.08	PASS	ExcessHet=3.0103;FS=0;MQ=59.96;QD=31.78;SOR=1.27;DP=25;AF=1;MLEAC=4;MLEAF=1;AN=4;AC=4	GT:AD:DP:GQ:PL	1/1:0,14:14:40:478,40,0	1/1:0,10:10:30:403,30,0
chrA1	162030537	.	C	CCCCA	417	PASS	ExcessHet=3.0103;FS=0;MQ=60;QD=32.95;SOR=3.442;DP=19;AF=1;MLEAC=4;MLEAF=1;AN=4;AC=4	GT:AD:DP:GQ:PL	1/1:0,4:4:21:182,21,0	1/1:0,7:7:27:251,27,0
chrA1	162036503	.	A	AT	681.03	PASS	ExcessHet=3.0103;FS=0;MQ=56.72;QD=28.38;SOR=0.859;DP=29;AF=1;MLEAC=4;MLEAF=1;AN=4;AC=4	GT:AD:DP:GQ:PL	1/1:0,7:7:21:203,21,0	1/1:0,17:17:51:494,51,0
chrA1	162044986	.	TAA	T	1030.08	PASS	ExcessHet=3.0103;FS=0;MQ=60;QD=29.29;SOR=0.765;DP=34;AF=1;MLEAC=4;MLEAF=1;AN=4;AC=4	GT:AD:DP:GQ:PL	1/1:0,17:17:50:646,50,0	1/1:0,10:10:30:400,30,0
chrA1	162077690	.	T	A	746.12	PASS	ExcessHet=3.0103;FS=0;MQ=60;QD=31.09;SOR=1.051;DP=29;AF=1;MLEAC=4;MLEAF=1;AN=4;AC=4	GT:AD:DP:GQ:PL	1/1:0,13:13:45:431,45,0	1/1:0,11:11:33:331,33,0
chrA1	162115918	.	T	TTCTCTCTCTCTCTCTCTCTGTCTCTCTC	543.8	PASS	ExcessHet=3.0103;FS=0;MQ=58.34;QD=33.99;SOR=0.941;DP=27;AF=1;MLEAC=4;MLEAF=1;AN=4;AC=4	GT:AD:DP:GQ:PL	1/1:0,11:11:30:393,30,0	1/1:0,5:5:13:167,13,0
chrA1	162138856	.	TTTGG	T	2197.09	PASS	ExcessHet=3.0103;FS=0;MQ=60;QD=32.29;SOR=0.9;DP=54;AF=1;MLEAC=4;MLEAF=1;AN=4;AC=4	GT:AD:DP:GQ:PL	1/1:0,27:27:81:1163,81,0	1/1:0,24:24:72:1050,72,0
chrA1	162175313	.	C	CAAAAA	1381.09	PASS	ExcessHet=3.0103;FS=0;MQ=60;QD=30.04;SOR=1.284;DP=35;AF=1;MLEAC=4;MLEAF=1;AN=4;AC=4	GT:AD:DP:GQ:PL	1/1:0,20:20:60:861,60,0	1/1:0,12:12:36:536,36,0
chrA1	162245484	.	T	TAAA	839.05	PASS	ExcessHet=3.0103;FS=0;MQ=60;QD=29.1;SOR=1.127;DP=25;AF=1;MLEAC=4;MLEAF=1;AN=4;AC=4	GT:AD:DP:GQ:PL	1/1:0,12:12:36:538,36,0	1/1:0,8:8:24:317,24,0
chrA1	162251042	.	CGGAGGAGGAGGAGGAGGAGGAGAAGGA	C	1299.09	PASS	ExcessHet=3.0103;FS=0;MQ=59.42;QD=27.04;SOR=0.976;DP=46;AF=1;MLEAC=4;MLEAF=1;AN=4;AC=4	GT:AD:DP:GQ:PL	1/1:0,14:14:43:632,43,0	1/1:0,16:16:50:683,50,0
chrA1	162286183	.	C	CAGAT	1272.09	PASS	ExcessHet=3.0103;FS=0;MQ=60;QD=34.38;SOR=1.255;DP=30;AF=1;MLEAC=4;MLEAF=1;AN=4;AC=4	GT:AD:DP:GQ:PL	1/1:0,14:14:42:613,42,0	1/1:0,15:15:45:675,45,0
chrA1	162377095	.	T	TG	884.09	PASS	ExcessHet=3.0103;FS=0;MQ=60;QD=30.49;SOR=0.76;DP=35;AF=1;MLEAC=4;MLEAF=1;AN=4;AC=4	GT:AD:DP:GQ:PL	1/1:0,16:16:48:496,48,0	1/1:0,13:13:39:404,39,0
chrA1	162405079	.	G	A	1832.13	PASS	BaseQRankSum=1.76;ExcessHet=3.0103;FS=3.768;MQ=60;MQRankSum=0;QD=28.56;ReadPosRankSum=0.378;SOR=0.829;DP=56;AF=1;MLEAC=4;MLEAF=1;AN=4;AC=4	GT:AD:DP:GQ:PL	1/1:1,22:23:59:805,59,0	1/1:0,27:27:81:1043,81,0
chrA1	162412140	.	CG	C	1463.09	PASS	ExcessHet=3.0103;FS=0;MQ=60;QD=25.24;SOR=0.793;DP=45;AF=1;MLEAC=4;MLEAF=1;AN=4;AC=4	GT:AD:DP:GQ:PL	1/1:0,17:17:51:635,51,0	1/1:0,23:23:69:844,69,0
chrA1	162433306	.	TACACACACAC	T	731.97	PASS	ExcessHet=3.0103;FS=0;MQ=60;QD=33.17;SOR=1.739;DP=26;AF=1;MLEAC=4;MLEAF=1;AN=4;AC=4	GT:AD:DP:GQ:PL	1/1:0,6:6:18:257,18,0	1/1:0,11:11:33:491,33,0
chrA1	162499510	.	T	TA	922.08	PASS	ExcessHet=3.0103;FS=0;MQ=60;QD=34.15;SOR=0.922;DP=28;AF=1;MLEAC=4;MLEAF=1;AN=4;AC=4	GT:AD:DP:GQ:PL	1/1:0,10:10:30:355,30,0	1/1:0,17:17:51:583,51,0
chrA1	162504300	.	C	T	1381.13	PASS	ExcessHet=3.0103;FS=0;MQ=60;QD=27.68;SOR=1.209;DP=37;AF=1;MLEAC=4;MLEAF=1;AN=4;AC=4	GT:AD:DP:GQ:PL	1/1:0,15:15:45:590,45,0	1/1:0,21:21:63:807,63,0
chrA1	162505618	.	G	A	1333.13	PASS	ExcessHet=3.0103;FS=0;MQ=60;QD=33.84;SOR=1.27;DP=37;AF=1;MLEAC=4;MLEAF=1;AN=4;AC=4	GT:AD:DP:GQ:PL	1/1:0,17:17:51:672,51,0	1/1:0,20:20:59:677,59,0
chrA1	162630281	.	C	CTCTT	165.39	PASS	ExcessHet=3.0103;FS=0;MQ=60;QD=25.52;SOR=1.609;DP=8;AF=1;MLEAC=3;MLEAF=0.75;AN=4;AC=4	GT:AD:DP:GQ:PL	1/1:0,1:1:3:45,3,0	1/1:0,3:3:9:135,9,0
chrA1	162658818	.	C	A	1718.13	PASS	ExcessHet=3.0103;FS=0;MQ=60;QD=31.87;SOR=0.919;DP=49;AF=1;MLEAC=4;MLEAF=1;AN=4;AC=4	GT:AD:DP:GQ:PL	1/1:0,21:21:63:827,63,0	1/1:0,26:26:77:907,77,0
chrA1	162727978	.	AAAGG	A	1212.09	PASS	ExcessHet=3.0103;FS=0;MQ=60;QD=33.29;SOR=0.76;DP=39;AF=1;MLEAC=4;MLEAF=1;AN=4;AC=4	GT:AD:DP:GQ:PL	1/1:0,15:15:45:623,45,0	1/1:0,14:14:42:605,42,0
chrA1	162740614	.	T	TAC	962.07	PASS	ExcessHet=3.0103;FS=0;MQ=60;QD=30.71;SOR=1.445;DP=29;AF=1;MLEAC=4;MLEAF=1;AN=4;AC=4	GT:AD:DP:GQ:PL	1/1:0,9:9:27:332,27,0	1/1:0,17:17:51:646,51,0
chrA1	162789299	.	C	CAG	615.05	PASS	ExcessHet=3.0103;FS=0;MQ=58.58;QD=34.17;SOR=2.303;DP=29;AF=1;MLEAC=4;MLEAF=1;AN=4;AC=4	GT:AD:DP:GQ:PL	1/1:0,9:9:27:314,27,0	1/1:0,9:9:27:317,27,0
chrA1	162810783	.	C	CACA	995.08	PASS	ExcessHet=3.0103;FS=0;MQ=60;QD=29.04;SOR=1.27;DP=28;AF=1;MLEAC=4;MLEAF=1;AN=4;AC=4	GT:AD:DP:GQ:PL	1/1:0,14:14:42:594,42,0	1/1:0,10:10:30:417,30,0
chrA1	162856968	.	GTCTTTCTT	G	732.04	PASS	ExcessHet=3.0103;FS=0;MQ=58.33;QD=30.75;SOR=0.804;DP=23;AF=1;MLEAC=4;MLEAF=1;AN=4;AC=4	GT:AD:DP:GQ:PL	1/1:0,8:8:24:359,24,0	1/1:0,9:9:27:389,27,0
chrA1	162858321	.	CT	C	649.05	PASS	ExcessHet=3.0103;FS=0;MQ=60;QD=24.96;SOR=1.445;DP=31;AF=1;MLEAC=4;MLEAF=1;AN=4;AC=4	GT:AD:DP:GQ:PL	1/1:0,8:8:24:203,24,0	1/1:0,18:18:54:462,54,0
chrA1	162863173	.	T	TA	761.07	PASS	ExcessHet=3.0103;FS=0;MQ=57.75;QD=26.24;SOR=1.071;DP=34;AF=1;MLEAC=4;MLEAF=1;AN=4;AC=4	GT:AD:DP:GQ:PL	1/1:0,9:9:27:241,27,0	1/1:0,20:20:60:536,60,0
chrA1	162864363	.	G	GA	652.08	PASS	ExcessHet=3.0103;FS=0;MQ=60;QD=28.35;SOR=1.708;DP=27;AF=1;MLEAC=4;MLEAF=1;AN=4;AC=4	GT:AD:DP:GQ:PL	1/1:0,11:11:33:320,33,0	1/1:0,12:12:36:348,36,0
chrA1	162886239	.	C	CCT	642.06	PASS	ExcessHet=3.0103;FS=0;MQ=60;QD=33.79;SOR=1.022;DP=26;AF=1;MLEAC=4;MLEAF=1;AN=4;AC=4	GT:AD:DP:GQ:PL	1/1:0,10:10:30:342,30,0	1/1:0,9:9:27:316,27,0
chrA1	162930477	.	AT	A	853.08	PASS	ExcessHet=3.0103;FS=0;MQ=60;QD=29.42;SOR=1.46;DP=32;AF=1;MLEAC=4;MLEAF=1;AN=4;AC=4	GT:AD:DP:GQ:PL	1/1:0,10:10:30:306,30,0	1/1:0,19:19:57:563,57,0
chrA1	163362937	.	AT	A	1176.09	PASS	ExcessHet=3.0103;FS=0;MQ=60;QD=30.16;SOR=0.968;DP=41;AF=1;MLEAC=4;MLEAF=1;AN=4;AC=4	GT:AD:DP:GQ:PL	1/1:0,20:20:60:611,60,0	1/1:0,19:19:57:581,57,0
chrA1	163643786	.	G	GA	425.05	PASS	ExcessHet=3.0103;FS=0;MQ=60;QD=23.61;SOR=1.863;DP=23;AF=1;MLEAC=4;MLEAF=1;AN=4;AC=4	GT:AD:DP:GQ:PL	1/1:0,8:8:24:196,24,0	1/1:0,10:10:30:245,30,0
chrA1	163647265	.	CA	C	916.09	PASS	ExcessHet=3.0103;FS=0;MQ=60;QD=29.55;SOR=0.756;DP=38;AF=1;MLEAC=4;MLEAF=1;AN=4;AC=4	GT:AD:DP:GQ:PL	1/1:0,17:17:51:511,51,0	1/1:0,14:14:42:421,42,0
chrA1	163705096	.	A	AT	1199.09	PASS	ExcessHet=3.0103;FS=0;MQ=60;QD=29.98;SOR=0.793;DP=47;AF=1;MLEAC=4;MLEAF=1;AN=4;AC=4	GT:AD:DP:GQ:PL	1/1:0,17:17:51:516,51,0	1/1:0,23:23:69:699,69,0
chrA1	163786350	.	T	TA	1029.08	PASS	ExcessHet=3.0103;FS=0;MQ=58.71;QD=29.9;SOR=1.528;DP=30;AF=1;MLEAC=4;MLEAF=1;AN=4;AC=4	GT:AD:DP:GQ:PL	1/1:0,16:16:48:635,48,0	1/1:0,11:11:33:410,33,0
chrA1	163836654	.	G	GA	1714.09	PASS	ExcessHet=3.0103;FS=0;MQ=59.91;QD=28.17;SOR=0.85;DP=44;AF=1;MLEAC=4;MLEAF=1;AN=4;AC=4	GT:AD:DP:GQ:PL	1/1:0,19:19:57:855,57,0	1/1:0,20:20:60:875,60,0
chrA1	163935059	.	G	GA	578.08	PASS	ExcessHet=3.0103;FS=0;MQ=60;MQRankSum=0;QD=19.93;SOR=0.356;DP=37;AF=1;MLEAC=4;MLEAF=1;AN=4;AC=4	GT:AD:DP:GQ:PL	1/1:0,14:14:42:307,42,0	1/1:1,14:15:35:287,35,0
chrA1	164098841	.	GGAGA	G	1434.08	PASS	ExcessHet=3.0103;FS=0;MQ=59.34;QD=32.64;SOR=0.88;DP=36;AF=1;MLEAC=4;MLEAF=1;AN=4;AC=4	GT:AD:DP:GQ:PL	1/1:0,11:11:33:495,33,0	1/1:0,22:22:66:955,66,0
chrA1	164114371	.	G	GA	1369.09	PASS	ExcessHet=3.0103;FS=0;MQ=59.77;QD=29.13;SOR=1.022;DP=57;AF=1;MLEAC=4;MLEAF=1;AN=4;AC=4	GT:AD:DP:GQ:PL	1/1:0,24:24:72:710,72,0	1/1:0,23:23:69:675,69,0
chrA1	164296951	.	A	AT	1130.09	PASS	ExcessHet=3.0103;FS=0;MQ=60;QD=30.54;SOR=1.121;DP=40;AF=1;MLEAC=4;MLEAF=1;AN=4;AC=4	GT:AD:DP:GQ:PL	1/1:0,16:16:48:497,48,0	1/1:0,21:21:63:649,63,0
chrA1	164554011	.	G	GATTTA	1559.09	PASS	ExcessHet=3.0103;FS=0;MQ=59.87;QD=31.77;SOR=1.308;DP=45;AF=1;MLEAC=4;MLEAF=1;AN=4;AC=4	GT:AD:DP:GQ:PL	1/1:0,17:17:51:765,51,0	1/1:0,18:18:54:810,54,0
chrA1	164562889	.	C	CAT	704.42	PASS	ExcessHet=3.0103;FS=0;MQ=59.52;QD=30.97;SOR=1.609;DP=20;AF=1;MLEAC=3;MLEAF=0.75;AN=4;AC=4	GT:AD:DP:GQ:PL	1/1:0,11:11:33:431,33,0	1/1:0,7:8:21:275,21,0
chrA1	164850399	.	A	AT	1537.09	PASS	ExcessHet=3.0103;FS=0;MQ=60;QD=31.97;SOR=1.096;DP=39;AF=1;MLEAC=4;MLEAF=1;AN=4;AC=4	GT:AD:DP:GQ:PL	1/1:0,15:15:45:600,45,0	1/1:0,24:24:72:953,72,0
chrA1	165118015	.	G	GAC	1244.09	PASS	ExcessHet=3.0103;FS=0;MQ=60;QD=30.75;SOR=0.957;DP=40;AF=1;MLEAC=4;MLEAF=1;AN=4;AC=4	GT:AD:DP:GQ:PL	1/1:0,19:19:57:742,57,0	1/1:0,13:13:39:518,39,0
chrA1	165385105	.	CT	C	857.83	PASS	BaseQRankSum=-0.871;ExcessHet=3.0103;FS=0;MQ=59.48;MQRankSum=0;QD=24.51;ReadPosRankSum=-0.715;SOR=1.022;DP=45;AF=1;MLEAC=4;MLEAF=1;AN=4;AC=4	GT:AD:DP:GQ:PL	1/1:0,19:19:57:517,57,0	1/1:2,14:16:9:357,9,0
chrA1	165419120	.	T	TA	602.05	PASS	ExcessHet=3.0103;FS=0;MQ=59.34;QD=27.37;SOR=1.329;DP=34;AF=1;MLEAC=4;MLEAF=1;AN=4;AC=4	GT:AD:DP:GQ:PL	1/1:0,8:8:24:218,24,0	1/1:0,14:14:42:400,42,0
chrA1	165505732	.	T	TTTA	1735.09	PASS	ExcessHet=3.0103;FS=0;MQ=56.7;QD=33.22;SOR=0.793;DP=41;AF=1;MLEAC=4;MLEAF=1;AN=4;AC=4	GT:AD:DP:GQ:PL	1/1:0,20:20:60:864,60,0	1/1:0,20:20:60:887,60,0
chrA1	165666131	.	T	TA	842.09	PASS	ExcessHet=3.0103;FS=0;MQ=60;QD=28.07;SOR=1.143;DP=36;AF=1;MLEAC=4;MLEAF=1;AN=4;AC=4	GT:AD:DP:GQ:PL	1/1:0,15:15:45:429,45,0	1/1:0,15:15:45:429,45,0
chrA1	165668310	.	C	CAGAT	1694.09	PASS	ExcessHet=3.0103;FS=0;MQ=59.83;QD=33.98;SOR=1.04;DP=39;AF=1;MLEAC=4;MLEAF=1;AN=4;AC=4	GT:AD:DP:GQ:PL	1/1:0,14:14:42:630,42,0	1/1:0,24:24:72:1080,72,0
chrA1	166174320	.	G	GT	913.09	PASS	ExcessHet=3.0103;FS=0;MQ=60;QD=24.68;SOR=0.859;DP=46;AF=1;MLEAC=4;MLEAF=1;AN=4;AC=4	GT:AD:DP:GQ:PL	1/1:0,18:18:54:439,54,0	1/1:0,19:19:57:490,57,0
chrA1	166353764	.	C	CTATT	2054.09	PASS	ExcessHet=3.0103;FS=0;MQ=60;QD=30.16;SOR=0.78;DP=49;AF=1;MLEAC=4;MLEAF=1;AN=4;AC=4	GT:AD:DP:GQ:PL	1/1:0,20:20:60:900,60,0	1/1:0,26:26:78:1170,78,0
chrA1	166418017	.	CT	C	666.79	PASS	ExcessHet=3.0103;FS=0;MQ=60;QD=26.67;SOR=1.022;DP=33;AF=1;MLEAC=3;MLEAF=0.75;AN=4;AC=4	GT:AD:DP:GQ:PL	1/1:0,16:16:48:428,48,0	1/1:0,9:10:27:249,27,0
chrA1	166519800	.	G	GGAT	1514.09	PASS	ExcessHet=3.0103;FS=0;MQ=50.61;QD=30.67;SOR=1.085;DP=36;AF=1;MLEAC=4;MLEAF=1;AN=4;AC=4	GT:AD:DP:GQ:PL	1/1:0,15:15:45:675,45,0	1/1:0,19:19:57:855,57,0
chrA1	166633613	.	A	AAAT	1011.08	PASS	ExcessHet=3.0103;FS=0;MQ=56.18;QD=32.99;SOR=0.776;DP=30;AF=1;MLEAC=4;MLEAF=1;AN=4;AC=4	GT:AD:DP:GQ:PL	1/1:0,11:11:33:495,33,0	1/1:0,12:12:36:532,36,0
chrA1	166644686	.	C	CACAT	105.87	PASS	ExcessHet=3.0103;FS=0;MQ=58.18;QD=30.2;SOR=1.609;DP=19;AF=1;MLEAC=2;MLEAF=0.5;AN=4;AC=4	GT:AD:DP:GQ:PL	1/1:0,1:2:35:450,35,0	1/1:0,2:2:6:87,6,0
chrA1	166717778	.	A	AGG	1237.09	PASS	ExcessHet=3.0103;FS=0;MQ=58.22;QD=28.04;SOR=1.244;DP=36;AF=1;MLEAC=4;MLEAF=1;AN=4;AC=4	GT:AD:DP:GQ:PL	1/1:0,7:7:45:629,45,0	1/1:0,9:9:45:624,45,0
chrA1	166807134	.	T	TAAAAAATTTA	1761.09	PASS	ExcessHet=3.0103;FS=0;MQ=59.62;QD=29.82;SOR=0.892;DP=44;AF=1;MLEAC=4;MLEAF=1;AN=4;AC=4	GT:AD:DP:GQ:PL	1/1:0,18:18:54:804,54,0	1/1:0,24:24:71:973,71,0
chrA1	166817360	.	A	AAT	556.05	PASS	ExcessHet=3.0103;FS=0;MQ=60;QD=30.89;SOR=0.914;DP=22;AF=1;MLEAC=4;MLEAF=1;AN=4;AC=4	GT:AD:DP:GQ:PL	1/1:0,9:9:27:298,27,0	1/1:0,9:9:27:274,27,0
chrA1	166844799	.	TAC	T	1470.09	PASS	ExcessHet=3.0103;FS=0;MQ=60;QD=30.33;SOR=0.693;DP=42;AF=1;MLEAC=4;MLEAF=1;AN=4;AC=4	GT:AD:DP:GQ:PL	1/1:0,18:18:54:669,54,0	1/1:0,22:22:66:817,66,0
chrA1	166865431	.	G	GTATT	1376.09	PASS	ExcessHet=3.0103;FS=0;MQ=59.42;QD=29.39;SOR=1.839;DP=36;AF=1;MLEAC=4;MLEAF=1;AN=4;AC=4	GT:AD:DP:GQ:PL	1/1:0,18:18:54:807,54,0	1/1:0,13:13:39:585,39,0
chrA1	166966343	.	C	CAAAA	1630.09	PASS	ExcessHet=3.0103;FS=0;MQ=60;QD=30.81;SOR=0.984;DP=45;AF=1;MLEAC=4;MLEAF=1;AN=4;AC=4	GT:AD:DP:GQ:PL	1/1:0,14:14:42:611,42,0	1/1:0,23:23:69:1035,69,0
chrA1	166994393	.	A	AAAGGAAAGG	926.85	PASS	ExcessHet=3.0103;FS=0;MQ=59.11;QD=28;SOR=5.283;DP=35;AF=1;MLEAC=3;MLEAF=0.75;AN=4;AC=4	GT:AD:DP:GQ:PL	1/1:0,7:7:45:656,45,0	1/1:0,6:6:46:677,46,0
chrA1	166994485	.	G	GAGGAAGGAAGGA	694.89	PASS	ExcessHet=3.0103;FS=0;MQ=59.13;QD=31.5;SOR=5.283;DP=27;AF=1;MLEAC=4;MLEAF=1;AN=4;AC=4	GT:AD:DP:GQ:PL	1/1:0,11:11:33:487,33,0	1/1:0,2:2:15:224,15,0
chrA1	167014201	.	G	GCTCTCTCTCTCT	995.34	PASS	ExcessHet=3.0103;FS=0;MQ=60;QD=29.23;SOR=1.609;DP=32;AF=1;MLEAC=3;MLEAF=0.75;AN=4;AC=4	GT:AD:DP:GQ:PL	1/1:0,17:17:51:764,51,0	1/1:0,4:5:14:224,14,0
chrA1	167022024	.	C	CA	649.05	PASS	BaseQRankSum=0.105;ExcessHet=3.0103;FS=3.522;MQ=60;MQRankSum=0;QD=24.04;ReadPosRankSum=0.92;SOR=0.707;DP=32;AF=1;MLEAC=4;MLEAF=1;AN=4;AC=4	GT:AD:DP:GQ:PL	1/1:0,10:10:30:266,30,0	1/1:1,16:17:24:399,24,0
chrA1	167177620	.	A	AT	1022.09	PASS	ExcessHet=3.0103;FS=0;MQ=59.82;QD=27.62;SOR=0.859;DP=46;AF=1;MLEAC=4;MLEAF=1;AN=4;AC=4	GT:AD:DP:GQ:PL	1/1:0,13:13:39:352,39,0	1/1:0,24:24:72:686,72,0
chrA1	167231062	.	TA	T	534.07	PASS	ExcessHet=3.0103;FS=0;MQ=60;QD=25.43;SOR=1.508;DP=24;AF=1;MLEAC=4;MLEAF=1;AN=4;AC=4	GT:AD:DP:GQ:PL	1/1:0,12:12:36:314,36,0	1/1:0,9:9:27:236,27,0
chrA1	167233953	.	T	TC	1148.9	PASS	BaseQRankSum=2.54;ExcessHet=3.0103;FS=10.039;MQ=60;MQRankSum=0;QD=31.91;ReadPosRankSum=2.16;SOR=1.74;DP=38;AF=1;MLEAC=4;MLEAF=1;AN=4;AC=4	GT:AD:DP:GQ:PL	1/1:2,14:17:15:428,15,0	1/1:0,20:20:60:737,60,0
chrA1	167256076	.	GT	G	801.08	PASS	ExcessHet=3.0103;FS=0;MQ=60;QD=27.62;SOR=0.76;DP=34;AF=1;MLEAC=4;MLEAF=1;AN=4;AC=4	GT:AD:DP:GQ:PL	1/1:0,19:19:57:535,57,0	1/1:0,10:10:30:282,30,0
chrA1	167477838	.	AT	A	1199.09	PASS	ExcessHet=3.0103;FS=0;MQ=59.57;QD=28.55;SOR=1.556;DP=46;AF=1;MLEAC=4;MLEAF=1;AN=4;AC=4	GT:AD:DP:GQ:PL	1/1:0,24:24:70:665,70,0	1/1:0,18:18:54:550,54,0
chrA1	168002345	.	TTA	T	1162.09	PASS	ExcessHet=3.0103;FS=0;MQ=59.55;QD=27.67;SOR=0.892;DP=54;AF=1;MLEAC=4;MLEAF=1;AN=4;AC=4	GT:AD:DP:GQ:PL	1/1:0,20:20:60:573,60,0	1/1:0,22:22:64:605,64,0
chrA1	168046207	.	GAT	G	1242.08	PASS	BaseQRankSum=-1.023;ExcessHet=3.0103;FS=0;MQ=60;MQRankSum=0;QD=23;ReadPosRankSum=0.763;SOR=0.481;DP=40;AF=1;MLEAC=4;MLEAF=1;AN=4;AC=4	GT:AD:DP:GQ:PL	1/1:1,24:25:37:841,37,0	1/1:0,10:10:30:417,30,0
chrA1	168206800	.	TTA	T	1320.09	PASS	ExcessHet=3.0103;FS=0;MQ=60;QD=28.05;SOR=1.308;DP=40;AF=1;MLEAC=4;MLEAF=1;AN=4;AC=4	GT:AD:DP:GQ:PL	1/1:0,14:14:42:546,42,0	1/1:0,21:21:63:790,63,0
chrA1	168310255	.	C	CGCA	2674.09	PASS	ExcessHet=3.0103;FS=0;MQ=60;QD=23.29;SOR=0.822;DP=71;AF=1;MLEAC=4;MLEAF=1;AN=4;AC=4	GT:AD:DP:GQ:PL	1/1:0,21:21:63:884,63,0	1/1:0,43:43:99:1806,128,0
chrA1	168549096	.	C	CAGATAGAT	1682.07	PASS	ExcessHet=3.0103;FS=0;MQ=60;QD=33.76;SOR=1.04;DP=50;AF=1;MLEAC=4;MLEAF=1;AN=4;AC=4	GT:AD:DP:GQ:PL	1/1:0,9:9:27:399,27,0	1/1:0,29:29:87:1299,87,0
chrA1	168551718	.	T	TGG	282.45	PASS	ExcessHet=3.0103;FS=0;MQ=52.55;QD=31.38;SOR=4.615;DP=14;AF=1;MLEAC=3;MLEAF=0.75;AN=4;AC=4	GT:AD:DP:GQ:PL	1/1:0,4:4:12:143,12,0	1/1:0,5:5:13:156,13,0
chrA1	169109248	.	G	GTATA	1279.09	PASS	ExcessHet=3.0103;FS=0;MQ=60;QD=26.33;SOR=2.226;DP=34;AF=1;MLEAC=4;MLEAF=1;AN=4;AC=4	GT:AD:DP:GQ:PL	1/1:0,14:14:42:620,42,0	1/1:0,15:15:45:675,45,0
chrA1	169511171	.	CA	C	516.07	PASS	ExcessHet=3.0103;FS=0;MQ=60;QD=23.46;SOR=1.609;DP=23;AF=1;MLEAC=4;MLEAF=1;AN=4;AC=4	GT:AD:DP:GQ:PL	1/1:0,9:9:27:216,27,0	1/1:0,13:13:39:316,39,0
chrA1	169702989	.	C	CATAT	1425.09	PASS	ExcessHet=3.0103;FS=0;MQ=60;QD=33.61;SOR=1.022;DP=33;AF=1;MLEAC=4;MLEAF=1;AN=4;AC=4	GT:AD:DP:GQ:PL	1/1:0,19:19:57:837,57,0	1/1:0,14:14:42:604,42,0
chrA1	169757127	.	C	CTTT	1140.08	PASS	ExcessHet=3.0103;FS=0;MQ=60;QD=33.74;SOR=0.846;DP=37;AF=1;MLEAC=4;MLEAF=1;AN=4;AC=4	GT:AD:DP:GQ:PL	1/1:0,10:10:30:447,30,0	1/1:0,16:16:48:709,48,0
chrA1	169878697	.	CTG	C	1266.09	PASS	BaseQRankSum=-0.777;ExcessHet=3.0103;FS=3.882;MQ=60;MQRankSum=0;QD=28.77;ReadPosRankSum=0.948;SOR=0.916;DP=57;AF=1;MLEAC=4;MLEAF=1;AN=4;AC=4	GT:AD:DP:GQ:PL	1/1:1,21:22:56:620,56,0	1/1:0,22:22:66:662,66,0
chrA1	170033321	.	A	AT	952.09	PASS	ExcessHet=3.0103;FS=0;MQ=55.31;QD=34;SOR=1.179;DP=34;AF=1;MLEAC=4;MLEAF=1;AN=4;AC=4	GT:AD:DP:GQ:PL	1/1:0,13:13:39:396,39,0	1/1:0,15:15:45:572,45,0
chrA1	170046748	.	A	AT	656.09	PASS	ExcessHet=3.0103;FS=0;MQ=60;QD=23.43;SOR=0.693;DP=32;AF=1;MLEAC=4;MLEAF=1;AN=4;AC=4	GT:AD:DP:GQ:PL	1/1:0,14:14:41:324,41,0	1/1:0,14:14:42:348,42,0
chrA1	170206944	.	GT	G	952.99	PASS	BaseQRankSum=2.11;ExcessHet=3.0103;FS=0;MQ=59.49;MQRankSum=0;QD=23.82;ReadPosRankSum=-0.802;SOR=1.04;DP=45;AF=1;MLEAC=4;MLEAF=1;AN=4;AC=4	GT:AD:DP:GQ:PL	1/1:2,23:25:19:589,19,0	1/1:0,15:15:43:380,43,0
chrA1	170252611	.	T	TAAAAAAAAAA	512.28	PASS	ExcessHet=3.0103;FS=0;MQ=59.31;QD=30.63;SOR=1.981;DP=19;AF=1;MLEAC=3;MLEAF=0.75;AN=4;AC=4	GT:AD:DP:GQ:PL	1/1:0,10:10:30:439,30,0	1/1:0,2:2:6:89,6,0
chrA1	170319769	.	G	GAGAGA	283.22	PASS	ExcessHet=3.0103;FS=0;MQ=58.79;QD=31.84;SOR=1.179;DP=11;AF=1;MLEAC=3;MLEAF=0.75;AN=4;AC=4	GT:AD:DP:GQ:PL	1/1:0,3:3:18:253,18,0	1/1:0,0:0:3:45,3,0
chrA1	170410854	.	TACACACACAC	T	749.02	PASS	ExcessHet=3.0103;FS=0;MQ=59.73;QD=26.91;SOR=1.739;DP=21;AF=1;MLEAC=4;MLEAF=1;AN=4;AC=4	GT:AD:DP:GQ:PL	1/1:0,10:10:30:450,30,0	1/1:0,7:7:21:315,21,0
chrA1	170411141	.	T	TG	243.51	PASS	ExcessHet=3.0103;FS=0;MQ=60;QD=27.06;SOR=4.615;DP=15;AF=1;MLEAC=4;MLEAF=1;AN=4;AC=4	GT:AD:DP:GQ:PL	1/1:0,5:5:15:145,15,0	1/1:0,4:4:12:115,12,0
chrA1	170411292	.	T	TAATAAAAAA	991.05	PASS	BaseQRankSum=0.164;ExcessHet=3.0103;FS=0;MQ=60;MQRankSum=0;QD=30.38;ReadPosRankSum=1.75;SOR=0.223;DP=28;AF=1;MLEAC=4;MLEAF=1;AN=4;AC=4	GT:AD:DP:GQ:PL	1/1:0,12:12:39:577,39,0	1/1:1,10:11:23:430,23,0
chrA1	170909921	.	C	CAG	2000.09	PASS	ExcessHet=3.0103;FS=0;MQ=60;QD=29.69;SOR=0.829;DP=52;AF=1;MLEAC=4;MLEAF=1;AN=4;AC=4	GT:AD:DP:GQ:PL	1/1:0,22:22:66:981,66,0	1/1:0,23:23:69:1035,69,0
chrA1	170913654	.	CGTAG	C	1469.09	PASS	ExcessHet=3.0103;FS=0;MQ=53.18;QD=26.29;SOR=0.752;DP=34;AF=1;MLEAC=4;MLEAF=1;AN=4;AC=4	GT:AD:DP:GQ:PL	1/1:0,12:12:36:540,36,0	1/1:0,21:21:63:945,63,0
chrA1	170936065	.	C	CAAA	1684.09	PASS	ExcessHet=3.0103;FS=0;MQ=60;QD=29.09;SOR=0.818;DP=40;AF=1;MLEAC=4;MLEAF=1;AN=4;AC=4	GT:AD:DP:GQ:PL	1/1:0,13:13:42:630,42,0	1/1:0,19:19:72:1070,72,0
chrA1	171029687	.	A	AG	1137.09	PASS	ExcessHet=3.0103;FS=0;MQ=60;QD=29.92;SOR=1.67;DP=42;AF=1;MLEAC=4;MLEAF=1;AN=4;AC=4	GT:AD:DP:GQ:PL	1/1:0,16:16:47:471,47,0	1/1:0,22:22:66:682,66,0
chrA1	171412195	.	GTA	G	255.74	PASS	ExcessHet=3.0103;FS=0;MQ=60;QD=25.57;SOR=1.085;DP=13;AF=1;MLEAC=4;MLEAF=1;AN=4;AC=4	GT:AD:DP:GQ:PL	1/1:0,7:7:21:189,21,0	1/1:0,3:3:9:83,9,0
chrA1	171887318	.	GA	G	466.02	PASS	ExcessHet=3.0103;FS=0;MQ=60;QD=27.41;SOR=1.061;DP=21;AF=1;MLEAC=4;MLEAF=1;AN=4;AC=4	GT:AD:DP:GQ:PL	1/1:0,7:7:21:198,21,0	1/1:0,10:10:30:284,30,0
chrA1	172123870	.	CT	C	210.8	PASS	ExcessHet=3.0103;FS=0;MQ=60;QD=17.57;SOR=1.022;DP=18;AF=1;MLEAC=4;MLEAF=1;AN=4;AC=4	GT:AD:DP:GQ:PL	1/1:0,9:9:26:167,26,0	1/1:0,3:3:9:60,9,0
chrA1	172301079	.	GA	G	1569.09	PASS	ExcessHet=3.0103;FS=0;MQ=60;QD=34.11;SOR=1.085;DP=48;AF=1;MLEAC=4;MLEAF=1;AN=4;AC=4	GT:AD:DP:GQ:PL	1/1:0,22:22:66:758,66,0	1/1:0,24:24:72:827,72,0
chrA1	172542307	.	ATT	A	961.08	PASS	ExcessHet=3.0103;FS=0;MQ=58.04;QD=27.62;SOR=1.051;DP=24;AF=1;MLEAC=4;MLEAF=1;AN=4;AC=4	GT:AD:DP:GQ:PL	1/1:0,14:14:42:560,42,0	1/1:0,10:10:30:417,30,0
chrA1	172564529	.	TA	T	450.9	PASS	ExcessHet=3.0103;FS=0;MQ=60;QD=25.05;SOR=0.914;DP=21;AF=1;MLEAC=4;MLEAF=1;AN=4;AC=4	GT:AD:DP:GQ:PL	1/1:0,5:5:15:131,15,0	1/1:0,13:13:39:336,39,0
chrA1	172801253	.	C	CCAGA	2279.09	PASS	ExcessHet=3.0103;FS=0;MQ=60;QD=27.46;SOR=0.9;DP=55;AF=1;MLEAC=4;MLEAF=1;AN=4;AC=4	GT:AD:DP:GQ:PL	1/1:0,25:25:75:1125,75,0	1/1:0,26:26:78:1170,78,0
chrA1	172882899	.	TAG	T	994.09	PASS	ExcessHet=3.0103;FS=0;MQ=60;QD=30.9;SOR=0.765;DP=34;AF=1;MLEAC=4;MLEAF=1;AN=4;AC=4	GT:AD:DP:GQ:PL	1/1:0,14:14:42:522,42,0	1/1:0,13:13:39:488,39,0
chrA1	172932669	.	A	AT	1362.09	PASS	ExcessHet=3.0103;FS=0;MQ=59.46;QD=24;SOR=0.927;DP=39;AF=1;MLEAC=4;MLEAF=1;AN=4;AC=4	GT:AD:DP:GQ:PL	1/1:0,17:17:51:652,51,0	1/1:0,19:19:57:726,57,0
chrA1	172935097	.	A	AT	655.07	PASS	ExcessHet=3.0103;FS=0;MQ=58.87;QD=28.48;SOR=0.963;DP=26;AF=1;MLEAC=4;MLEAF=1;AN=4;AC=4	GT:AD:DP:GQ:PL	1/1:0,9:9:27:263,27,0	1/1:0,14:14:42:408,42,0
chrA1	172999351	.	A	AAT	1480.09	PASS	ExcessHet=3.0103;FS=0;MQ=59.67;QD=26.26;SOR=0.811;DP=35;AF=1;MLEAC=4;MLEAF=1;AN=4;AC=4	GT:AD:DP:GQ:PL	1/1:0,22:22:66:972,66,0	1/1:0,12:12:36:524,36,0
chrA1	173099845	.	GAGGGAGAGAGGGAGAGAGGGAGAA	G	611.78	PASS	ExcessHet=3.0103;FS=0;MQ=57.63;QD=33.48;SOR=2.303;DP=20;AF=1;MLEAC=4;MLEAF=1;AN=4;AC=4	GT:AD:DP:GQ:PL	1/1:0,10:10:30:448,30,0	1/1:0,4:4:12:180,12,0
chrA1	173236822	.	G	GGA	825.08	PASS	ExcessHet=3.0103;FS=0;MQ=59.34;QD=28.47;SOR=1.085;DP=30;AF=1;MLEAC=4;MLEAF=1;AN=4;AC=4	GT:AD:DP:GQ:PL	1/1:0,11:11:33:411,33,0	1/1:0,11:11:33:430,33,0
chrA1	173450295	.	G	GA	784.09	PASS	ExcessHet=3.0103;FS=0;MQ=58.78;QD=28;SOR=1.179;DP=31;AF=1;MLEAC=4;MLEAF=1;AN=4;AC=4	GT:AD:DP:GQ:PL	1/1:0,14:14:42:400,42,0	1/1:0,14:14:42:400,42,0
chrA1	173518187	.	AT	A	554.05	PASS	ExcessHet=3.0103;FS=0;MQ=58.31;QD=30.78;SOR=0.914;DP=20;AF=1;MLEAC=4;MLEAF=1;AN=4;AC=4	GT:AD:DP:GQ:PL	1/1:0,10:10:30:317,30,0	1/1:0,8:8:24:253,24,0
chrA1	173577976	.	AT	A	613.02	PASS	ExcessHet=3.0103;FS=0;MQ=56.46;QD=29.19;SOR=0.784;DP=23;AF=1;MLEAC=4;MLEAF=1;AN=4;AC=4	GT:AD:DP:GQ:PL	1/1:0,14:14:42:415,42,0	1/1:0,7:7:21:214,21,0
chrA1	173650399	.	TA	T	780.07	PASS	ExcessHet=3.0103;FS=0;MQ=60;QD=27.86;SOR=0.836;DP=29;AF=1;MLEAC=4;MLEAF=1;AN=4;AC=4	GT:AD:DP:GQ:PL	1/1:0,19:19:57:538,57,0	1/1:0,9:9:27:258,27,0
chrA1	173658275	.	AT	A	422.02	PASS	ExcessHet=3.0103;FS=0;MQ=60;QD=24.82;SOR=1.061;DP=19;AF=1;MLEAC=4;MLEAF=1;AN=4;AC=4	GT:AD:DP:GQ:PL	1/1:0,7:7:21:173,21,0	1/1:0,10:10:30:265,30,0
chrA1	173711421	.	TA	T	378.82	PASS	ExcessHet=3.0103;FS=0;MQ=60;QD=27.06;SOR=1.765;DP=16;AF=1;MLEAC=4;MLEAF=1;AN=4;AC=4	GT:AD:DP:GQ:PL	1/1:0,11:11:33:310,33,0	1/1:0,3:3:9:85,9,0
chrA1	173793533	.	T	TAC	1055.08	PASS	ExcessHet=3.0103;FS=0;MQ=58.73;QD=30.92;SOR=0.997;DP=30;AF=1;MLEAC=4;MLEAF=1;AN=4;AC=4	GT:AD:DP:GQ:PL	1/1:0,18:18:54:706,54,0	1/1:0,10:10:30:365,30,0
chrA1	173817127	.	C	CTCTT	1762.09	PASS	ExcessHet=3.0103;FS=0;MQ=59.98;QD=33.16;SOR=1.022;DP=44;AF=1;MLEAC=4;MLEAF=1;AN=4;AC=4	GT:AD:DP:GQ:PL	1/1:0,20:20:60:878,60,0	1/1:0,20:20:60:900,60,0
chrA1	173822204	.	C	CAG	1228.09	PASS	ExcessHet=3.0103;FS=0;MQ=60;QD=31.99;SOR=1.179;DP=41;AF=1;MLEAC=4;MLEAF=1;AN=4;AC=4	GT:AD:DP:GQ:PL	1/1:0,14:14:42:526,42,0	1/1:0,19:19:57:718,57,0
chrA1	173888256	.	G	GA	1137.09	PASS	ExcessHet=3.0103;FS=0;MQ=60;QD=28.43;SOR=1.151;DP=42;AF=1;MLEAC=4;MLEAF=1;AN=4;AC=4	GT:AD:DP:GQ:PL	1/1:0,22:22:66:639,66,0	1/1:0,18:18:54:514,54,0
chrA1	173987710	.	A	ATG	1182.09	PASS	ExcessHet=3.0103;FS=0;MQ=60;QD=32.52;SOR=1.112;DP=37;AF=1;MLEAC=4;MLEAF=1;AN=4;AC=4	GT:AD:DP:GQ:PL	1/1:0,17:17:51:636,51,0	1/1:0,15:15:45:562,45,0
chrA1	174020743	.	T	TATATATATATATATACAC	271.96	PASS	ExcessHet=3.0103;FS=0;MQ=56.17;QD=29.43;SOR=1.179;DP=8;AF=1;MLEAC=3;MLEAF=0.75;AN=4;AC=4	GT:AD:DP:GQ:PL	1/1:0,2:2:15:198,15,0	1/1:0,1:1:6:90,6,0
chrA1	174020770	.	GTA	G	367.67	PASS	ExcessHet=3.0103;FS=0;MQ=57.24;QD=27;SOR=0.892;DP=11;AF=1;MLEAC=3;MLEAF=0.75;AN=4;AC=4	GT:AD:DP:GQ:PL	1/1:0,6:6:18:256,18,0	1/1:0,3:3:9:128,9,0
chrA1	174054423	.	GT	G	1084.09	PASS	ExcessHet=3.0103;FS=0;MQ=58.98;QD=30.11;SOR=0.693;DP=42;AF=1;MLEAC=4;MLEAF=1;AN=4;AC=4	GT:AD:DP:GQ:PL	1/1:0,20:20:60:611,60,0	1/1:0,16:16:48:489,48,0
chrA1	174215730	.	T	TTA	1257.4	PASS	ExcessHet=3.0103;FS=0;MQ=60;QD=29.16;SOR=1.112;DP=34;AF=1;MLEAC=3;MLEAF=0.75;AN=4;AC=4	GT:AD:DP:GQ:PL	1/1:0,22:22:66:844,66,0	1/1:0,8:10:33:416,33,0
chrA1	174231278	.	GA	G	655.44	PASS	BaseQRankSum=-1.145;ExcessHet=3.0103;FS=3.332;MQ=60;MQRankSum=0;QD=24.28;ReadPosRankSum=1.65;SOR=0.568;DP=36;AF=1;MLEAC=3;MLEAF=0.75;AN=4;AC=4	GT:AD:DP:GQ:PL	1/1:1,18:19:47:452,47,0	1/1:0,8:9:23:208,23,0
chrA1	174448964	.	T	TC	1274.09	PASS	ExcessHet=3.0103;FS=0;MQ=55.79;QD=31.08;SOR=1.022;DP=36;AF=1;MLEAC=4;MLEAF=1;AN=4;AC=4	GT:AD:DP:GQ:PL	1/1:0,16:16:54:693,54,0	1/1:0,17:17:50:597,50,0
chrA1	174485341	.	T	TC	1219.09	PASS	ExcessHet=3.0103;FS=0;MQ=60;QD=31.26;SOR=0.85;DP=43;AF=1;MLEAC=4;MLEAF=1;AN=4;AC=4	GT:AD:DP:GQ:PL	1/1:0,15:15:45:473,45,0	1/1:0,24:24:72:762,72,0
chrA1	174747122	.	A	AT	715.08	PASS	ExcessHet=3.0103;FS=0;MQ=60;QD=27.5;SOR=2.303;DP=29;AF=1;MLEAC=4;MLEAF=1;AN=4;AC=4	GT:AD:DP:GQ:PL	1/1:0,11:11:33:309,33,0	1/1:0,15:15:45:422,45,0
chrA1	174858281	.	GCT	G	984.09	PASS	ExcessHet=3.0103;FS=0;MQ=60;QD=27.97;SOR=0.922;DP=37;AF=1;MLEAC=4;MLEAF=1;AN=4;AC=4	GT:AD:DP:GQ:PL	1/1:0,13:13:39:482,39,0	1/1:0,14:14:42:518,42,0
chrA1	174867482	.	T	TCTC	1405.09	PASS	ExcessHet=3.0103;FS=0;MQ=60;QD=26.06;SOR=1.284;DP=34;AF=1;MLEAC=4;MLEAF=1;AN=4;AC=4	GT:AD:DP:GQ:PL	1/1:0,14:14:42:611,42,0	1/1:0,18:18:54:810,54,0
chrA1	174887090	.	C	CG	799.08	PASS	ExcessHet=3.0103;FS=0;MQ=60;QD=31.96;SOR=2.215;DP=30;AF=1;MLEAC=4;MLEAF=1;AN=4;AC=4	GT:AD:DP:GQ:PL	1/1:0,11:11:33:349,33,0	1/1:0,14:14:42:466,42,0
chrA1	174894606	.	GTTTATTTA	G	558.92	PASS	ExcessHet=3.0103;FS=0;MQ=60;QD=29.45;SOR=1.179;DP=26;AF=1;MLEAC=4;MLEAF=1;AN=4;AC=4	GT:AD:DP:GQ:PL	1/1:0,7:7:22:316,22,0	1/1:0,6:6:18:259,18,0
chrA1	174954871	.	G	GA	732.07	PASS	ExcessHet=3.0103;FS=0;MQ=60;QD=30.5;SOR=1.802;DP=38;AF=1;MLEAC=4;MLEAF=1;AN=4;AC=4	GT:AD:DP:GQ:PL	1/1:0,15:15:45:467,45,0	1/1:0,9:9:27:281,27,0
chrA1	174959660	.	A	ATATATATATATATTTTTTTT	127.9	PASS	ExcessHet=3.0103;FS=0;MQ=58.11;QD=33;SOR=1.609;DP=10;AF=1;MLEAC=3;MLEAF=0.75;AN=4;AC=4	GT:AD:DP:GQ:PL	1/1:0,1:1:5:54,5,0	1/1:0,0:0:6:89,6,0
chrA1	174967329	.	CCT	C	211.62	PASS	ExcessHet=3.0103;FS=0;MQ=60;QD=21.16;SOR=3.258;DP=16;AF=1;MLEAC=4;MLEAF=1;AN=4;AC=4	GT:AD:DP:GQ:PL	1/1:0,6:6:18:173,18,0	1/1:0,4:4:11:55,11,0
chrA1	174972389	.	ATTT	A	998.08	PASS	ExcessHet=3.0103;FS=0;MQ=60;QD=30.61;SOR=0.859;DP=28;AF=1;MLEAC=4;MLEAF=1;AN=4;AC=4	GT:AD:DP:GQ:PL	1/1:0,13:13:39:557,39,0	1/1:0,11:11:33:457,33,0
chrA1	174974995	.	C	CT	165.45	PASS	BaseQRankSum=0.431;ExcessHet=3.0103;FS=0;MQ=59.64;MQRankSum=0;QD=16.54;ReadPosRankSum=-1.383;SOR=0.693;DP=23;AF=1;MLEAC=3;MLEAF=0.75;AN=4;AC=4	GT:AD:DP:GQ:PL	1/1:0,5:5:15:94,15,0	1/1:1,4:6:1:85,1,0
chrA1	174982813	.	A	AT	1029.09	PASS	ExcessHet=3.0103;FS=0;MQ=60;QD=28.59;SOR=0.693;DP=40;AF=1;MLEAC=4;MLEAF=1;AN=4;AC=4	GT:AD:DP:GQ:PL	1/1:0,18:18:54:523,54,0	1/1:0,18:18:54:522,54,0
chrA1	174988450	.	T	TTTTG	1845.09	PASS	ExcessHet=3.0103;FS=0;MQ=60;QD=25.86;SOR=0.693;DP=49;AF=1;MLEAC=4;MLEAF=1;AN=4;AC=4	GT:AD:DP:GQ:PL	1/1:0,19:19:57:836,57,0	1/1:0,23:23:69:1025,69,0
chrA1	175010686	.	A	ATT	344.53	PASS	ExcessHet=3.0103;FS=0;MQ=56.46;QD=30.2;SOR=0.892;DP=16;AF=1;MLEAC=4;MLEAF=1;AN=4;AC=4	GT:AD:DP:GQ:PL	1/1:0,5:5:15:206,15,0	1/1:0,4:4:12:155,12,0
chrA1	175074557	.	T	TA	585.05	PASS	ExcessHet=3.0103;FS=0;MQ=55.42;QD=25.44;SOR=1.179;DP=30;AF=1;MLEAC=4;MLEAF=1;AN=4;AC=4	GT:AD:DP:GQ:PL	1/1:0,8:8:24:209,24,0	1/1:0,15:15:45:392,45,0
chrA1	175075816	.	G	GAGGGGA	493.24	PASS	ExcessHet=3.0103;FS=0;MQ=59.61;QD=27.76;SOR=4.977;DP=17;AF=1;MLEAC=3;MLEAF=0.75;AN=4;AC=4	GT:AD:DP:GQ:PL	1/1:0,5:6:18:234,18,0	1/1:0,5:5:18:255,18,0
chrA1	175296306	.	CAT	C	408.78	PASS	ExcessHet=3.0103;FS=0;MQ=60;QD=23.72;SOR=1.802;DP=14;AF=1;MLEAC=4;MLEAF=1;AN=4;AC=4	GT:AD:DP:GQ:PL	1/1:0,8:8:24:309,24,0	1/1:0,3:3:9:116,9,0
chrA1	175338138	.	C	CA	905.09	PASS	ExcessHet=3.0103;FS=0;MQ=60;QD=30.17;SOR=0.826;DP=30;AF=1;MLEAC=4;MLEAF=1;AN=4;AC=4	GT:AD:DP:GQ:PL	1/1:0,15:15:45:465,45,0	1/1:0,15:15:45:456,45,0
chrA1	175637048	.	TA	T	139.52	PASS	ExcessHet=3.0103;FS=0;MQ=51.75;QD=17.44;SOR=1.863;DP=12;AF=1;MLEAC=3;MLEAF=0.75;AN=4;AC=4	GT:AD:DP:GQ:PL	1/1:0,5:5:14:96,14,0	1/1:0,3:3:9:60,9,0
chrA1	175750136	.	G	GCC	811.98	PASS	ExcessHet=3.0103;FS=0;MQ=60;QD=28.69;SOR=4.804;DP=22;AF=1;MLEAC=4;MLEAF=1;AN=4;AC=4	GT:AD:DP:GQ:PL	1/1:0,7:7:21:275,21,0	1/1:0,14:15:43:553,43,0
chrA1	175785513	.	C	CG	1385.09	PASS	ExcessHet=3.0103;FS=0;MQ=60;QD=29.04;SOR=0.804;DP=41;AF=1;MLEAC=4;MLEAF=1;AN=4;AC=4	GT:AD:DP:GQ:PL	1/1:0,18:18:54:727,54,0	1/1:0,18:18:54:674,54,0
chrA1	175811195	.	AG	A	941.09	PASS	ExcessHet=3.0103;FS=0;MQ=60;QD=31.37;SOR=1.765;DP=41;AF=1;MLEAC=4;MLEAF=1;AN=4;AC=4	GT:AD:DP:GQ:PL	1/1:0,16:16:48:500,48,0	1/1:0,14:14:42:457,42,0
chrA1	175819293	.	AT	A	1237.09	PASS	ExcessHet=3.0103;FS=0;MQ=60;QD=29.45;SOR=1.005;DP=46;AF=1;MLEAC=4;MLEAF=1;AN=4;AC=4	GT:AD:DP:GQ:PL	1/1:0,18:18:54:522,54,0	1/1:0,24:24:72:731,72,0
chrA1	176048596	.	TA	T	326.87	PASS	ExcessHet=3.0103;FS=0;MQ=58.87;QD=25.14;SOR=2.833;DP=16;AF=1;MLEAC=4;MLEAF=1;AN=4;AC=4	GT:AD:DP:GQ:PL	1/1:0,8:8:24:211,24,0	1/1:0,5:5:15:132,15,0
chrA1	176090654	.	TA	T	736.08	PASS	BaseQRankSum=-0.52;ExcessHet=3.0103;FS=0;MQ=57.6;MQRankSum=-0.162;QD=23.74;ReadPosRankSum=0.579;SOR=0.793;DP=38;AF=1;MLEAC=4;MLEAF=1;AN=4;AC=4	GT:AD:DP:GQ:PL	1/1:1,20:21:36:487,36,0	1/1:0,10:10:30:265,30,0
chrA1	176659575	.	AC	A	1825.09	PASS	ExcessHet=3.0103;FS=0;MQ=60;QD=33.98;SOR=0.78;DP=49;AF=1;MLEAC=4;MLEAF=1;AN=4;AC=4	GT:AD:DP:GQ:PL	1/1:0,22:22:66:884,66,0	1/1:0,24:24:72:957,72,0
chrA1	176783994	.	C	CGTTT	2085.09	PASS	ExcessHet=3.0103;FS=0;MQ=60;QD=34.01;SOR=0.866;DP=51;AF=1;MLEAC=4;MLEAF=1;AN=4;AC=4	GT:AD:DP:GQ:PL	1/1:0,27:27:81:1175,81,0	1/1:0,21:21:63:926,63,0
chrA1	177099800	.	C	CG	1037.08	PASS	BaseQRankSum=0.823;ExcessHet=3.0103;FS=0;MQ=60;MQRankSum=0;QD=29.63;ReadPosRankSum=1.74;SOR=0.272;DP=41;AF=1;MLEAC=4;MLEAF=1;AN=4;AC=4	GT:AD:DP:GQ:PL	1/1:0,15:15:45:465,45,0	1/1:1,19:20:29:588,29,0
chrA1	177187102	.	G	GA	310.56	PASS	ExcessHet=3.0103;FS=0;MQ=57.27;QD=30.44;SOR=1.863;DP=10;AF=1;MLEAC=3;MLEAF=0.75;AN=4;AC=4	GT:AD:DP:GQ:PL	1/1:0,5:5:15:214,15,0	1/1:0,3:3:9:113,9,0
chrA1	177205842	.	GT	G	992.09	PASS	ExcessHet=3.0103;FS=0;MQ=60;QD=28.35;SOR=0.749;DP=38;AF=1;MLEAC=4;MLEAF=1;AN=4;AC=4	GT:AD:DP:GQ:PL	1/1:0,17:17:51:489,51,0	1/1:0,18:18:54:519,54,0
chrA1	177305996	.	GA	G	677.08	PASS	ExcessHet=3.0103;FS=0;MQ=60;QD=24.18;SOR=0.693;DP=31;AF=1;MLEAC=4;MLEAF=1;AN=4;AC=4	GT:AD:DP:GQ:PL	1/1:0,10:10:30:247,30,0	1/1:0,18:18:54:446,54,0
chrA1	177315339	.	TC	T	1300.09	PASS	ExcessHet=3.0103;FS=0;MQ=60;QD=29.55;SOR=0.693;DP=53;AF=1;MLEAC=4;MLEAF=1;AN=4;AC=4	GT:AD:DP:GQ:PL	1/1:0,19:19:57:570,57,0	1/1:0,25:25:75:746,75,0
chrA1	177916536	.	C	CT	1229.09	PASS	ExcessHet=3.0103;FS=0;MQ=60;QD=34.14;SOR=1.061;DP=39;AF=1;MLEAC=4;MLEAF=1;AN=4;AC=4	GT:AD:DP:GQ:PL	1/1:0,13:13:39:429,39,0	1/1:0,23:23:69:816,69,0
chrA1	178511991	.	G	GA	1497.09	PASS	ExcessHet=3.0103;FS=0;MQ=60;QD=31.99;SOR=0.85;DP=42;AF=1;MLEAC=4;MLEAF=1;AN=4;AC=4	GT:AD:DP:GQ:PL	1/1:0,20:20:60:779,60,0	1/1:0,19:19:57:734,57,0
chrA1	178729772	.	T	TA	1447.09	PASS	ExcessHet=3.0103;FS=0;MQ=59.57;QD=32.16;SOR=0.929;DP=49;AF=1;MLEAC=4;MLEAF=1;AN=4;AC=4	GT:AD:DP:GQ:PL	1/1:0,24:24:72:779,72,0	1/1:0,21:21:63:684,63,0
chrA1	179571248	.	TG	T	1014.09	PASS	ExcessHet=3.0103;FS=0;MQ=60;QD=28.17;SOR=1.209;DP=39;AF=1;MLEAC=4;MLEAF=1;AN=4;AC=4	GT:AD:DP:GQ:PL	1/1:0,20:20:60:572,60,0	1/1:0,16:16:48:458,48,0
chrA1	179623731	.	T	TGG	1255.08	PASS	ExcessHet=3.0103;FS=0;MQ=60;QD=33.08;SOR=1.143;DP=33;AF=1;MLEAC=4;MLEAF=1;AN=4;AC=4	GT:AD:DP:GQ:PL	1/1:0,20:20:60:847,60,0	1/1:0,10:10:30:424,30,0
chrA1	179839249	.	CCT	C	368.45	PASS	ExcessHet=3.0103;FS=0;MQ=57.6;QD=32.09;SOR=4.804;DP=16;AF=1;MLEAC=3;MLEAF=0.75;AN=4;AC=4	GT:AD:DP:GQ:PL	1/1:0,9:9:27:345,27,0	1/1:0,1:1:3:38,3,0
chrA1	179916390	.	ATATT	A	1289.08	PASS	ExcessHet=3.0103;FS=0;MQ=60;QD=28.72;SOR=1.255;DP=34;AF=1;MLEAC=4;MLEAF=1;AN=4;AC=4	GT:AD:DP:GQ:PL	1/1:0,10:10:30:450,30,0	1/1:0,19:19:57:855,57,0
chrA1	180196618	.	TA	T	912.09	PASS	ExcessHet=3.0103;FS=0;MQ=60;QD=26.06;SOR=1.002;DP=36;AF=1;MLEAC=4;MLEAF=1;AN=4;AC=4	GT:AD:DP:GQ:PL	1/1:0,22:22:66:583,66,0	1/1:0,13:13:39:345,39,0
chrA1	180283096	.	TCACA	T	392.65	PASS	ExcessHet=3.0103;FS=0;MQ=60;QD=34.43;SOR=0.693;DP=23;AF=1;MLEAC=4;MLEAF=1;AN=4;AC=4	GT:AD:DP:GQ:PL	1/1:0,2:2:18:270,18,0	1/1:0,6:6:33:484,33,0
chrA1	180290860	.	T	TAA	830.02	PASS	ExcessHet=3.0103;FS=0;MQ=60;QD=30.03;SOR=0.776;DP=26;AF=1;MLEAC=4;MLEAF=1;AN=4;AC=4	GT:AD:DP:GQ:PL	1/1:0,7:7:21:259,21,0	1/1:0,16:16:48:587,48,0
chrA1	180538702	.	AT	A	470.83	PASS	ExcessHet=3.0103;FS=0;MQ=57.03;QD=26.16;SOR=0.914;DP=19;AF=1;MLEAC=4;MLEAF=1;AN=4;AC=4	GT:AD:DP:GQ:PL	1/1:0,15:15:45:402,45,0	1/1:0,3:3:9:85,9,0
chrA1	180685572	.	TAAA	T	1354.09	PASS	ExcessHet=3.0103;FS=0;MQ=60;QD=32.68;SOR=0.892;DP=35;AF=1;MLEAC=4;MLEAF=1;AN=4;AC=4	GT:AD:DP:GQ:PL	1/1:0,13:13:39:585,39,0	1/1:0,18:18:55:785,55,0
chrA1	180755490	.	C	CT	1576.09	PASS	ExcessHet=3.0103;FS=0;MQ=60;QD=31.3;SOR=0.741;DP=41;AF=1;MLEAC=4;MLEAF=1;AN=4;AC=4	GT:AD:DP:GQ:PL	1/1:0,26:26:78:1023,78,0	1/1:0,15:15:45:569,45,0
chrA1	181411684	.	GA	G	596.07	PASS	ExcessHet=3.0103;FS=0;MQ=60;QD=27.09;SOR=1.085;DP=30;AF=1;MLEAC=4;MLEAF=1;AN=4;AC=4	GT:AD:DP:GQ:PL	1/1:0,13:13:39:362,39,0	1/1:0,9:9:27:250,27,0
chrA1	181420085	.	A	AT	915.09	PASS	ExcessHet=3.0103;FS=0;MQ=60;QD=30.5;SOR=0.693;DP=36;AF=1;MLEAC=4;MLEAF=1;AN=4;AC=4	GT:AD:DP:GQ:PL	1/1:0,16:16:48:496,48,0	1/1:0,14:14:42:435,42,0
chrA1	181438522	.	AT	A	735.08	PASS	ExcessHet=3.0103;FS=0;MQ=58.76;QD=29.4;SOR=1.358;DP=29;AF=1;MLEAC=4;MLEAF=1;AN=4;AC=4	GT:AD:DP:GQ:PL	1/1:0,12:12:36:360,36,0	1/1:0,13:13:39:391,39,0
chrA1	181468603	.	ATG	A	968.09	PASS	ExcessHet=3.0103;FS=0;MQ=59.23;QD=32.27;SOR=0.976;DP=34;AF=1;MLEAC=4;MLEAF=1;AN=4;AC=4	GT:AD:DP:GQ:PL	1/1:0,17:17:51:548,51,0	1/1:0,13:13:39:436,39,0
chrA1	181526788	.	G	GTC	1248.09	PASS	ExcessHet=3.0103;FS=0;MQ=59.76;QD=30.05;SOR=1.508;DP=35;AF=1;MLEAC=4;MLEAF=1;AN=4;AC=4	GT:AD:DP:GQ:PL	1/1:0,9:9:42:626,42,0	1/1:0,12:12:45:638,45,0
chrA1	181549327	.	A	AAAC	955.08	PASS	ExcessHet=3.0103;FS=0;MQ=59.15;QD=28.09;SOR=1.609;DP=26;AF=1;MLEAC=4;MLEAF=1;AN=4;AC=4	GT:AD:DP:GQ:PL	1/1:0,10:10:30:439,30,0	1/1:0,12:12:36:532,36,0
chrA1	182143886	.	GT	G	744.78	PASS	BaseQRankSum=0.811;ExcessHet=3.0103;FS=3.774;MQ=60;MQRankSum=0;QD=24.03;ReadPosRankSum=1.59;SOR=0.87;DP=40;AF=1;MLEAC=4;MLEAF=1;AN=4;AC=4	GT:AD:DP:GQ:PL	1/1:0,19:19:56:477,56,0	1/1:1,11:12:10:284,10,0
chrA1	183066926	.	G	GTA	204.38	PASS	ExcessHet=3.0103;FS=0;MQ=57.88;QD=29.2;SOR=2.833;DP=21;AF=1;MLEAC=3;MLEAF=0.75;AN=4;AC=4	GT:AD:DP:GQ:PL	1/1:0,7:7:21:192,21,0	1/1:0,1:1:3:27,3,0
chrA1	183774076	.	T	TAGAG	1803.09	PASS	ExcessHet=3.0103;FS=0;MQ=60;QD=27.4;SOR=0.741;DP=41;AF=1;MLEAC=4;MLEAF=1;AN=4;AC=4	GT:AD:DP:GQ:PL	1/1:0,18:18:54:793,54,0	1/1:0,23:23:69:1026,69,0
chrA1	183802580	.	G	GC	1125.09	PASS	ExcessHet=3.0103;FS=0;MQ=60;QD=33.09;SOR=1.085;DP=39;AF=1;MLEAC=4;MLEAF=1;AN=4;AC=4	GT:AD:DP:GQ:PL	1/1:0,15:15:45:503,45,0	1/1:0,19:19:57:638,57,0
chrA1	183867535	.	A	ATACTC	1812.09	PASS	ExcessHet=3.0103;FS=0;MQ=60;QD=30.8;SOR=0.954;DP=46;AF=1;MLEAC=4;MLEAF=1;AN=4;AC=4	GT:AD:DP:GQ:PL	1/1:0,21:21:63:928,63,0	1/1:0,20:20:60:900,60,0
chrA1	183929633	.	A	ACC	165.64	PASS	ExcessHet=3.0103;FS=0;MQ=60;QD=33.13;SOR=3.912;DP=13;AF=1;MLEAC=2;MLEAF=0.5;AN=4;AC=4	GT:AD:DP:GQ:PL	1/1:0,3:3:9:109,9,0	1/1:0,2:3:6:74,6,0
chrA1	184130349	.	AT	A	882.09	PASS	ExcessHet=3.0103;FS=0;MQ=59.8;QD=29.4;SOR=0.976;DP=38;AF=1;MLEAC=4;MLEAF=1;AN=4;AC=4	GT:AD:DP:GQ:PL	1/1:0,13:13:39:389,39,0	1/1:0,17:17:51:509,51,0
chrA1	184159664	.	G	GTA	736.79	PASS	ExcessHet=3.0103;FS=0;MQ=60;QD=31.51;SOR=1.721;DP=22;AF=1;MLEAC=4;MLEAF=1;AN=4;AC=4	GT:AD:DP:GQ:PL	1/1:0,16:16:48:602,48,0	1/1:0,4:4:12:151,12,0
chrA1	184483430	.	CA	C	784.09	PASS	ExcessHet=3.0103;FS=0;MQ=60;QD=25.29;SOR=0.756;DP=32;AF=1;MLEAC=4;MLEAF=1;AN=4;AC=4	GT:AD:DP:GQ:PL	1/1:0,14:14:42:364,42,0	1/1:0,17:17:51:436,51,0
chrA1	184560263	.	A	AT	1055.09	PASS	ExcessHet=3.0103;FS=0;MQ=60;QD=28.52;SOR=0.984;DP=41;AF=1;MLEAC=4;MLEAF=1;AN=4;AC=4	GT:AD:DP:GQ:PL	1/1:0,17:17:51:492,51,0	1/1:0,20:20:60:579,60,0
chrA1	184701187	.	C	CAGAGAG	894.97	PASS	ExcessHet=3.0103;FS=0;MQ=60;QD=30.45;SOR=0.892;DP=37;AF=1;MLEAC=4;MLEAF=1;AN=4;AC=4	GT:AD:DP:GQ:PL	1/1:0,10:11:34:510,34,0	1/1:0,9:9:27:401,27,0
chrA1	184702619	.	G	GA	971.09	PASS	ExcessHet=3.0103;FS=0;MQ=60;QD=28.56;SOR=0.811;DP=39;AF=1;MLEAC=4;MLEAF=1;AN=4;AC=4	GT:AD:DP:GQ:PL	1/1:0,16:16:48:465,48,0	1/1:0,18:18:54:522,54,0
chrA1	184736169	.	G	GA	457.02	PASS	BaseQRankSum=1.15;ExcessHet=3.0103;FS=14.031;MQ=60;MQRankSum=0;QD=19.87;ReadPosRankSum=0.635;SOR=3.121;DP=30;AF=1;MLEAC=4;MLEAF=1;AN=4;AC=4	GT:AD:DP:GQ:PL	1/1:0,7:7:21:163,21,0	1/1:2,14:16:30:310,30,0
chrA1	184738693	.	C	CTCTCTCTT	1220.07	PASS	ExcessHet=3.0103;FS=0;MQ=60;QD=27.3;SOR=1.071;DP=32;AF=1;MLEAC=4;MLEAF=1;AN=4;AC=4	GT:AD:DP:GQ:PL	1/1:0,20:20:60:871,60,0	1/1:0,9:9:26:365,26,0
chrA1	184756911	.	GTC	G	2088.09	PASS	ExcessHet=3.0103;FS=0;MQ=60;QD=27.96;SOR=0.823;DP=49;AF=1;MLEAC=4;MLEAF=1;AN=4;AC=4	GT:AD:DP:GQ:PL	1/1:0,23:23:69:1024,69,0	1/1:0,24:24:72:1080,72,0
chrA1	184761271	.	GGA	G	938.08	PASS	ExcessHet=3.0103;FS=0;MQ=60;QD=30;SOR=1.085;DP=25;AF=1;MLEAC=4;MLEAF=1;AN=4;AC=4	GT:AD:DP:GQ:PL	1/1:0,11:11:33:479,33,0	1/1:0,11:11:33:475,33,0
chrA1	184766971	.	T	TGG	281.14	PASS	ExcessHet=3.0103;FS=0;MQ=60;QD=31.81;SOR=4.407;DP=13;AF=1;MLEAC=3;MLEAF=0.75;AN=4;AC=4	GT:AD:DP:GQ:PL	1/1:0,2:2:6:74,6,0	1/1:0,6:6:18:223,18,0
chrA1	184799759	.	CAAAA	C	978.9	PASS	ExcessHet=3.0103;FS=0;MQ=60;MQRankSum=0;QD=26.35;SOR=0.34;DP=30;AF=1;MLEAC=4;MLEAF=1;AN=4;AC=4	GT:AD:DP:GQ:PL	1/1:1,12:13:15:516,15,0	1/1:0,11:11:33:479,33,0
chrA1	184825571	.	G	GAGAGAGGAGAGAC	1218.08	PASS	ExcessHet=3.0103;FS=0;MQ=57.73;QD=29.85;SOR=1.071;DP=33;AF=1;MLEAC=4;MLEAF=1;AN=4;AC=4	GT:AD:DP:GQ:PL	1/1:0,10:10:29:401,29,0	1/1:0,19:19:57:833,57,0
chrA1	184842655	.	G	GAGGAGGAGGAGGAGGAGA	509.93	PASS	ExcessHet=3.0103;FS=0;MQ=60;QD=34;SOR=1.911;DP=24;AF=1;MLEAC=4;MLEAF=1;AN=4;AC=4	GT:AD:DP:GQ:PL	1/1:0,6:6:17:178,17,0	1/1:0,9:9:25:348,25,0
chrA1	184866282	.	C	CACATAT	388.53	PASS	ExcessHet=3.0103;FS=0;MQ=60;QD=26.83;SOR=1.402;DP=12;AF=1;MLEAC=4;MLEAF=1;AN=4;AC=4	GT:AD:DP:GQ:PL	1/1:0,5:5:15:225,15,0	1/1:0,4:4:12:180,12,0
chrA1	184888164	.	C	CAA	1057.08	PASS	ExcessHet=3.0103;FS=0;MQ=60;QD=25.62;SOR=1.101;DP=28;AF=1;MLEAC=4;MLEAF=1;AN=4;AC=4	GT:AD:DP:GQ:PL	1/1:0,17:17:51:685,51,0	1/1:0,10:10:30:388,30,0
chrA1	184893442	.	G	GT	702.08	PASS	ExcessHet=3.0103;FS=0;MQ=60;QD=27;SOR=0.846;DP=30;AF=1;MLEAC=4;MLEAF=1;AN=4;AC=4	GT:AD:DP:GQ:PL	1/1:0,10:10:30:280,30,0	1/1:0,16:16:48:438,48,0
chrA1	184905854	.	A	AC	1087.09	PASS	ExcessHet=3.0103;FS=0;MQ=60;QD=28.62;SOR=0.941;DP=34;AF=1;MLEAC=4;MLEAF=1;AN=4;AC=4	GT:AD:DP:GQ:PL	1/1:0,14:14:48:624,48,0	1/1:0,11:11:45:479,45,0
chrA1	184930399	.	TAA	T	1054.09	PASS	ExcessHet=3.0103;FS=0;MQ=59.07;QD=32.15;SOR=1.179;DP=38;AF=1;MLEAC=4;MLEAF=1;AN=4;AC=4	GT:AD:DP:GQ:PL	1/1:0,13:13:39:497,39,0	1/1:0,15:15:45:573,45,0
chrA1	184934837	.	TA	T	1175.09	PASS	ExcessHet=3.0103;FS=0;MQ=60;QD=30.13;SOR=0.968;DP=45;AF=1;MLEAC=4;MLEAF=1;AN=4;AC=4	GT:AD:DP:GQ:PL	1/1:0,19:19:57:581,57,0	1/1:0,20:20:60:610,60,0
chrA1	184941844	.	G	GAA	492.94	PASS	ExcessHet=3.0103;FS=0;MQ=59.41;QD=26.26;SOR=0.976;DP=17;AF=1;MLEAC=4;MLEAF=1;AN=4;AC=4	GT:AD:DP:GQ:PL	1/1:0,8:8:24:291,24,0	1/1:0,6:6:18:218,18,0
chrA1	184946742	.	CA	C	635.66	PASS	BaseQRankSum=0.691;ExcessHet=3.0103;FS=0;MQ=60;MQRankSum=0;QD=22.7;ReadPosRankSum=2.19;SOR=1.445;DP=30;AF=1;MLEAC=3;MLEAF=0.75;AN=4;AC=4	GT:AD:DP:GQ:PL	1/1:2,12:14:1:277,1,0	1/1:0,14:14:42:372,42,0
chrA1	184959892	.	C	CCT	921.05	PASS	ExcessHet=3.0103;FS=0;MQ=59.68;QD=26.62;SOR=0.77;DP=31;AF=1;MLEAC=4;MLEAF=1;AN=4;AC=4	GT:AD:DP:GQ:PL	1/1:0,8:8:24:300,24,0	1/1:0,17:17:51:637,51,0
chrA1	184965445	.	G	GAA	1207.09	PASS	ExcessHet=3.0103;FS=0;MQ=60;QD=29.81;SOR=0.941;DP=38;AF=1;MLEAC=4;MLEAF=1;AN=4;AC=4	GT:AD:DP:GQ:PL	1/1:0,21:21:63:764,63,0	1/1:0,13:13:39:459,39,0
chrA1	184974326	.	G	GTATTTTCT	2487.09	PASS	ExcessHet=3.0103;FS=0;MQ=60;QD=30.3;SOR=0.8;DP=60;AF=1;MLEAC=4;MLEAF=1;AN=4;AC=4	GT:AD:DP:GQ:PL	1/1:0,37:37:99:1603,111,0	1/1:0,20:20:60:900,60,0
chrA1	185000010	.	T	TAAAA	1101.05	PASS	ExcessHet=3.0103;FS=0;MQ=60;QD=35.03;SOR=0.693;DP=29;AF=1;MLEAC=4;MLEAF=1;AN=4;AC=4	GT:AD:DP:GQ:PL	1/1:0,18:18:54:757,54,0	1/1:0,8:8:24:360,24,0
chrA1	185037267	.	T	TA	568.87	PASS	BaseQRankSum=0.91;ExcessHet=3.0103;FS=0;MQ=59.19;MQRankSum=0;QD=23.7;ReadPosRankSum=1.37;SOR=0.353;DP=32;AF=1;MLEAC=4;MLEAF=1;AN=4;AC=4	GT:AD:DP:GQ:PL	1/1:1,13:14:14:317,14,0	1/1:0,10:10:30:268,30,0
chrA1	185144758	.	A	AT	1000.09	PASS	ExcessHet=3.0103;FS=0;MQ=58.04;QD=28.57;SOR=0.749;DP=37;AF=1;MLEAC=4;MLEAF=1;AN=4;AC=4	GT:AD:DP:GQ:PL	1/1:0,21:21:63:609,63,0	1/1:0,14:14:42:407,42,0
chrA1	185177401	.	T	TCTCTCTCG	760.04	PASS	BaseQRankSum=1.65;ExcessHet=3.0103;FS=0;MQ=60;MQRankSum=0;QD=32.39;ReadPosRankSum=1.04;SOR=0.387;DP=25;AF=1;MLEAC=4;MLEAF=1;AN=4;AC=4	GT:AD:DP:GQ:PL	1/1:1,9:10:28:462,28,0	1/1:0,8:8:24:314,24,0
chrA1	185234726	.	T	TC	1039.09	PASS	ExcessHet=3.0103;FS=0;MQ=59.81;QD=29.69;SOR=1.002;DP=39;AF=1;MLEAC=4;MLEAF=1;AN=4;AC=4	GT:AD:DP:GQ:PL	1/1:0,15:15:43:439,43,0	1/1:0,20:20:60:616,60,0
chrA1	185273359	.	T	TGG	1575.09	PASS	ExcessHet=3.0103;FS=0;MQ=60;QD=35.35;SOR=0.902;DP=42;AF=1;MLEAC=4;MLEAF=1;AN=4;AC=4	GT:AD:DP:GQ:PL	1/1:0,22:22:65:837,65,0	1/1:0,18:18:54:754,54,0
chrA1	185280984	.	CAGTTTCTTCAA	C	1772.09	PASS	ExcessHet=3.0103;FS=0;MQ=60;QD=29.84;SOR=0.693;DP=44;AF=1;MLEAC=4;MLEAF=1;AN=4;AC=4	GT:AD:DP:GQ:PL	1/1:0,14:14:42:631,42,0	1/1:0,26:26:78:1157,78,0
chrA1	185335121	.	TA	T	1032.09	PASS	ExcessHet=3.0103;FS=0;MQ=60;QD=29.49;SOR=0.869;DP=41;AF=1;MLEAC=4;MLEAF=1;AN=4;AC=4	GT:AD:DP:GQ:PL	1/1:0,21:21:63:620,63,0	1/1:0,14:14:42:428,42,0
chrA1	185366657	.	ATT	A	786.07	PASS	ExcessHet=3.0103;FS=0;MQ=60;QD=34.81;SOR=0.874;DP=24;AF=1;MLEAC=4;MLEAF=1;AN=4;AC=4	GT:AD:DP:GQ:PL	1/1:0,9:9:27:328,27,0	1/1:0,13:13:39:474,39,0
chrA1	185393074	.	C	CTTTA	1994.09	PASS	ExcessHet=3.0103;FS=0;MQ=60;QD=25.55;SOR=0.78;DP=54;AF=1;MLEAC=4;MLEAF=1;AN=4;AC=4	GT:AD:DP:GQ:PL	1/1:0,19:19:57:795,57,0	1/1:0,27:27:81:1215,81,0
chrA1	185415421	.	G	GTGTGTGTA	1006.05	PASS	ExcessHet=3.0103;FS=0;MQ=60;QD=26.97;SOR=1.22;DP=26;AF=1;MLEAC=4;MLEAF=1;AN=4;AC=4	GT:AD:DP:GQ:PL	1/1:0,18:18:53:684,53,0	1/1:0,8:8:24:338,24,0
chrA1	185421990	.	C	CAAA	1147.09	PASS	ExcessHet=3.0103;FS=0;MQ=59.01;QD=32.35;SOR=1.022;DP=29;AF=1;MLEAC=4;MLEAF=1;AN=4;AC=4	GT:AD:DP:GQ:PL	1/1:0,13:13:39:585,39,0	1/1:0,13:13:39:578,39,0
chrA1	185424414	.	T	TA	1100.09	PASS	ExcessHet=3.0103;FS=0;MQ=60;QD=33.34;SOR=1.022;DP=36;AF=1;MLEAC=4;MLEAF=1;AN=4;AC=4	GT:AD:DP:GQ:PL	1/1:0,13:13:39:462,39,0	1/1:0,20:20:59:654,59,0
chrA1	185453319	.	CT	C	1289.09	PASS	ExcessHet=3.0103;FS=0;MQ=59.02;QD=28.24;SOR=1.473;DP=38;AF=1;MLEAC=4;MLEAF=1;AN=4;AC=4	GT:AD:DP:GQ:PL	1/1:0,15:15:45:593,45,0	1/1:0,17:17:51:712,51,0
chrA1	185472002	.	CA	C	888.08	PASS	BaseQRankSum=1.63;ExcessHet=3.0103;FS=0;MQ=60;MQRankSum=0;QD=29.6;ReadPosRankSum=-0.408;SOR=0.314;DP=35;AF=1;MLEAC=4;MLEAF=1;AN=4;AC=4	GT:AD:DP:GQ:PL	1/1:1,16:17:33:490,33,0	1/1:0,13:13:39:414,39,0
chrA1	185495063	.	T	TC	1584.08	PASS	ExcessHet=3.0103;FS=0;MQ=60;QD=32.93;SOR=1.005;DP=46;AF=1;MLEAC=4;MLEAF=1;AN=4;AC=4	GT:AD:DP:GQ:PL	1/1:0,17:20:60:756,60,0	1/1:0,22:22:66:844,66,0
chrA1	185504334	.	C	CAACAA	1688.95	PASS	ExcessHet=3.0103;FS=0;MQ=60;QD=28.29;SOR=0.859;DP=42;AF=1;MLEAC=4;MLEAF=1;AN=4;AC=4	GT:AD:DP:GQ:PL	1/1:0,16:16:48:705,48,0	1/1:0,23:23:69:1002,69,0
chrA1	185511105	.	T	TG	1355.08	PASS	ExcessHet=3.0103;FS=0;MQ=60;QD=29.87;SOR=0.811;DP=34;AF=1;MLEAC=4;MLEAF=1;AN=4;AC=4	GT:AD:DP:GQ:PL	1/1:0,23:23:69:929,69,0	1/1:0,11:11:33:442,33,0
chrA1	185512476	.	CCTCT	C	1142.08	PASS	ExcessHet=3.0103;FS=0;MQ=60;QD=29;SOR=1.528;DP=35;AF=1;MLEAC=4;MLEAF=1;AN=4;AC=4	GT:AD:DP:GQ:PL	1/1:0,10:10:30:450,30,0	1/1:0,17:17:51:708,51,0
chrA1	185540467	.	T	TA	868.08	PASS	ExcessHet=3.0103;FS=0;MQ=60;QD=28;SOR=0.756;DP=35;AF=1;MLEAC=4;MLEAF=1;AN=4;AC=4	GT:AD:DP:GQ:PL	1/1:0,20:20:60:570,60,0	1/1:0,11:11:33:314,33,0
chrA1	185543860	.	A	AC	622.02	PASS	ExcessHet=3.0103;FS=0;MQ=60;QD=27.73;SOR=1.112;DP=22;AF=1;MLEAC=4;MLEAF=1;AN=4;AC=4	GT:AD:DP:GQ:PL	1/1:0,8:8:24:310,24,0	1/1:0,5:7:27:328,27,0
chrA1	185545472	.	A	ATT	914.08	PASS	ExcessHet=3.0103;FS=0;MQ=60;QD=31.42;SOR=0.941;DP=33;AF=1;MLEAC=4;MLEAF=1;AN=4;AC=4	GT:AD:DP:GQ:PL	1/1:0,11:11:33:404,33,0	1/1:0,14:14:42:526,42,0
chrA1	185555302	.	A	AC	1886.09	PASS	ExcessHet=3.0103;FS=0;MQ=60;QD=29.86;SOR=1.314;DP=53;AF=1;MLEAC=4;MLEAF=1;AN=4;AC=4	GT:AD:DP:GQ:PL	1/1:0,22:22:66:822,66,0	1/1:0,29:29:87:1080,87,0
chrA1	185575706	.	GT	G	957.09	PASS	ExcessHet=3.0103;FS=0;MQ=60;QD=28.15;SOR=0.693;DP=44;AF=1;MLEAC=4;MLEAF=1;AN=4;AC=4	GT:AD:DP:GQ:PL	1/1:0,16:16:48:457,48,0	1/1:0,18:18:54:516,54,0
chrA1	185620006	.	C	CAA	1204.09	PASS	ExcessHet=3.0103;FS=0;MQ=60;QD=32.56;SOR=0.976;DP=35;AF=1;MLEAC=4;MLEAF=1;AN=4;AC=4	GT:AD:DP:GQ:PL	1/1:0,15:15:45:606,45,0	1/1:0,15:15:45:614,45,0
chrA1	185629848	.	T	TA	1011.09	PASS	ExcessHet=3.0103;FS=0;MQ=60;QD=27.33;SOR=0.746;DP=47;AF=1;MLEAC=4;MLEAF=1;AN=4;AC=4	GT:AD:DP:GQ:PL	1/1:0,14:14:42:377,42,0	1/1:0,23:23:69:650,69,0
chrA1	185643609	.	A	AGGGGGGGATTCATATGTCACATGACCCCTTTTTGTGATGTAAATAGCATCTTAATAACTACACTTCTGGGATTGGAAAG	1591.07	PASS	ExcessHet=3.0103;FS=0;MQ=60;QD=25.39;SOR=1.085;DP=67;AF=1;MLEAC=4;MLEAF=1;AN=4;AC=4	GT:AD:DP:GQ:PL	1/1:0,20:21:82:1167,82,0	1/1:0,0:1:28:440,28,0
chrA1	185655934	.	GA	G	1054.09	PASS	ExcessHet=3.0103;FS=0;MQ=60;QD=30.12;SOR=0.869;DP=38;AF=1;MLEAC=4;MLEAF=1;AN=4;AC=4	GT:AD:DP:GQ:PL	1/1:0,15:15:45:459,45,0	1/1:0,20:20:60:611,60,0
chrA1	185669328	.	T	TA	658.08	PASS	ExcessHet=3.0103;FS=0;MQ=60;QD=27.42;SOR=0.859;DP=30;AF=1;MLEAC=4;MLEAF=1;AN=4;AC=4	GT:AD:DP:GQ:PL	1/1:0,11:11:33:314,33,0	1/1:0,13:13:39:360,39,0
chrA1	185700420	.	A	AT	1227.09	PASS	ExcessHet=3.0103;FS=0;MQ=60;QD=30.68;SOR=0.693;DP=43;AF=1;MLEAC=4;MLEAF=1;AN=4;AC=4	GT:AD:DP:GQ:PL	1/1:0,18:18:54:559,54,0	1/1:0,22:22:66:684,66,0
chrA1	185753227	.	GCTCT	G	1199.09	PASS	ExcessHet=3.0103;FS=0;MQ=60;QD=30.04;SOR=1.302;DP=28;AF=1;MLEAC=4;MLEAF=1;AN=4;AC=4	GT:AD:DP:GQ:PL	1/1:0,12:12:36:540,36,0	1/1:0,15:15:45:675,45,0
chrA1	185782881	.	C	CA	1068.09	PASS	ExcessHet=3.0103;FS=0;MQ=60;QD=26.05;SOR=0.741;DP=49;AF=1;MLEAC=4;MLEAF=1;AN=4;AC=4	GT:AD:DP:GQ:PL	1/1:0,20:20:60:529,60,0	1/1:0,21:21:63:555,63,0
chrA1	185822290	.	G	GAAA	2082.09	PASS	ExcessHet=3.0103;FS=0;MQ=60;QD=28.84;SOR=0.823;DP=48;AF=1;MLEAC=4;MLEAF=1;AN=4;AC=4	GT:AD:DP:GQ:PL	1/1:0,21:21:63:945,63,0	1/1:0,26:26:78:1153,78,0
chrA1	185893785	.	A	ACC	534.65	PASS	ExcessHet=3.0103;FS=0;MQ=60;QD=29.22;SOR=2.584;DP=23;AF=1;MLEAC=3;MLEAF=0.75;AN=4;AC=4	GT:AD:DP:GQ:PL	1/1:0,5:5:15:194,15,0	1/1:0,8:11:27:352,27,0
chrA1	186069625	.	TTCTCTCTC	T	523.29	PASS	ExcessHet=3.0103;FS=0;MQ=60;QD=30.11;SOR=0.836;DP=20;AF=1;MLEAC=3;MLEAF=0.75;AN=4;AC=4	GT:AD:DP:GQ:PL	1/1:0,11:11:33:484,33,0	1/1:0,2:2:6:55,6,0
chrA1	186270502	.	TG	T	417.78	PASS	ExcessHet=3.0103;FS=0;MQ=60;MQRankSum=0;QD=24.58;ReadPosRankSum=0;SOR=1.402;DP=22;AF=1;MLEAC=4;MLEAF=1;AN=4;AC=4	GT:AD:DP:GQ:PL	1/1:0,10:10:30:275,30,0	1/1:1,6:7:12:159,12,0
chrA1	186317161	.	TAG	T	1169.09	PASS	ExcessHet=3.0103;FS=0;MQ=59.72;QD=30.6;SOR=1.402;DP=39;AF=1;MLEAC=4;MLEAF=1;AN=4;AC=4	GT:AD:DP:GQ:PL	1/1:0,15:15:45:583,45,0	1/1:0,16:16:48:602,48,0
chrA1	186330899	.	C	CAAA	877.05	PASS	ExcessHet=3.0103;FS=0;MQ=60;QD=23.69;SOR=1.23;DP=26;AF=1;MLEAC=4;MLEAF=1;AN=4;AC=4	GT:AD:DP:GQ:PL	1/1:0,8:8:24:344,24,0	1/1:0,13:13:39:549,39,0
chrA1	186383431	.	G	GTCTA	1196.09	PASS	ExcessHet=3.0103;FS=0;MQ=59.8;QD=22.64;SOR=1.179;DP=37;AF=1;MLEAC=4;MLEAF=1;AN=4;AC=4	GT:AD:DP:GQ:PL	1/1:0,15:15:45:657,45,0	1/1:0,13:13:39:555,39,0
chrA1	186639327	.	AT	A	1393.09	PASS	ExcessHet=3.0103;FS=0;MQ=59.89;QD=33.17;SOR=0.892;DP=50;AF=1;MLEAC=4;MLEAF=1;AN=4;AC=4	GT:AD:DP:GQ:PL	1/1:0,24:24:72:719,72,0	1/1:0,18:18:54:690,54,0
chrA1	187090845	.	C	CG	1331.09	PASS	ExcessHet=3.0103;FS=0;MQ=60;QD=33.28;SOR=0.793;DP=42;AF=1;MLEAC=4;MLEAF=1;AN=4;AC=4	GT:AD:DP:GQ:PL	1/1:0,13:13:39:469,39,0	1/1:0,27:27:81:878,81,0
chrA1	187625966	.	A	AAT	764.05	PASS	ExcessHet=3.0103;FS=0;MQ=55.43;QD=28.84;SOR=1.112;DP=28;AF=1;MLEAC=4;MLEAF=1;AN=4;AC=4	GT:AD:DP:GQ:PL	1/1:0,7:7:27:404,27,0	1/1:0,8:8:27:376,27,0
chrA1	187787161	.	AGGG	A	1604.09	PASS	ExcessHet=3.0103;FS=0;MQ=60;QD=27.97;SOR=1.432;DP=39;AF=1;MLEAC=4;MLEAF=1;AN=4;AC=4	GT:AD:DP:GQ:PL	1/1:0,23:23:69:990,69,0	1/1:0,14:14:42:630,42,0
chrA1	188011286	.	TG	T	482.97	PASS	ExcessHet=3.0103;FS=0;MQ=60;QD=28.41;SOR=3.383;DP=22;AF=1;MLEAC=4;MLEAF=1;AN=4;AC=4	GT:AD:DP:GQ:PL	1/1:0,6:6:18:205,18,0	1/1:0,11:11:33:294,33,0
chrA1	188067859	.	A	AT	1009.09	PASS	ExcessHet=3.0103;FS=0;MQ=60;QD=25.87;SOR=0.743;DP=47;AF=1;MLEAC=4;MLEAF=1;AN=4;AC=4	GT:AD:DP:GQ:PL	1/1:0,17:17:51:444,51,0	1/1:0,22:22:66:581,66,0
chrA1	188451057	.	A	AT	784.09	PASS	ExcessHet=3.0103;FS=0;MQ=58.89;QD=28;SOR=0.997;DP=41;AF=1;MLEAC=4;MLEAF=1;AN=4;AC=4	GT:AD:DP:GQ:PL	1/1:0,14:14:42:400,42,0	1/1:0,14:14:42:400,42,0
chrA1	188779381	.	TC	T	424.77	PASS	BaseQRankSum=1.14;ExcessHet=3.0103;FS=0;MQ=60;MQRankSum=0;QD=22.36;ReadPosRankSum=1.74;SOR=3.056;DP=26;AF=1;MLEAC=4;MLEAF=1;AN=4;AC=4	GT:AD:DP:GQ:PL	1/1:1,13:14:19:310,19,0	1/1:0,5:5:15:131,15,0
chrA1	188897283	.	T	TAAG	1851.09	PASS	ExcessHet=3.0103;FS=0;MQ=60;QD=26.49;SOR=0.829;DP=57;AF=1;MLEAC=4;MLEAF=1;AN=4;AC=4	GT:AD:DP:GQ:PL	1/1:0,26:26:78:1106,78,0	1/1:0,19:19:56:761,56,0
chrA1	188993989	.	G	GT	314.81	PASS	ExcessHet=3.0103;FS=0;MQ=60;QD=26.23;SOR=2.67;DP=18;AF=1;MLEAC=4;MLEAF=1;AN=4;AC=4	GT:AD:DP:GQ:PL	1/1:0,7:7:21:203,21,0	1/1:0,5:5:15:128,15,0
chrA1	189024396	.	G	GA	1744.09	PASS	ExcessHet=3.0103;FS=0;MQ=60;QD=25.23;SOR=0.776;DP=52;AF=1;MLEAC=4;MLEAF=1;AN=4;AC=4	GT:AD:DP:GQ:PL	1/1:0,24:24:72:886,72,0	1/1:0,24:24:72:874,72,0
chrA1	189136098	.	C	CAAAA	1319.09	PASS	ExcessHet=3.0103;FS=0;MQ=60;QD=28.1;SOR=1.329;DP=35;AF=1;MLEAC=4;MLEAF=1;AN=4;AC=4	GT:AD:DP:GQ:PL	1/1:0,14:14:42:615,42,0	1/1:0,16:16:48:720,48,0
chrA1	189142227	.	C	CCATATTTTCCA	1663.09	PASS	ExcessHet=3.0103;FS=0;MQ=60;QD=30.96;SOR=0.914;DP=39;AF=1;MLEAC=4;MLEAF=1;AN=4;AC=4	GT:AD:DP:GQ:PL	1/1:0,19:19:57:855,57,0	1/1:0,19:19:57:824,57,0
chrA1	189195770	.	GGA	G	376.32	PASS	ExcessHet=3.0103;FS=0;MQ=60;QD=25.09;SOR=0.693;DP=29;AF=1;MLEAC=3;MLEAF=0.75;AN=4;AC=4	GT:AD:DP:GQ:PL	1/1:0,8:8:24:206,24,0	1/1:0,7:8:6:172,6,0
chrA1	189630292	.	A	AAGAAG	783.06	PASS	ExcessHet=3.0103;FS=0;MQ=58.86;QD=31.95;SOR=1.292;DP=33;AF=1;MLEAC=4;MLEAF=1;AN=4;AC=4	GT:AD:DP:GQ:PL	1/1:0,10:10:30:440,30,0	1/1:0,9:9:26:359,26,0
chrA1	189898482	.	T	TA	694.09	PASS	ExcessHet=3.0103;FS=0;MQ=57.53;QD=25.71;SOR=0.765;DP=31;AF=1;MLEAC=4;MLEAF=1;AN=4;AC=4	GT:AD:DP:GQ:PL	1/1:0,13:13:39:340,39,0	1/1:0,14:14:42:370,42,0
chrA1	189902041	.	CAT	C	343.42	PASS	ExcessHet=3.0103;FS=0;MQ=55.1;QD=30.23;SOR=1.179;DP=8;AF=1;MLEAC=3;MLEAF=0.75;AN=4;AC=4	GT:AD:DP:GQ:PL	1/1:0,4:4:12:180,12,0	1/1:0,4:4:12:180,12,0
chrA1	189944898	.	GCTCTCT	G	966.02	PASS	ExcessHet=3.0103;FS=0;MQ=59.21;QD=31.43;SOR=1.329;DP=32;AF=1;MLEAC=4;MLEAF=1;AN=4;AC=4	GT:AD:DP:GQ:PL	1/1:0,7:7:21:306,21,0	1/1:0,15:15:45:676,45,0
chrA1	190811503	.	A	AC	170.44	PASS	ExcessHet=3.0103;FS=0;MQ=59.34;QD=24.35;SOR=4.174;DP=20;AF=1;MLEAC=3;MLEAF=0.75;AN=4;AC=4	GT:AD:DP:GQ:PL	1/1:0,3:3:9:80,9,0	1/1:0,4:4:12:107,12,0
chrA1	190938603	.	GC	G	245.11	PASS	ExcessHet=3.0103;FS=0;MQ=60;QD=28.19;SOR=2.833;DP=15;AF=1;MLEAC=3;MLEAF=0.75;AN=4;AC=4	GT:AD:DP:GQ:PL	1/1:0,3:4:12:143,12,0	1/1:0,3:4:9:135,9,0
chrA1	191797305	.	G	GTATA	1189.09	PASS	ExcessHet=3.0103;FS=0;MQ=58.2;QD=27.64;SOR=0.922;DP=28;AF=1;MLEAC=4;MLEAF=1;AN=4;AC=4	GT:AD:DP:GQ:PL	1/1:0,13:13:42:620,42,0	1/1:0,14:14:42:585,42,0
chrA1	191828800	.	T	TA	1335.09	PASS	ExcessHet=3.0103;FS=0;MQ=59.29;QD=27.99;SOR=1.371;DP=40;AF=1;MLEAC=4;MLEAF=1;AN=4;AC=4	GT:AD:DP:GQ:PL	1/1:0,19:19:57:747,57,0	1/1:0,17:17:51:604,51,0
chrA1	192347926	.	GT	G	1153.09	PASS	ExcessHet=3.0103;FS=0;MQ=60;QD=27.45;SOR=0.788;DP=45;AF=1;MLEAC=4;MLEAF=1;AN=4;AC=4	GT:AD:DP:GQ:PL	1/1:0,19:19:57:529,57,0	1/1:0,23:23:69:640,69,0
chrA1	192717515	.	CA	C	1044.09	PASS	ExcessHet=3.0103;FS=0;MQ=60;QD=30.71;SOR=1.244;DP=37;AF=1;MLEAC=4;MLEAF=1;AN=4;AC=4	GT:AD:DP:GQ:PL	1/1:0,18:18:54:561,54,0	1/1:0,16:16:48:499,48,0
chrA1	193581442	.	GGAGA	G	299.74	PASS	ExcessHet=3.0103;FS=0;MQ=58.64;QD=33.3;SOR=2.093;DP=25;AF=1;MLEAC=3;MLEAF=0.75;AN=4;AC=4	GT:AD:DP:GQ:PL	1/1:0,3:3:8:46,8,0	1/1:0,6:6:18:270,18,0
chrA1	193863412	.	C	CT	480.07	PASS	ExcessHet=3.0103;FS=0;MQ=58.85;QD=24;SOR=1.127;DP=30;AF=1;MLEAC=4;MLEAF=1;AN=4;AC=4	GT:AD:DP:GQ:PL	1/1:0,11:11:33:273,33,0	1/1:0,9:9:27:223,27,0
chrA1	194061325	.	G	GAA	1685.09	PASS	ExcessHet=3.0103;FS=0;MQ=60;QD=30.16;SOR=0.829;DP=48;AF=1;MLEAC=4;MLEAF=1;AN=4;AC=4	GT:AD:DP:GQ:PL	1/1:0,21:21:63:805,63,0	1/1:0,24:24:72:896,72,0
chrA1	194104054	.	GTC	G	826.07	PASS	ExcessHet=3.0103;FS=0;MQ=59.73;QD=28.29;SOR=0.804;DP=31;AF=1;MLEAC=4;MLEAF=1;AN=4;AC=4	GT:AD:DP:GQ:PL	1/1:0,8:8:28:406,28,0	1/1:0,9:9:36:436,36,0
chrA1	194104111	.	AGTGTGTGTGT	A	1174.09	PASS	ExcessHet=3.0103;FS=0;MQ=59.73;QD=29.7;SOR=1.382;DP=31;AF=1;MLEAC=4;MLEAF=1;AN=4;AC=4	GT:AD:DP:GQ:PL	1/1:0,16:16:48:650,48,0	1/1:0,12:12:36:540,36,0
chrA1	194177185	.	C	CA	448.07	PASS	ExcessHet=3.0103;FS=0;MQ=60;QD=22.4;SOR=0.892;DP=32;AF=1;MLEAC=4;MLEAF=1;AN=4;AC=4	GT:AD:DP:GQ:PL	1/1:0,10:10:30:233,30,0	1/1:0,10:10:30:231,30,0
chrA1	194898009	.	A	AATGGGGTCGGGGGAGAGC	1095.08	PASS	ExcessHet=3.0103;FS=0;MQ=60;QD=33.5;SOR=2.303;DP=26;AF=1;MLEAC=4;MLEAF=1;AN=4;AC=4	GT:AD:DP:GQ:PL	1/1:0,5:5:36:519,36,0	1/1:0,9:9:42:592,42,0
chrA1	195912143	.	A	AACT	1604.09	PASS	ExcessHet=3.0103;FS=0;MQ=60;QD=27.02;SOR=0.927;DP=37;AF=1;MLEAC=4;MLEAF=1;AN=4;AC=4	GT:AD:DP:GQ:PL	1/1:0,21:21:63:945,63,0	1/1:0,15:15:45:675,45,0
chrA1	195998968	.	TCCCCCCCCC	T	2795.09	PASS	ExcessHet=3.0103;FS=0;MQ=59.92;QD=27.73;SOR=1;DP=75;AF=1;MLEAC=4;MLEAF=1;AN=4;AC=4	GT:AD:DP:GQ:PL	1/1:0,28:28:85:1195,85,0	1/1:0,37:37:99:1616,112,0
chrA1	196000054	.	GCCGCC	G	517.3	PASS	ExcessHet=3.0103;FS=0;MQ=60;QD=30.26;SOR=3.912;DP=27;AF=1;MLEAC=2;MLEAF=0.5;AN=4;AC=4	GT:AD:DP:GQ:PL	1/1:0,3:4:10:129,10,0	1/1:0,10:10:31:451,31,0
chrA1	196444182	.	GA	G	1212.09	PASS	ExcessHet=3.0103;FS=0;MQ=60;QD=26.94;SOR=1.244;DP=36;AF=1;MLEAC=4;MLEAF=1;AN=4;AC=4	GT:AD:DP:GQ:PL	1/1:0,22:22:66:809,66,0	1/1:0,12:12:36:419,36,0
chrA1	196463770	.	C	CT	679.07	PASS	ExcessHet=3.0103;FS=0;MQ=60;QD=25.15;SOR=1.101;DP=30;AF=1;MLEAC=4;MLEAF=1;AN=4;AC=4	GT:AD:DP:GQ:PL	1/1:0,9:9:27:237,27,0	1/1:0,18:18:54:458,54,0
chrA1	196537922	.	GC	G	414.71	PASS	BaseQRankSum=1.38;ExcessHet=3.0103;FS=8.016;MQ=60;MQRankSum=0;QD=23.04;ReadPosRankSum=1.12;SOR=3.477;DP=20;AF=1;MLEAC=4;MLEAF=1;AN=4;AC=4	GT:AD:DP:GQ:PL	1/1:1,9:11:13:217,13,0	1/1:0,8:8:24:214,24,0
chrA1	196559120	.	A	AATT	2444.09	PASS	ExcessHet=3.0103;FS=0;MQ=60;QD=30.79;SOR=1.061;DP=56;AF=1;MLEAC=4;MLEAF=1;AN=4;AC=4	GT:AD:DP:GQ:PL	1/1:0,29:29:87:1305,87,0	1/1:0,26:26:78:1155,78,0
chrA1	196770467	.	A	AT	1015.09	PASS	ExcessHet=3.0103;FS=0;MQ=56.11;QD=33.84;SOR=0.976;DP=31;AF=1;MLEAC=4;MLEAF=1;AN=4;AC=4	GT:AD:DP:GQ:PL	1/1:0,15:15:45:572,45,0	1/1:0,15:15:45:459,45,0
chrA1	196845711	.	AT	A	622.07	PASS	ExcessHet=3.0103;FS=0;MQ=60;QD=31.1;SOR=0.892;DP=23;AF=1;MLEAC=4;MLEAF=1;AN=4;AC=4	GT:AD:DP:GQ:PL	1/1:0,9:9:27:323,27,0	1/1:0,11:11:33:315,33,0
chrA1	196858620	.	CAG	C	707.97	PASS	ExcessHet=3.0103;FS=0;MQ=60;QD=28.46;SOR=2.093;DP=27;AF=1;MLEAC=4;MLEAF=1;AN=4;AC=4	GT:AD:DP:GQ:PL	1/1:0,6:6:18:223,18,0	1/1:0,14:14:42:501,42,0
chrA1	197052894	.	GTTT	G	858.06	PASS	ExcessHet=3.0103;FS=0;MQ=58.71;QD=28.31;SOR=0.99;DP=26;AF=1;MLEAC=4;MLEAF=1;AN=4;AC=4	GT:AD:DP:GQ:PL	1/1:0,12:12:36:540,36,0	1/1:0,9:9:26:334,26,0
chrA1	197081651	.	C	CAAA	411.81	PASS	ExcessHet=3.0103;FS=0;MQ=58.43;QD=28.51;SOR=2.494;DP=16;AF=1;MLEAC=4;MLEAF=1;AN=4;AC=4	GT:AD:DP:GQ:PL	1/1:0,6:6:18:240,18,0	1/1:0,5:5:17:188,17,0
chrA1	197587103	.	CA	C	669.08	PASS	ExcessHet=3.0103;FS=0;MQ=60;QD=27.88;SOR=0.859;DP=26;AF=1;MLEAC=4;MLEAF=1;AN=4;AC=4	GT:AD:DP:GQ:PL	1/1:0,11:11:33:316,33,0	1/1:0,13:13:39:369,39,0
chrA1	197646246	.	A	AG	1236.09	PASS	ExcessHet=3.0103;FS=0;MQ=60;QD=31.69;SOR=1.096;DP=47;AF=1;MLEAC=4;MLEAF=1;AN=4;AC=4	GT:AD:DP:GQ:PL	1/1:0,20:20:60:633,60,0	1/1:0,19:19:57:619,57,0
chrA1	197702143	.	A	AC	377.87	PASS	ExcessHet=3.0103;FS=0;MQ=60;QD=29.07;SOR=2.833;DP=21;AF=1;MLEAC=4;MLEAF=1;AN=4;AC=4	GT:AD:DP:GQ:PL	1/1:0,5:5:15:150,15,0	1/1:0,8:8:24:244,24,0
chrA1	198132457	.	G	GAA	1688.09	PASS	ExcessHet=3.0103;FS=0;MQ=60;QD=29.23;SOR=0.874;DP=53;AF=1;MLEAC=4;MLEAF=1;AN=4;AC=4	GT:AD:DP:GQ:PL	1/1:0,30:30:90:1120,90,0	1/1:0,16:16:48:584,48,0
chrA1	198192814	.	T	A	791.1	PASS	ExcessHet=3.0103;FS=0;MQ=56.55;QD=33.71;SOR=0.892;DP=22;AF=1;MLEAC=4;MLEAF=1;AN=4;AC=4	GT:AD:DP:GQ:PL	1/1:0,9:9:27:362,27,0	1/1:0,11:11:33:445,33,0
chrA1	198370173	.	GTA	G	934.09	PASS	ExcessHet=3.0103;FS=0;MQ=60;QD=34.6;SOR=1.528;DP=28;AF=1;MLEAC=4;MLEAF=1;AN=4;AC=4	GT:AD:DP:GQ:PL	1/1:0,14:14:42:485,42,0	1/1:0,13:13:39:465,39,0
chrA1	198379704	.	GTTT	G	748.83	PASS	ExcessHet=3.0103;FS=0;MQ=60;QD=27.98;SOR=1.061;DP=19;AF=1;MLEAC=4;MLEAF=1;AN=4;AC=4	GT:AD:DP:GQ:PL	1/1:0,14:14:42:630,42,0	1/1:0,3:3:9:135,9,0
chrA1	198385345	.	A	ACAAGGGCACGAAGTTCAAGGGCACGAAGTT	1382.09	PASS	ExcessHet=3.0103;FS=0;MQ=60;QD=33.67;SOR=1.473;DP=44;AF=1;MLEAC=4;MLEAF=1;AN=4;AC=4	GT:AD:DP:GQ:PL	1/1:0,17:17:49:726,49,0	1/1:0,15:15:44:672,44,0
chrA1	199228034	.	A	AG	1092.09	PASS	ExcessHet=3.0103;FS=0;MQ=60;QD=27.69;SOR=0.76;DP=30;AF=1;MLEAC=4;MLEAF=1;AN=4;AC=4	GT:AD:DP:GQ:PL	1/1:0,13:13:39:506,39,0	1/1:0,16:16:48:602,48,0
chrA1	199248620	.	C	CGAAA	1240.09	PASS	ExcessHet=3.0103;FS=0;MQ=60;QD=30.72;SOR=0.76;DP=31;AF=1;MLEAC=4;MLEAF=1;AN=4;AC=4	GT:AD:DP:GQ:PL	1/1:0,14:14:42:608,42,0	1/1:0,15:15:45:648,45,0
chrA1	199250869	.	T	A	329.42	PASS	ExcessHet=3.0103;FS=0;MQ=59.16;QD=27.83;SOR=1.022;DP=12;AF=1;MLEAC=3;MLEAF=0.75;AN=4;AC=4	GT:AD:DP:GQ:PL	1/1:0,3:3:12:180,12,0	1/1:0,2:3:15:159,15,0
chrA1	199285885	.	A	AC	642.02	PASS	ExcessHet=3.0103;FS=0;MQ=60;QD=26.03;SOR=5.421;DP=19;AF=1;MLEAC=4;MLEAF=1;AN=4;AC=4	GT:AD:DP:GQ:PL	1/1:0,6:6:24:360,24,0	1/1:0,8:8:24:298,24,0
chrA1	199304710	.	G	GAA	706.05	PASS	ExcessHet=3.0103;FS=0;MQ=60;MQRankSum=0;QD=30.7;ReadPosRankSum=1.74;SOR=0.693;DP=27;AF=1;MLEAC=4;MLEAF=1;AN=4;AC=4	GT:AD:DP:GQ:PL	1/1:1,12:13:25:400,25,0	1/1:0,10:10:30:322,30,0
chrA1	199322307	.	CA	C	415.02	PASS	ExcessHet=3.0103;FS=0;MQ=59.27;QD=24.41;SOR=0.804;DP=23;AF=1;MLEAC=4;MLEAF=1;AN=4;AC=4	GT:AD:DP:GQ:PL	1/1:0,7:7:21:182,21,0	1/1:0,10:10:30:249,30,0
chrA1	199891692	.	G	GA	1464.09	PASS	ExcessHet=3.0103;FS=0;MQ=60;QD=34.86;SOR=1.556;DP=46;AF=1;MLEAC=4;MLEAF=1;AN=4;AC=4	GT:AD:DP:GQ:PL	1/1:0,18:18:54:635,54,0	1/1:0,24:24:72:845,72,0
chrA1	200108564	.	GGA	G	803.02	PASS	BaseQRankSum=0.4;ExcessHet=3.0103;FS=0;MQ=60;MQRankSum=0;QD=32.12;ReadPosRankSum=1.61;SOR=0.301;DP=30;AF=1;MLEAC=3;MLEAF=0.75;AN=4;AC=4	GT:AD:DP:GQ:PL	1/1:2,13:15:2:422,2,0	1/1:0,10:10:30:395,30,0
chrA1	201084488	.	TCCC	T	1672.09	PASS	ExcessHet=3.0103;FS=0;MQ=60;QD=26.23;SOR=0.85;DP=48;AF=1;MLEAC=4;MLEAF=1;AN=4;AC=4	GT:AD:DP:GQ:PL	1/1:0,17:17:51:750,51,0	1/1:0,22:22:65:938,65,0
chrA1	201202529	.	ATGTGTG	A	649.96	PASS	ExcessHet=3.0103;FS=0;MQ=53.07;QD=36.56;SOR=0.818;DP=26;AF=1;MLEAC=4;MLEAF=1;AN=4;AC=4	GT:AD:DP:GQ:PL	1/1:0,6:6:18:261,18,0	1/1:0,9:9:27:405,27,0
chrA1	201250276	.	AAGAG	A	1049.05	PASS	ExcessHet=3.0103;FS=0;MQ=60;QD=26.72;SOR=0.77;DP=38;AF=1;MLEAC=4;MLEAF=1;AN=4;AC=4	GT:AD:DP:GQ:PL	1/1:0,17:17:51:704,51,0	1/1:0,8:8:24:361,24,0
chrA1	201259667	.	T	TTTTTG	1350.08	PASS	ExcessHet=3.0103;FS=0;MQ=60;QD=27.92;SOR=1.044;DP=43;AF=1;MLEAC=4;MLEAF=1;AN=4;AC=4	GT:AD:DP:GQ:PL	1/1:0,11:11:33:487,33,0	1/1:0,20:20:60:879,60,0
chrA1	201314190	.	AT	A	1114.09	PASS	ExcessHet=3.0103;FS=0;MQ=60;QD=30.11;SOR=0.859;DP=39;AF=1;MLEAC=4;MLEAF=1;AN=4;AC=4	GT:AD:DP:GQ:PL	1/1:0,14:14:42:428,42,0	1/1:0,23:23:69:702,69,0
chrA1	201358221	.	A	AG	1787.09	PASS	ExcessHet=3.0103;FS=0;MQ=60;QD=31.97;SOR=0.737;DP=47;AF=1;MLEAC=4;MLEAF=1;AN=4;AC=4	GT:AD:DP:GQ:PL	1/1:0,23:23:69:923,69,0	1/1:0,22:22:66:880,66,0
chrA1	201373477	.	G	GA	1322.09	PASS	ExcessHet=3.0103;FS=0;MQ=59.77;QD=30.75;SOR=1.055;DP=47;AF=1;MLEAC=4;MLEAF=1;AN=4;AC=4	GT:AD:DP:GQ:PL	1/1:0,20:20:60:624,60,0	1/1:0,23:23:69:714,69,0
chrA1	201571579	.	C	CGTT	1694.09	PASS	ExcessHet=3.0103;FS=0;MQ=60;QD=26.87;SOR=0.693;DP=42;AF=1;MLEAC=4;MLEAF=1;AN=4;AC=4	GT:AD:DP:GQ:PL	1/1:0,12:12:36:540,36,0	1/1:0,26:26:78:1170,78,0
chrA1	202028153	.	T	TG	764.37	PASS	ExcessHet=3.0103;FS=0;MQ=60;QD=33.23;SOR=1.445;DP=31;AF=1;MLEAC=3;MLEAF=0.75;AN=4;AC=4	GT:AD:DP:GQ:PL	1/1:0,12:15:42:406,42,0	1/1:0,11:11:33:350,33,0
chrA1	202342966	.	A	AG	1124.09	PASS	ExcessHet=3.0103;FS=0;MQ=60;QD=32.12;SOR=1.308;DP=39;AF=1;MLEAC=4;MLEAF=1;AN=4;AC=4	GT:AD:DP:GQ:PL	1/1:0,19:19:57:619,57,0	1/1:0,16:16:48:521,48,0
chrA1	202360634	.	AGT	A	743.77	PASS	BaseQRankSum=-0.69;ExcessHet=3.0103;FS=4.15;MQ=59.75;MQRankSum=0;QD=28.61;ReadPosRankSum=1.49;SOR=1.144;DP=30;AF=1;MLEAC=4;MLEAF=1;AN=4;AC=4	GT:AD:DP:GQ:PL	1/1:1,13:14:11:380,11,0	1/1:0,12:12:36:380,36,0
chrA1	202378643	.	CTG	C	1076.09	PASS	ExcessHet=3.0103;FS=0;MQ=59.41;QD=33.63;SOR=0.957;DP=45;AF=1;MLEAC=4;MLEAF=1;AN=4;AC=4	GT:AD:DP:GQ:PL	1/1:0,14:14:42:490,42,0	1/1:0,18:18:54:602,54,0
chrA1	202734261	.	C	CAAACTT	1447.09	PASS	ExcessHet=3.0103;FS=0;MQ=59.55;QD=30.28;SOR=1.352;DP=40;AF=1;MLEAC=4;MLEAF=1;AN=4;AC=4	GT:AD:DP:GQ:PL	1/1:0,19:19:57:834,57,0	1/1:0,14:14:42:629,42,0
chrA1	202982209	.	A	AAAAGTTGT	1460.09	PASS	ExcessHet=3.0103;FS=0;MQ=60;QD=28.18;SOR=0.88;DP=38;AF=1;MLEAC=4;MLEAF=1;AN=4;AC=4	GT:AD:DP:GQ:PL	1/1:0,14:14:42:630,42,0	1/1:0,19:19:57:846,57,0
chrA1	203001955	.	CA	C	843.09	PASS	ExcessHet=3.0103;FS=0;MQ=60;QD=28.1;SOR=1.143;DP=33;AF=1;MLEAC=4;MLEAF=1;AN=4;AC=4	GT:AD:DP:GQ:PL	1/1:0,14:14:42:401,42,0	1/1:0,16:16:48:458,48,0
chrA1	203105756	.	ATATATATATATATATATATGTATGTATATATATGTGTATATATATATATGTGTGTGTGTATATATATGTG	A	689.77	PASS	ExcessHet=3.0103;FS=0;MQ=60;QD=28.14;SOR=1.061;DP=23;AF=1;MLEAC=4;MLEAF=1;AN=4;AC=4	GT:AD:DP:GQ:PL	1/1:0,3:3:11:131,11,0	1/1:0,14:14:43:575,43,0
chrA1	203114905	.	T	TTA	1654.99	PASS	BaseQRankSum=0.825;ExcessHet=3.0103;FS=0;MQ=60;MQRankSum=0;QD=27.28;ReadPosRankSum=1.62;SOR=0.302;DP=40;AF=1;MLEAC=4;MLEAF=1;AN=4;AC=4	GT:AD:DP:GQ:PL	1/1:0,25:25:75:1113,75,0	1/1:1,14:15:19:558,19,0
chrA1	203124610	.	GA	G	1499.09	PASS	ExcessHet=3.0103;FS=0;MQ=60;QD=34.07;SOR=1.105;DP=46;AF=1;MLEAC=4;MLEAF=1;AN=4;AC=4	GT:AD:DP:GQ:PL	1/1:0,29:29:87:998,87,0	1/1:0,15:15:45:517,45,0
chrA1	203163122	.	T	TA	428.74	PASS	ExcessHet=3.0103;FS=0;MQ=60;QD=34.03;SOR=0.859;DP=11;AF=1;MLEAC=4;MLEAF=1;AN=4;AC=4	GT:AD:DP:GQ:PL	1/1:0,6:6:18:243,18,0	1/1:0,5:5:15:202,15,0
chrA1	203171843	.	G	GA	898.09	PASS	ExcessHet=3.0103;FS=0;MQ=60;QD=28.07;SOR=0.818;DP=37;AF=1;MLEAC=4;MLEAF=1;AN=4;AC=4	GT:AD:DP:GQ:PL	1/1:0,17:17:51:486,51,0	1/1:0,15:15:45:428,45,0
chrA1	204299570	.	A	AT	612.08	PASS	ExcessHet=3.0103;FS=0;MQ=60;QD=27.82;SOR=0.874;DP=25;AF=1;MLEAC=4;MLEAF=1;AN=4;AC=4	GT:AD:DP:GQ:PL	1/1:0,11:11:33:314,33,0	1/1:0,11:11:33:314,33,0
chrA1	204565612	.	CT	C	266.74	PASS	ExcessHet=3.0103;FS=0;MQ=40;QD=26.67;SOR=4.804;DP=12;AF=1;MLEAC=4;MLEAF=1;AN=4;AC=4	GT:AD:DP:GQ:PL	1/1:0,7:7:21:198,21,0	1/1:0,3:3:9:85,9,0
chrA1	204590820	.	CT	C	633.08	PASS	ExcessHet=3.0103;FS=0;MQ=60;QD=24.35;SOR=1.22;DP=35;AF=1;MLEAC=4;MLEAF=1;AN=4;AC=4	GT:AD:DP:GQ:PL	1/1:0,15:15:45:388,45,0	1/1:0,11:11:31:261,31,0
chrA1	205828984	.	TGGG	T	261.89	PASS	ExcessHet=3.0103;FS=0;MQ=60;QD=32.74;SOR=4.804;DP=13;AF=1;MLEAC=3;MLEAF=0.75;AN=4;AC=4	GT:AD:DP:GQ:PL	1/1:0,4:6:11:188,11,0	1/1:0,4:4:12:179,12,0
chrA1	206181290	.	T	TA	1240.09	PASS	ExcessHet=3.0103;FS=0;MQ=60;QD=28.18;SOR=0.99;DP=51;AF=1;MLEAC=4;MLEAF=1;AN=4;AC=4	GT:AD:DP:GQ:PL	1/1:0,21:21:63:599,63,0	1/1:0,23:23:69:657,69,0
chrA1	206380395	.	GT	G	745.08	PASS	ExcessHet=3.0103;FS=0;MQ=60;QD=27.6;SOR=0.922;DP=34;AF=1;MLEAC=4;MLEAF=1;AN=4;AC=4	GT:AD:DP:GQ:PL	1/1:0,16:16:48:451,48,0	1/1:0,11:11:33:310,33,0
chrA1	206535793	.	G	GT	1102.09	PASS	ExcessHet=3.0103;FS=0;MQ=60;QD=30.61;SOR=1.209;DP=36;AF=1;MLEAC=4;MLEAF=1;AN=4;AC=4	GT:AD:DP:GQ:PL	1/1:0,20:20:60:621,60,0	1/1:0,16:16:48:497,48,0
chrA1	206782815	.	A	AGAGT	559.06	PASS	ExcessHet=3.0103;FS=0;MQ=59.2;QD=28.93;SOR=1.022;DP=20;AF=1;MLEAC=2;MLEAF=0.5;AN=4;AC=4	GT:AD:DP:GQ:PL	1/1:0,10:10:30:390,30,0	1/1:0,0:2:15:74,15,0
chrA1	206881353	.	TG	T	1432.09	PASS	ExcessHet=3.0103;FS=0;MQ=60;QD=29.88;SOR=0.85;DP=40;AF=1;MLEAC=4;MLEAF=1;AN=4;AC=4	GT:AD:DP:GQ:PL	1/1:0,21:21:63:787,63,0	1/1:0,18:18:54:661,54,0
chrA1	207244178	.	CA	C	1043.09	PASS	ExcessHet=3.0103;FS=0;MQ=60;QD=28.19;SOR=0.859;DP=44;AF=1;MLEAC=4;MLEAF=1;AN=4;AC=4	GT:AD:DP:GQ:PL	1/1:0,19:19:57:544,57,0	1/1:0,18:18:54:515,54,0
chrA1	207359051	.	G	GC	1407.09	PASS	ExcessHet=3.0103;FS=0;MQ=59.9;QD=30.68;SOR=0.793;DP=48;AF=1;MLEAC=4;MLEAF=1;AN=4;AC=4	GT:AD:DP:GQ:PL	1/1:0,16:16:48:570,48,0	1/1:0,24:24:72:853,72,0
chrA1	207396647	.	CGCAAAGCT	C	1681.09	PASS	ExcessHet=3.0103;FS=0;MQ=60;QD=33.24;SOR=0.914;DP=38;AF=1;MLEAC=4;MLEAF=1;AN=4;AC=4	GT:AD:DP:GQ:PL	1/1:0,24:24:72:1067,72,0	1/1:0,14:14:42:630,42,0
chrA1	207461132	.	A	ACCC	513.37	PASS	ExcessHet=3.0103;FS=0;MQ=60;QD=30.62;SOR=5.283;DP=18;AF=1;MLEAC=3;MLEAF=0.75;AN=4;AC=4	GT:AD:DP:GQ:PL	1/1:0,2:5:12:161,12,0	1/1:0,8:8:24:352,24,0
chrA1	207496837	.	AT	A	599.07	PASS	ExcessHet=3.0103;FS=0;MQ=60;QD=27.23;SOR=1.931;DP=24;AF=1;MLEAC=4;MLEAF=1;AN=4;AC=4	GT:AD:DP:GQ:PL	1/1:0,13:13:39:362,39,0	1/1:0,9:9:27:253,27,0
chrA1	207498837	.	C	CA	551.02	PASS	ExcessHet=3.0103;FS=0;MQ=60;QD=23.96;SOR=1.708;DP=33;AF=1;MLEAC=4;MLEAF=1;AN=4;AC=4	GT:AD:DP:GQ:PL	1/1:0,7:7:21:173,21,0	1/1:0,16:16:48:394,48,0
chrA1	207511045	.	T	TC	867.09	PASS	ExcessHet=3.0103;FS=0;MQ=60;QD=29.9;SOR=0.76;DP=34;AF=1;MLEAC=4;MLEAF=1;AN=4;AC=4	GT:AD:DP:GQ:PL	1/1:0,16:16:48:487,48,0	1/1:0,13:13:39:396,39,0
chrA1	207717247	.	A	AT	338.33	PASS	ExcessHet=3.0103;FS=0;MQ=55.26;QD=28.19;SOR=1.445;DP=17;AF=1;MLEAC=3;MLEAF=0.75;AN=4;AC=4	GT:AD:DP:GQ:PL	1/1:0,6:6:18:167,18,0	1/1:0,6:6:3:186,3,0
chrA1	208085189	.	GGAAAA	G	998.08	PASS	ExcessHet=3.0103;FS=0;MQ=60;QD=25.92;SOR=2.833;DP=32;AF=1;MLEAC=4;MLEAF=1;AN=4;AC=4	GT:AD:DP:GQ:PL	1/1:0,13:13:39:572,39,0	1/1:0,10:10:30:442,30,0
chrA1	208263988	.	A	AAGAGAGAGAG	1090.08	PASS	ExcessHet=3.0103;FS=0;MQ=60;QD=25.61;SOR=1.136;DP=38;AF=1;MLEAC=4;MLEAF=1;AN=4;AC=4	GT:AD:DP:GQ:PL	1/1:0,11:11:33:477,33,0	1/1:0,14:14:42:629,42,0
chrA1	208626508	.	A	AATATAATAT	1738.09	PASS	ExcessHet=3.0103;FS=0;MQ=60;QD=31.9;SOR=0.968;DP=43;AF=1;MLEAC=4;MLEAF=1;AN=4;AC=4	GT:AD:DP:GQ:PL	1/1:0,14:14:42:629,42,0	1/1:0,25:25:75:1125,75,0
chrA1	208857870	.	G	GTTGT	1461.09	PASS	BaseQRankSum=-0.757;ExcessHet=3.0103;FS=0;MQ=60;MQRankSum=0;QD=31.54;ReadPosRankSum=0.771;SOR=0.269;DP=41;AF=1;MLEAC=4;MLEAF=1;AN=4;AC=4	GT:AD:DP:GQ:PL	1/1:1,17:18:44:622,44,0	1/1:0,19:19:57:855,57,0
chrA1	208968198	.	TA	T	359.01	PASS	ExcessHet=3.0103;FS=0;MQ=60;QD=22.44;SOR=0.941;DP=20;AF=1;MLEAC=4;MLEAF=1;AN=4;AC=4	GT:AD:DP:GQ:PL	1/1:0,7:7:21:156,21,0	1/1:0,9:9:27:219,27,0
chrA1	208972161	.	C	CAAAGG	1128.09	PASS	ExcessHet=3.0103;FS=0;MQ=53.23;QD=30.39;SOR=1.697;DP=28;AF=1;MLEAC=4;MLEAF=1;AN=4;AC=4	GT:AD:DP:GQ:PL	1/1:0,12:12:36:540,36,0	1/1:0,14:14:42:604,42,0
chrA1	208975147	.	CA	C	748.08	PASS	ExcessHet=3.0103;FS=0;MQ=60;QD=31.17;SOR=0.693;DP=28;AF=1;MLEAC=4;MLEAF=1;AN=4;AC=4	GT:AD:DP:GQ:PL	1/1:0,12:12:36:382,36,0	1/1:0,12:12:36:382,36,0
chrA1	208977979	.	A	AATGAATGAATGT	1774.09	PASS	ExcessHet=3.0103;FS=0;MQ=60;QD=33.63;SOR=0.859;DP=47;AF=1;MLEAC=4;MLEAF=1;AN=4;AC=4	GT:AD:DP:GQ:PL	1/1:0,11:11:57:823,57,0	1/1:0,13:13:74:967,74,0
chrA1	208989798	.	GA	G	347.91	PASS	ExcessHet=3.0103;FS=0;MQ=42.31;QD=26.76;SOR=2.833;DP=16;AF=1;MLEAC=4;MLEAF=1;AN=4;AC=4	GT:AD:DP:GQ:PL	1/1:0,7:7:21:196,21,0	1/1:0,6:6:18:168,18,0
chrA1	209002235	.	AT	A	989.09	PASS	ExcessHet=3.0103;FS=0;MQ=60;QD=28.26;SOR=1.483;DP=38;AF=1;MLEAC=4;MLEAF=1;AN=4;AC=4	GT:AD:DP:GQ:PL	1/1:0,15:15:45:432,45,0	1/1:0,20:20:60:573,60,0
chrA1	209003128	.	TTC	T	1028.09	PASS	ExcessHet=3.0103;FS=0;MQ=60;QD=31.59;SOR=1.101;DP=32;AF=1;MLEAC=4;MLEAF=1;AN=4;AC=4	GT:AD:DP:GQ:PL	1/1:0,12:12:36:464,36,0	1/1:0,15:15:45:580,45,0
chrA1	209033237	.	ATATCTATCTATC	A	927.07	PASS	ExcessHet=3.0103;FS=0;MQ=60;QD=27.45;SOR=0.784;DP=27;AF=1;MLEAC=4;MLEAF=1;AN=4;AC=4	GT:AD:DP:GQ:PL	1/1:0,12:12:36:537,36,0	1/1:0,9:9:27:406,27,0
chrA1	209055054	.	TA	T	1195.09	PASS	ExcessHet=3.0103;FS=0;MQ=60;QD=27.79;SOR=0.739;DP=46;AF=1;MLEAC=4;MLEAF=1;AN=4;AC=4	GT:AD:DP:GQ:PL	1/1:0,15:15:45:423,45,0	1/1:0,28:28:84:788,84,0
chrA1	209149609	.	A	AAAAG	1151.09	PASS	ExcessHet=3.0103;FS=0;MQ=60;QD=27.86;SOR=1.101;DP=29;AF=1;MLEAC=4;MLEAF=1;AN=4;AC=4	GT:AD:DP:GQ:PL	1/1:0,14:14:42:624,42,0	1/1:0,13:13:39:543,39,0
chrA1	209151253	.	TAAAAC	T	786.02	PASS	ExcessHet=3.0103;FS=0;MQ=60;QD=30.98;SOR=1.179;DP=18;AF=1;MLEAC=4;MLEAF=1;AN=4;AC=4	GT:AD:DP:GQ:PL	1/1:0,7:7:21:307,21,0	1/1:0,11:11:33:495,33,0
chrA1	209155489	.	G	GAA	1502.09	PASS	ExcessHet=3.0103;FS=0;MQ=60;QD=29.07;SOR=1.151;DP=43;AF=1;MLEAC=4;MLEAF=1;AN=4;AC=4	GT:AD:DP:GQ:PL	1/1:0,18:18:54:678,54,0	1/1:0,22:22:66:840,66,0
chrA1	209156028	.	GA	G	952.09	PASS	ExcessHet=3.0103;FS=3.259;MQ=59.91;MQRankSum=0;QD=26.45;SOR=0.491;DP=42;AF=1;MLEAC=4;MLEAF=1;AN=4;AC=4	GT:AD:DP:GQ:PL	1/1:0,12:12:36:338,36,0	1/1:1,23:24:62:630,62,0
chrA1	209175834	.	TTAAAG	T	1242.09	PASS	ExcessHet=3.0103;FS=0;MQ=60;QD=31.51;SOR=0.836;DP=32;AF=1;MLEAC=4;MLEAF=1;AN=4;AC=4	GT:AD:DP:GQ:PL	1/1:0,14:14:42:630,42,0	1/1:0,14:14:42:628,42,0
chrA1	209178300	.	A	AAT	834.9	PASS	ExcessHet=3.0103;FS=0;MQ=60;QD=28.3;SOR=0.776;DP=28;AF=1;MLEAC=4;MLEAF=1;AN=4;AC=4	GT:AD:DP:GQ:PL	1/1:0,5:5:15:188,15,0	1/1:0,18:18:54:663,54,0
chrA1	209201553	.	G	GAC	1087.08	PASS	ExcessHet=3.0103;FS=0;MQ=60;QD=32.88;SOR=0.941;DP=28;AF=1;MLEAC=4;MLEAF=1;AN=4;AC=4	GT:AD:DP:GQ:PL	1/1:0,12:12:36:533,36,0	1/1:0,13:13:39:570,39,0
chrA1	209222099	.	TACAC	T	1396.09	PASS	ExcessHet=3.0103;FS=0;MQ=59.83;QD=26.61;SOR=1.284;DP=44;AF=1;MLEAC=4;MLEAF=1;AN=4;AC=4	GT:AD:DP:GQ:PL	1/1:0,19:19:57:827,57,0	1/1:0,13:13:39:585,39,0
chrA1	209226477	.	C	CTT	367.88	PASS	ExcessHet=3.0103;FS=0;MQ=60;QD=26.28;SOR=1.765;DP=27;AF=1;MLEAC=4;MLEAF=1;AN=4;AC=4	GT:AD:DP:GQ:PL	1/1:0,9:9:27:242,27,0	1/1:0,5:5:15:142,15,0
chrA1	209249043	.	T	TTTG	1601.09	PASS	ExcessHet=3.0103;FS=0;MQ=60;QD=27.48;SOR=1.27;DP=41;AF=1;MLEAC=4;MLEAF=1;AN=4;AC=4	GT:AD:DP:GQ:PL	1/1:0,15:15:45:666,45,0	1/1:0,22:22:66:951,66,0
chrA1	209313744	.	ATAGGG	A	1449.08	PASS	ExcessHet=3.0103;FS=0;MQ=58.64;QD=26.61;SOR=1.542;DP=38;AF=1;MLEAC=4;MLEAF=1;AN=4;AC=4	GT:AD:DP:GQ:PL	1/1:0,23:23:69:1015,69,0	1/1:0,10:10:30:450,30,0
chrA1	209320418	.	A	AT	714.09	PASS	ExcessHet=3.0103;FS=0;MQ=58.36;QD=27.46;SOR=1.445;DP=26;AF=1;MLEAC=4;MLEAF=1;AN=4;AC=4	GT:AD:DP:GQ:PL	1/1:0,13:13:39:366,39,0	1/1:0,13:13:39:364,39,0
chrA1	209362389	.	TA	T	835.09	PASS	ExcessHet=3.0103;FS=0;MQ=57.87;QD=28.8;SOR=1.688;DP=35;AF=1;MLEAC=4;MLEAF=1;AN=4;AC=4	GT:AD:DP:GQ:PL	1/1:0,12:12:36:340,36,0	1/1:0,17:17:51:511,51,0
chrA1	209375413	.	T	TA	842.09	PASS	ExcessHet=3.0103;FS=0;MQ=60;QD=26.32;SOR=1.112;DP=38;AF=1;MLEAC=4;MLEAF=1;AN=4;AC=4	GT:AD:DP:GQ:PL	1/1:0,15:15:45:402,45,0	1/1:0,17:17:51:456,51,0
chrA1	209387305	.	TC	T	1800.09	PASS	ExcessHet=3.0103;FS=0;MQ=60;QD=29.95;SOR=1.094;DP=54;AF=1;MLEAC=4;MLEAF=1;AN=4;AC=4	GT:AD:DP:GQ:PL	1/1:0,21:21:63:746,63,0	1/1:0,30:30:90:1070,90,0
chrA1	209578469	.	T	TCACA	703.97	PASS	ExcessHet=3.0103;FS=0;MQ=60;QD=23.16;SOR=1.609;DP=26;AF=1;MLEAC=4;MLEAF=1;AN=4;AC=4	GT:AD:DP:GQ:PL	1/1:0,10:10:30:450,30,0	1/1:0,6:6:18:270,18,0
chrA1	210832430	.	GGTGT	G	1459.09	PASS	ExcessHet=3.0103;FS=0;MQ=60;QD=27.58;SOR=0.88;DP=35;AF=1;MLEAC=4;MLEAF=1;AN=4;AC=4	GT:AD:DP:GQ:PL	1/1:0,16:16:48:710,48,0	1/1:0,17:17:51:765,51,0
chrA1	210833715	.	GT	G	971.09	PASS	ExcessHet=3.0103;FS=0;MQ=60;QD=27.75;SOR=0.869;DP=37;AF=1;MLEAC=4;MLEAF=1;AN=4;AC=4	GT:AD:DP:GQ:PL	1/1:0,20:20:60:564,60,0	1/1:0,15:15:45:423,45,0
chrA1	210958929	.	C	CAA	497.02	PASS	ExcessHet=3.0103;FS=0;MQ=60;QD=29.24;SOR=1.061;DP=22;AF=1;MLEAC=4;MLEAF=1;AN=4;AC=4	GT:AD:DP:GQ:PL	1/1:0,7:7:21:211,21,0	1/1:0,10:10:30:302,30,0
chrA1	211932090	.	G	GT	1675.09	PASS	ExcessHet=3.0103;FS=0;MQ=60;QD=27.12;SOR=0.788;DP=43;AF=1;MLEAC=4;MLEAF=1;AN=4;AC=4	GT:AD:DP:GQ:PL	1/1:0,16:16:48:647,48,0	1/1:0,26:26:78:1044,78,0
chrA1	212256335	.	T	TC	1378.09	PASS	BaseQRankSum=-0.388;ExcessHet=3.0103;FS=3.108;MQ=60;MQRankSum=0;QD=30.62;ReadPosRankSum=0.067;SOR=0.365;DP=52;AF=1;MLEAC=4;MLEAF=1;AN=4;AC=4	GT:AD:DP:GQ:PL	1/1:0,19:19:57:615,57,0	1/1:1,25:26:46:779,46,0
chrA1	212503721	.	A	ATGTG	1244.09	PASS	ExcessHet=3.0103;FS=0;MQ=60;QD=24.61;SOR=1.179;DP=40;AF=1;MLEAC=4;MLEAF=1;AN=4;AC=4	GT:AD:DP:GQ:PL	1/1:0,16:16:48:720,48,0	1/1:0,12:12:36:540,36,0
chrA1	212508994	.	C	CCTT	1818.09	PASS	ExcessHet=3.0103;FS=0;MQ=60;QD=23.11;SOR=0.741;DP=43;AF=1;MLEAC=4;MLEAF=1;AN=4;AC=4	GT:AD:DP:GQ:PL	1/1:0,26:26:78:1170,78,0	1/1:0,15:15:45:664,45,0
chrA1	212586131	.	GA	G	1612.09	PASS	BaseQRankSum=-0.738;ExcessHet=3.0103;FS=0;MQ=60;MQRankSum=0;QD=29.6;ReadPosRankSum=1.32;SOR=0.26;DP=48;AF=1;MLEAC=4;MLEAF=1;AN=4;AC=4	GT:AD:DP:GQ:PL	1/1:0,24:24:72:1080,72,0	1/1:1,20:21:36:548,36,0
chrA1	212762861	.	G	GTTTTTTTTA	1486.09	PASS	ExcessHet=3.0103;FS=0;MQ=59.59;QD=31.73;SOR=0.749;DP=43;AF=1;MLEAC=4;MLEAF=1;AN=4;AC=4	GT:AD:DP:GQ:PL	1/1:0,19:19:57:797,57,0	1/1:0,16:16:48:705,48,0
chrA1	212923399	.	A	ATGTGTG	1010.05	PASS	ExcessHet=3.0103;FS=0;MQ=59.7;QD=29.68;SOR=1.051;DP=38;AF=1;MLEAC=4;MLEAF=1;AN=4;AC=4	GT:AD:DP:GQ:PL	1/1:0,8:8:24:343,24,0	1/1:0,16:16:47:683,47,0
chrA1	212938994	.	A	AT	1070.09	PASS	ExcessHet=3.0103;FS=0;MQ=59.55;QD=30.57;SOR=0.749;DP=41;AF=1;MLEAC=4;MLEAF=1;AN=4;AC=4	GT:AD:DP:GQ:PL	1/1:0,15:15:45:466,45,0	1/1:0,20:20:60:620,60,0
chrA1	212957500	.	GCT	G	456.89	PASS	ExcessHet=3.0103;FS=0;MQ=60;QD=30.46;SOR=1.473;DP=23;AF=1;MLEAC=4;MLEAF=1;AN=4;AC=4	GT:AD:DP:GQ:PL	1/1:0,10:10:29:306,29,0	1/1:0,5:5:15:167,15,0
chrA1	213307820	.	C	CA	294.97	PASS	ExcessHet=3.0103;FS=0;MQ=59.79;QD=22.69;SOR=1.473;DP=23;AF=1;MLEAC=4;MLEAF=1;AN=4;AC=4	GT:AD:DP:GQ:PL	1/1:0,8:8:24:165,24,0	1/1:0,5:7:21:146,21,0
chrA1	213522106	.	T	TA	483.07	PASS	ExcessHet=3.0103;FS=0;MQ=56.26;QD=23;SOR=0.784;DP=26;AF=1;MLEAC=4;MLEAF=1;AN=4;AC=4	GT:AD:DP:GQ:PL	1/1:0,12:12:36:294,36,0	1/1:0,9:9:27:205,27,0
chrA1	213522908	.	C	CT	853.09	PASS	ExcessHet=3.0103;FS=0;MQ=60;QD=25.09;SOR=0.811;DP=40;AF=1;MLEAC=4;MLEAF=1;AN=4;AC=4	GT:AD:DP:GQ:PL	1/1:0,20:20:60:521,60,0	1/1:0,14:14:41:348,41,0
chrA1	213595128	.	TG	T	344.77	PASS	ExcessHet=3.0103;FS=0;MQ=60;QD=26.52;SOR=5.283;DP=18;AF=1;MLEAC=4;MLEAF=1;AN=4;AC=4	GT:AD:DP:GQ:PL	1/1:0,9:9:27:250,27,0	1/1:0,4:4:12:111,12,0
chrA1	213745414	.	T	TAAC	1672.09	PASS	ExcessHet=3.0103;FS=0;MQ=60;QD=23.87;SOR=0.85;DP=41;AF=1;MLEAC=4;MLEAF=1;AN=4;AC=4	GT:AD:DP:GQ:PL	1/1:0,22:22:66:923,66,0	1/1:0,17:17:51:765,51,0
chrA1	213909242	.	G	GTA	1656.09	PASS	ExcessHet=3.0103;FS=0;MQ=60;QD=35.87;SOR=1.236;DP=41;AF=1;MLEAC=4;MLEAF=1;AN=4;AC=4	GT:AD:DP:GQ:PL	1/1:0,18:18:54:773,54,0	1/1:0,21:21:63:899,63,0
chrA1	214348072	.	GT	G	630.08	PASS	ExcessHet=3.0103;FS=0;MQ=60;QD=25.2;SOR=1.358;DP=31;AF=1;MLEAC=4;MLEAF=1;AN=4;AC=4	GT:AD:DP:GQ:PL	1/1:0,13:13:39:336,39,0	1/1:0,12:12:36:310,36,0
chrA1	214872668	.	C	CG	1596.09	PASS	ExcessHet=3.0103;FS=0;MQ=60;QD=29.64;SOR=1.445;DP=43;AF=1;MLEAC=4;MLEAF=1;AN=4;AC=4	GT:AD:DP:GQ:PL	1/1:0,15:15:45:604,45,0	1/1:0,25:25:75:1008,75,0
chrA1	215710488	.	C	CAT	1277.09	PASS	ExcessHet=3.0103;FS=0;MQ=59.03;QD=28.43;SOR=0.765;DP=35;AF=1;MLEAC=4;MLEAF=1;AN=4;AC=4	GT:AD:DP:GQ:PL	1/1:0,19:19:57:754,57,0	1/1:0,8:8:39:539,39,0
chrA1	215791111	.	A	AG	1086.09	PASS	ExcessHet=3.0103;FS=0;MQ=60;QD=29.06;SOR=0.892;DP=33;AF=1;MLEAC=4;MLEAF=1;AN=4;AC=4	GT:AD:DP:GQ:PL	1/1:0,12:12:36:427,36,0	1/1:0,19:19:57:675,57,0
chrA1	215810654	.	GT	G	1394.09	PASS	ExcessHet=3.0103;FS=0;MQ=60;QD=27.88;SOR=0.693;DP=51;AF=1;MLEAC=4;MLEAF=1;AN=4;AC=4	GT:AD:DP:GQ:PL	1/1:0,25:25:75:705,75,0	1/1:0,25:25:75:705,75,0
chrA1	215857913	.	C	CAAAAT	1506.09	PASS	ExcessHet=3.0103;FS=0;MQ=60;QD=34.02;SOR=0.693;DP=37;AF=1;MLEAC=4;MLEAF=1;AN=4;AC=4	GT:AD:DP:GQ:PL	1/1:0,12:12:36:540,36,0	1/1:0,22:22:66:982,66,0
chrA1	215969469	.	C	CTG	1278.08	PASS	ExcessHet=3.0103;FS=0;MQ=60;QD=28.76;SOR=1.255;DP=39;AF=1;MLEAC=4;MLEAF=1;AN=4;AC=4	GT:AD:DP:GQ:PL	1/1:0,19:19:57:844,57,0	1/1:0,10:10:30:450,30,0
chrA1	216120081	.	A	AT	594.07	PASS	ExcessHet=3.0103;FS=0;MQ=58.48;QD=29.7;SOR=1.721;DP=24;AF=1;MLEAC=4;MLEAF=1;AN=4;AC=4	GT:AD:DP:GQ:PL	1/1:0,11:11:33:336,33,0	1/1:0,9:9:27:274,27,0
chrA1	216124296	.	T	TAAG	1366.09	PASS	ExcessHet=3.0103;FS=0;MQ=60;QD=26.42;SOR=0.892;DP=38;AF=1;MLEAC=4;MLEAF=1;AN=4;AC=4	GT:AD:DP:GQ:PL	1/1:0,17:17:51:756,51,0	1/1:0,14:14:42:626,42,0
chrA1	216263018	.	G	GAT	2191.09	PASS	ExcessHet=3.0103;FS=0;MQ=60;QD=32.53;SOR=0.732;DP=55;AF=1;MLEAC=4;MLEAF=1;AN=4;AC=4	GT:AD:DP:GQ:PL	1/1:0,26:26:78:1121,78,0	1/1:0,25:25:75:1086,75,0
chrA1	216349207	.	TC	T	814.73	PASS	ExcessHet=3.0103;FS=0;MQ=60;QD=33.95;SOR=1.27;DP=28;AF=1;MLEAC=4;MLEAF=1;AN=4;AC=4	GT:AD:DP:GQ:PL	1/1:0,7:7:21:176,21,0	1/1:0,17:17:17:718,17,0
chrA1	216452343	.	T	TAG	1332.09	PASS	ExcessHet=3.0103;FS=0;MQ=59.6;QD=27.64;SOR=0.826;DP=33;AF=1;MLEAC=4;MLEAF=1;AN=4;AC=4	GT:AD:DP:GQ:PL	1/1:0,14:14:42:630,42,0	1/1:0,16:16:48:718,48,0
chrA1	216740740	.	A	ATTC	1422.08	PASS	BaseQRankSum=-0.556;ExcessHet=3.0103;FS=3.68;MQ=60;MQRankSum=0;QD=30.12;ReadPosRankSum=-0.289;SOR=0.793;DP=37;AF=1;MLEAC=4;MLEAF=1;AN=4;AC=4	GT:AD:DP:GQ:PL	1/1:0,11:11:33:453,33,0	1/1:1,23:24:35:985,35,0
chrA1	216740831	.	A	AC	1668.09	PASS	ExcessHet=3.0103;FS=0;MQ=59.41;QD=26.34;SOR=1.284;DP=44;AF=1;MLEAC=4;MLEAF=1;AN=4;AC=4	GT:AD:DP:GQ:PL	1/1:0,9:9:42:546,42,0	1/1:0,22:23:87:1138,87,0
chrA1	216742236	.	GC	G	621.34	PASS	ExcessHet=3.0103;FS=0;MQ=60;QD=29.59;SOR=4.003;DP=34;AF=1;MLEAC=3;MLEAF=0.75;AN=4;AC=4	GT:AD:DP:GQ:PL	1/1:0,15:15:45:423,45,0	1/1:0,6:8:23:190,23,0
chrA1	217116585	.	T	TGA	946.08	PASS	ExcessHet=3.0103;FS=0;MQ=60;QD=30.96;SOR=1.893;DP=33;AF=1;MLEAC=4;MLEAF=1;AN=4;AC=4	GT:AD:DP:GQ:PL	1/1:0,14:14:41:531,41,0	1/1:0,11:11:33:431,33,0
chrA1	217381350	.	AT	A	1126.09	PASS	ExcessHet=3.0103;FS=0;MQ=60;QD=29.63;SOR=0.914;DP=40;AF=1;MLEAC=4;MLEAF=1;AN=4;AC=4	GT:AD:DP:GQ:PL	1/1:0,18:18:54:541,54,0	1/1:0,20:20:60:601,60,0
chrA1	217582452	.	AT	A	1273.09	PASS	ExcessHet=3.0103;FS=0;MQ=59.54;QD=27.68;SOR=1.085;DP=52;AF=1;MLEAC=4;MLEAF=1;AN=4;AC=4	GT:AD:DP:GQ:PL	1/1:0,29:29:87:820,87,0	1/1:0,17:17:51:469,51,0
chrA1	217911237	.	T	TA	1433.09	PASS	ExcessHet=3.0103;FS=0;MQ=60;QD=25.63;SOR=0.804;DP=36;AF=1;MLEAC=4;MLEAF=1;AN=4;AC=4	GT:AD:DP:GQ:PL	1/1:0,12:12:36:485,36,0	1/1:0,24:24:72:964,72,0
chrA1	218933568	.	T	TTATC	1129.07	PASS	ExcessHet=3.0103;FS=0;MQ=60;QD=29.34;SOR=1.697;DP=26;AF=1;MLEAC=4;MLEAF=1;AN=4;AC=4	GT:AD:DP:GQ:PL	1/1:0,9:9:27:402,27,0	1/1:0,17:17:51:743,51,0
chrA1	218954627	.	T	TA	670.05	PASS	ExcessHet=3.0103;FS=0;MQ=60;QD=31.91;SOR=0.784;DP=24;AF=1;MLEAC=4;MLEAF=1;AN=4;AC=4	GT:AD:DP:GQ:PL	1/1:0,8:8:24:262,24,0	1/1:0,13:13:39:424,39,0
chrA1	219068686	.	GA	G	840.08	PASS	ExcessHet=3.0103;FS=0;MQ=60;QD=30;SOR=0.997;DP=32;AF=1;MLEAC=4;MLEAF=1;AN=4;AC=4	GT:AD:DP:GQ:PL	1/1:0,10:10:30:306,30,0	1/1:0,18:18:54:550,54,0
chrA1	219714016	.	TA	T	1268.09	PASS	ExcessHet=3.0103;FS=0;MQ=60;QD=28.18;SOR=0.829;DP=50;AF=1;MLEAC=4;MLEAF=1;AN=4;AC=4	GT:AD:DP:GQ:PL	1/1:0,22:22:66:630,66,0	1/1:0,23:23:69:654,69,0
chrA1	220593476	.	G	GA	1160.09	PASS	ExcessHet=3.0103;FS=0;MQ=60;QD=33.15;SOR=0.749;DP=40;AF=1;MLEAC=4;MLEAF=1;AN=4;AC=4	GT:AD:DP:GQ:PL	1/1:0,18:18:54:604,54,0	1/1:0,17:17:51:572,51,0
chrA1	220781755	.	T	TG	1699.09	PASS	ExcessHet=3.0103;FS=0;MQ=60;QD=24.12;SOR=0.829;DP=46;AF=1;MLEAC=4;MLEAF=1;AN=4;AC=4	GT:AD:DP:GQ:PL	1/1:0,20:20:60:770,60,0	1/1:0,25:25:75:945,75,0
chrA1	220787075	.	CT	C	504.79	PASS	BaseQRankSum=-0.984;ExcessHet=3.0103;FS=5.699;MQ=59.42;MQRankSum=0;QD=19.41;ReadPosRankSum=0.631;SOR=2.13;DP=32;AF=1;MLEAC=4;MLEAF=1;AN=4;AC=4	GT:AD:DP:GQ:PL	1/1:0,4:4:12:87,12,0	1/1:1,21:22:55:434,55,0
chrA1	220821168	.	T	TTC	209.82	PASS	ExcessHet=3.0103;FS=0;MQ=58.92;QD=33.88;SOR=1.981;DP=23;AF=1;MLEAC=4;MLEAF=1;AN=4;AC=4	GT:AD:DP:GQ:PL	1/1:0,1:1:27:235,27,0	1/1:0,4:4:12:110,12,0
chrA1	220843375	.	A	AC	1247.09	PASS	ExcessHet=3.0103;FS=0;MQ=60;QD=32.82;SOR=0.914;DP=47;AF=1;MLEAC=4;MLEAF=1;AN=4;AC=4	GT:AD:DP:GQ:PL	1/1:0,16:16:48:534,48,0	1/1:0,22:22:66:729,66,0
chrA1	220866823	.	G	GA	714.08	PASS	ExcessHet=3.0103;FS=0;MQ=60;QD=28.56;SOR=1.136;DP=27;AF=1;MLEAC=4;MLEAF=1;AN=4;AC=4	GT:AD:DP:GQ:PL	1/1:0,15:15:45:438,45,0	1/1:0,10:10:30:292,30,0
chrA1	221079613	.	GA	G	1047.09	PASS	ExcessHet=3.0103;FS=0;MQ=60;QD=26.85;SOR=0.85;DP=46;AF=1;MLEAC=4;MLEAF=1;AN=4;AC=4	GT:AD:DP:GQ:PL	1/1:0,19:19:57:515,57,0	1/1:0,20:20:60:548,60,0
chrA1	221518035	.	TC	T	550.68	PASS	ExcessHet=3.0103;FS=0;MQ=60;QD=28.98;SOR=3.816;DP=28;AF=1;MLEAC=3;MLEAF=0.75;AN=4;AC=4	GT:AD:DP:GQ:PL	1/1:0,9:9:26:249,26,0	1/1:0,10:12:32:311,32,0
chrA1	221571371	.	G	GTC	1375.09	PASS	ExcessHet=3.0103;FS=0;MQ=60;QD=28.12;SOR=1.112;DP=33;AF=1;MLEAC=4;MLEAF=1;AN=4;AC=4	GT:AD:DP:GQ:PL	1/1:0,20:20:60:862,60,0	1/1:0,12:12:36:529,36,0
chrA1	221614653	.	A	AT	1039.09	PASS	ExcessHet=3.0103;FS=0;MQ=60;QD=30.56;SOR=1.819;DP=37;AF=1;MLEAC=4;MLEAF=1;AN=4;AC=4	GT:AD:DP:GQ:PL	1/1:0,16:16:48:496,48,0	1/1:0,18:18:54:559,54,0
chrA1	221642213	.	G	GA	1189.09	PASS	ExcessHet=3.0103;FS=0;MQ=59.16;QD=24.86;SOR=2.215;DP=39;AF=1;MLEAC=4;MLEAF=1;AN=4;AC=4	GT:AD:DP:GQ:PL	1/1:0,11:11:36:511,36,0	1/1:0,14:14:48:694,48,0
chrA1	221706617	.	ACTCT	A	1633.09	PASS	ExcessHet=3.0103;FS=0;MQ=60;QD=33.19;SOR=0.746;DP=46;AF=1;MLEAC=4;MLEAF=1;AN=4;AC=4	GT:AD:DP:GQ:PL	1/1:0,13:13:39:580,39,0	1/1:0,24:24:72:1069,72,0
chrA1	222930590	.	T	TC	1727.09	PASS	ExcessHet=3.0103;FS=0;MQ=60;QD=32.16;SOR=0.823;DP=49;AF=1;MLEAC=4;MLEAF=1;AN=4;AC=4	GT:AD:DP:GQ:PL	1/1:0,18:18:54:670,54,0	1/1:0,29:29:87:1073,87,0
chrA1	223320910	.	C	CAT	1491.09	PASS	ExcessHet=3.0103;FS=0;MQ=60;QD=26.81;SOR=0.811;DP=36;AF=1;MLEAC=4;MLEAF=1;AN=4;AC=4	GT:AD:DP:GQ:PL	1/1:0,20:20:60:886,60,0	1/1:0,14:14:42:621,42,0
chrA1	223858073	.	G	GA	652.08	PASS	ExcessHet=3.0103;FS=0;MQ=60;QD=24.15;SOR=0.922;DP=30;AF=1;MLEAC=4;MLEAF=1;AN=4;AC=4	GT:AD:DP:GQ:PL	1/1:0,16:16:48:399,48,0	1/1:0,11:11:33:269,33,0
chrA1	224054967	.	GCTCTCT	G	344.56	PASS	ExcessHet=3.0103;FS=0;MQ=60;QD=29.69;SOR=1.179;DP=19;AF=1;MLEAC=3;MLEAF=0.75;AN=4;AC=4	GT:AD:DP:GQ:PL	1/1:0,5:5:15:225,15,0	1/1:0,3:3:9:136,9,0
chrA1	224098961	.	C	CAT	1089.09	PASS	ExcessHet=3.0103;FS=0;MQ=60;QD=32.23;SOR=0.906;DP=36;AF=1;MLEAC=4;MLEAF=1;AN=4;AC=4	GT:AD:DP:GQ:PL	1/1:0,16:16:48:598,48,0	1/1:0,13:13:39:507,39,0
chrA1	224118734	.	CAA	C	1118.09	PASS	ExcessHet=3.0103;FS=0;MQ=60;QD=34.2;SOR=0.836;DP=30;AF=1;MLEAC=4;MLEAF=1;AN=4;AC=4	GT:AD:DP:GQ:PL	1/1:0,15:15:45:607,45,0	1/1:0,13:13:39:527,39,0
chrA1	224121420	.	C	CA	552.08	PASS	ExcessHet=3.0103;FS=0;MQ=60;QD=25.09;SOR=3.912;DP=24;AF=1;MLEAC=4;MLEAF=1;AN=4;AC=4	GT:AD:DP:GQ:PL	1/1:0,12:12:36:309,36,0	1/1:0,10:10:30:259,30,0
chrA1	224124689	.	GAA	G	1111.09	PASS	ExcessHet=3.0103;FS=0;MQ=60;QD=30.44;SOR=1.143;DP=35;AF=1;MLEAC=4;MLEAF=1;AN=4;AC=4	GT:AD:DP:GQ:PL	1/1:0,14:14:42:531,42,0	1/1:0,16:16:48:596,48,0
chrA1	224133846	.	TAA	T	529.78	PASS	ExcessHet=3.0103;FS=0;MQ=60;QD=26.73;SOR=0.818;DP=19;AF=1;MLEAC=4;MLEAF=1;AN=4;AC=4	GT:AD:DP:GQ:PL	1/1:0,4:4:12:146,12,0	1/1:0,11:11:33:400,33,0
chrA1	224148206	.	C	CGG	410.71	PASS	ExcessHet=3.0103;FS=0;MQ=60;QD=31.57;SOR=0.859;DP=11;AF=1;MLEAC=4;MLEAF=1;AN=4;AC=4	GT:AD:DP:GQ:PL	1/1:0,4:4:12:155,12,0	1/1:0,7:7:21:272,21,0
chrA1	224179785	.	A	AG	1459.09	PASS	ExcessHet=3.0103;FS=0;MQ=56.31;QD=30.4;SOR=0.963;DP=55;AF=1;MLEAC=4;MLEAF=1;AN=4;AC=4	GT:AD:DP:GQ:PL	1/1:0,27:27:81:820,81,0	1/1:0,21:21:63:655,63,0
chrA1	224202855	.	GA	G	119.04	PASS	ExcessHet=3.0103;FS=0;MQ=58.37;QD=17.01;SOR=4.174;DP=14;AF=1;MLEAC=3;MLEAF=0.75;AN=4;AC=4	GT:AD:DP:GQ:PL	1/1:0,2:2:6:39,6,0	1/1:0,5:5:15:96,15,0
chrA1	224237297	.	T	TA	380.88	PASS	ExcessHet=3.0103;FS=0;MQ=60;QD=27.21;SOR=0.693;DP=15;AF=1;MLEAC=4;MLEAF=1;AN=4;AC=4	GT:AD:DP:GQ:PL	1/1:0,5:5:15:140,15,0	1/1:0,9:9:27:257,27,0
chrA1	224329175	.	T	TG	1559.09	PASS	ExcessHet=3.0103;FS=0;MQ=59.5;QD=29.17;SOR=1.292;DP=42;AF=1;MLEAC=4;MLEAF=1;AN=4;AC=4	GT:AD:DP:GQ:PL	1/1:0,16:16:48:609,48,0	1/1:0,24:24:72:966,72,0
chrA1	224423709	.	G	GA	688.08	PASS	ExcessHet=3.0103;FS=0;MQ=60;QD=27.52;SOR=1.136;DP=28;AF=1;MLEAC=4;MLEAF=1;AN=4;AC=4	GT:AD:DP:GQ:PL	1/1:0,12:12:36:338,36,0	1/1:0,13:13:39:366,39,0
chrA1	224516377	.	AAGAGAGAGAG	A	322.56	PASS	ExcessHet=3.0103;FS=0;MQ=59.06;QD=30.3;SOR=0.693;DP=14;AF=1;MLEAC=3;MLEAF=0.75;AN=4;AC=4	GT:AD:DP:GQ:PL	1/1:0,5:5:15:212,15,0	1/1:0,3:3:9:127,9,0
chrA1	224590766	.	TA	T	659.78	PASS	BaseQRankSum=0.792;ExcessHet=3.0103;FS=4.607;MQ=57.19;MQRankSum=0;QD=25.38;ReadPosRankSum=1.47;SOR=1.447;DP=31;AF=1;MLEAC=4;MLEAF=1;AN=4;AC=4	GT:AD:DP:GQ:PL	1/1:0,19:19:57:517,57,0	1/1:1,6:7:10:159,10,0
chrA1	224829441	.	C	CATCT	1623.09	PASS	ExcessHet=3.0103;FS=0;MQ=60;QD=31.67;SOR=0.984;DP=42;AF=1;MLEAC=4;MLEAF=1;AN=4;AC=4	GT:AD:DP:GQ:PL	1/1:0,15:15:45:654,45,0	1/1:0,22:22:66:985,66,0
chrA1	224876871	.	C	CTTTT	1264.08	PASS	ExcessHet=3.0103;FS=0;MQ=59.35;QD=28.74;SOR=0.76;DP=41;AF=1;MLEAC=4;MLEAF=1;AN=4;AC=4	GT:AD:DP:GQ:PL	1/1:0,19:19:57:855,57,0	1/1:0,10:10:30:425,30,0
chrA1	224918010	.	G	GTT	1576.09	PASS	ExcessHet=3.0103;FS=0;MQ=60;QD=21.6;SOR=0.843;DP=45;AF=1;MLEAC=4;MLEAF=1;AN=4;AC=4	GT:AD:DP:GQ:PL	1/1:0,17:17:51:669,51,0	1/1:0,24:24:72:923,72,0
chrA1	224920805	.	C	CA	1009.09	PASS	ExcessHet=3.0103;FS=0;MQ=60;QD=28.03;SOR=0.804;DP=41;AF=1;MLEAC=4;MLEAF=1;AN=4;AC=4	GT:AD:DP:GQ:PL	1/1:0,13:13:39:369,39,0	1/1:0,23:23:69:656,69,0
chrA1	225244350	.	G	GT	521.06	PASS	ExcessHet=3.0103;FS=0;MQ=60;QD=27.42;SOR=1.292;DP=23;AF=1;MLEAC=4;MLEAF=1;AN=4;AC=4	GT:AD:DP:GQ:PL	1/1:0,10:10:30:283,30,0	1/1:0,9:9:27:254,27,0
chrA1	225244468	.	T	TG	983.08	PASS	ExcessHet=3.0103;FS=0;MQ=60;QD=34.46;SOR=1.179;DP=30;AF=1;MLEAC=4;MLEAF=1;AN=4;AC=4	GT:AD:DP:GQ:PL	1/1:0,18:18:54:620,54,0	1/1:0,10:10:30:379,30,0
chrA1	225429533	.	A	AGAGCCTG	928.07	PASS	ExcessHet=3.0103;FS=0;MQ=50.34;QD=33.01;SOR=0.784;DP=29;AF=1;MLEAC=4;MLEAF=1;AN=4;AC=4	GT:AD:DP:GQ:PL	1/1:0,10:10:30:449,30,0	1/1:0,11:11:33:495,33,0
chrA1	225462153	.	ATAGATATATCTAGTGAAATATCTAGAAATATATCTAGG	A	1270.09	PASS	ExcessHet=3.0103;FS=0;MQ=60;QD=29.55;SOR=0.693;DP=35;AF=1;MLEAC=4;MLEAF=1;AN=4;AC=4	GT:AD:DP:GQ:PL	1/1:0,17:17:51:698,51,0	1/1:0,13:13:41:588,41,0
chrA1	225527537	.	TA	T	828.09	PASS	ExcessHet=3.0103;FS=0;MQ=60;QD=27.6;SOR=0.826;DP=40;AF=1;MLEAC=4;MLEAF=1;AN=4;AC=4	GT:AD:DP:GQ:PL	1/1:0,14:14:42:384,42,0	1/1:0,16:16:48:460,48,0
chrA1	225550917	.	C	CT	767.08	PASS	ExcessHet=3.0103;FS=0;MQ=60;QD=28.41;SOR=1.101;DP=32;AF=1;MLEAC=4;MLEAF=1;AN=4;AC=4	GT:AD:DP:GQ:PL	1/1:0,17:17:51:494,51,0	1/1:0,10:10:30:289,30,0
chrA1	225845273	.	TA	T	1101.09	PASS	ExcessHet=3.0103;FS=0;MQ=60;QD=28.23;SOR=1.387;DP=44;AF=1;MLEAC=4;MLEAF=1;AN=4;AC=4	GT:AD:DP:GQ:PL	1/1:0,16:16:48:458,48,0	1/1:0,23:23:69:659,69,0
chrA1	225850722	.	CA	C	556.07	PASS	ExcessHet=3.0103;FS=0;MQ=60;QD=27.8;SOR=0.693;DP=24;AF=1;MLEAC=4;MLEAF=1;AN=4;AC=4	GT:AD:DP:GQ:PL	1/1:0,10:10:30:286,30,0	1/1:0,10:10:30:286,30,0
chrA1	225884207	.	G	GA	580.08	PASS	ExcessHet=3.0103;FS=0;MQ=60;QD=24.17;SOR=1.519;DP=31;AF=1;MLEAC=4;MLEAF=1;AN=4;AC=4	GT:AD:DP:GQ:PL	1/1:0,11:11:33:273,33,0	1/1:0,13:13:39:323,39,0
chrA1	225996083	.	TAAAAC	T	1108.07	PASS	ExcessHet=3.0103;FS=0;MQ=59.55;QD=28.49;SOR=0.77;DP=29;AF=1;MLEAC=4;MLEAF=1;AN=4;AC=4	GT:AD:DP:GQ:PL	1/1:0,16:16:48:719,48,0	1/1:0,9:9:27:405,27,0
chrA1	226647499	.	AT	A	805.08	PASS	ExcessHet=3.0103;FS=0;MQ=59.43;QD=27.76;SOR=1.942;DP=36;AF=1;MLEAC=4;MLEAF=1;AN=4;AC=4	GT:AD:DP:GQ:PL	1/1:0,18:18:54:508,54,0	1/1:0,11:11:33:313,33,0
chrA1	226674282	.	CT	C	1056.09	PASS	ExcessHet=3.0103;FS=0;MQ=60;QD=27.79;SOR=1.179;DP=43;AF=1;MLEAC=4;MLEAF=1;AN=4;AC=4	GT:AD:DP:GQ:PL	1/1:0,13:13:39:366,39,0	1/1:0,25:25:75:706,75,0
chrA1	226833914	.	C	CCAGT	838.97	PASS	ExcessHet=3.0103;FS=0;MQ=60;QD=30.19;SOR=1.292;DP=21;AF=1;MLEAC=4;MLEAF=1;AN=4;AC=4	GT:AD:DP:GQ:PL	1/1:0,13:13:39:585,39,0	1/1:0,6:6:18:270,18,0
chrA1	226903373	.	TCCCC	T	1938.09	PASS	ExcessHet=3.0103;FS=0;MQ=60;QD=33.55;SOR=0.784;DP=51;AF=1;MLEAC=4;MLEAF=1;AN=4;AC=4	GT:AD:DP:GQ:PL	1/1:0,19:19:57:855,57,0	1/1:0,25:25:75:1099,75,0
chrA1	226910301	.	A	AC	792.07	PASS	ExcessHet=3.0103;FS=0;MQ=60;QD=32.28;SOR=1.721;DP=30;AF=1;MLEAC=4;MLEAF=1;AN=4;AC=4	GT:AD:DP:GQ:PL	1/1:0,10:10:39:551,39,0	1/1:0,10:10:30:319,30,0
chrA1	226961606	.	G	GA	828.09	PASS	ExcessHet=3.0103;FS=0;MQ=60;QD=24.36;SOR=1.609;DP=36;AF=1;MLEAC=4;MLEAF=1;AN=4;AC=4	GT:AD:DP:GQ:PL	1/1:0,17:17:51:422,51,0	1/1:0,17:17:51:422,51,0
chrA1	227247173	.	T	TAA	568.04	PASS	ExcessHet=3.0103;FS=0;MQ=53.85;QD=33.41;SOR=0.804;DP=18;AF=1;MLEAC=4;MLEAF=1;AN=4;AC=4	GT:AD:DP:GQ:PL	1/1:0,8:8:24:255,24,0	1/1:0,9:9:27:329,27,0
chrA1	227270531	.	T	TC	172.46	PASS	ExcessHet=3.0103;FS=0;MQ=60;QD=24.64;SOR=4.174;DP=14;AF=1;MLEAC=3;MLEAF=0.75;AN=4;AC=4	GT:AD:DP:GQ:PL	1/1:0,3:3:9:82,9,0	1/1:0,4:4:12:107,12,0
chrA1	227479714	.	C	CA	1050.09	PASS	ExcessHet=3.0103;FS=0;MQ=60;QD=30.88;SOR=1.085;DP=38;AF=1;MLEAC=4;MLEAF=1;AN=4;AC=4	GT:AD:DP:GQ:PL	1/1:0,14:14:42:432,42,0	1/1:0,20:20:60:634,60,0
chrA1	227617335	.	C	CAGAGAGA	2144.09	PASS	ExcessHet=3.0103;FS=0;MQ=60;QD=23.54;SOR=0.866;DP=53;AF=1;MLEAC=4;MLEAF=1;AN=4;AC=4	GT:AD:DP:GQ:PL	1/1:0,16:16:48:720,48,0	1/1:0,32:32:96:1440,96,0
chrA1	227663138	.	A	AC	891.08	PASS	ExcessHet=3.0103;FS=0;MQ=60;QD=29.7;SOR=1.143;DP=33;AF=1;MLEAC=4;MLEAF=1;AN=4;AC=4	GT:AD:DP:GQ:PL	1/1:0,20:20:60:608,60,0	1/1:0,10:10:30:299,30,0
chrA1	227677621	.	C	CATAT	1089.45	PASS	ExcessHet=3.0103;FS=0;MQ=60;QD=32.94;SOR=1.697;DP=32;AF=1;MLEAC=3;MLEAF=0.75;AN=4;AC=4	GT:AD:DP:GQ:PL	1/1:0,16:16:48:711,48,0	1/1:0,8:10:28:382,28,0
chrA1	227721992	.	GAAA	G	1118.09	PASS	ExcessHet=3.0103;FS=0;MQ=60;QD=30.43;SOR=2.066;DP=30;AF=1;MLEAC=4;MLEAF=1;AN=4;AC=4	GT:AD:DP:GQ:PL	1/1:0,13:13:39:553,39,0	1/1:0,14:14:42:581,42,0
chrA1	228223206	.	AT	A	718.08	PASS	ExcessHet=3.0103;FS=0;MQ=60;QD=29.92;SOR=1.519;DP=29;AF=1;MLEAC=4;MLEAF=1;AN=4;AC=4	GT:AD:DP:GQ:PL	1/1:0,14:14:42:428,42,0	1/1:0,10:10:30:306,30,0
chrA1	229241459	.	T	TG	264.73	PASS	ExcessHet=3.0103;FS=0;MQ=60;QD=26.47;SOR=4.804;DP=15;AF=1;MLEAC=4;MLEAF=1;AN=4;AC=4	GT:AD:DP:GQ:PL	1/1:0,7:7:21:197,21,0	1/1:0,3:3:9:84,9,0
chrA1	229912257	.	CAG	C	729.88	PASS	ExcessHet=3.0103;FS=0;MQ=58.83;QD=26.69;SOR=1.402;DP=33;AF=1;MLEAC=4;MLEAF=1;AN=4;AC=4	GT:AD:DP:GQ:PL	1/1:0,8:8:24:299,24,0	1/1:0,12:12:36:447,36,0
chrA1	230272021	.	C	CG	805.07	PASS	ExcessHet=3.0103;FS=0;MQ=60;QD=30.96;SOR=1.022;DP=29;AF=1;MLEAC=4;MLEAF=1;AN=4;AC=4	GT:AD:DP:GQ:PL	1/1:0,9:9:27:284,27,0	1/1:0,17:17:51:537,51,0
chrA1	230522026	.	AT	A	1074.09	PASS	ExcessHet=3.0103;FS=0;MQ=59.3;QD=26.85;SOR=1.022;DP=47;AF=1;MLEAC=4;MLEAF=1;AN=4;AC=4	GT:AD:DP:GQ:PL	1/1:0,20:20:59:517,59,0	1/1:0,20:20:60:573,60,0
chrA1	230561184	.	GTCTCTC	G	1610.09	PASS	ExcessHet=3.0103;FS=0;MQ=59.44;QD=28.95;SOR=1.04;DP=48;AF=1;MLEAC=4;MLEAF=1;AN=4;AC=4	GT:AD:DP:GQ:PL	1/1:0,21:21:63:869,63,0	1/1:0,17:17:51:757,51,0
chrA1	230819228	.	AATAT	A	1313.09	PASS	ExcessHet=3.0103;FS=0;MQ=60;QD=30.69;SOR=1.143;DP=31;AF=1;MLEAC=4;MLEAF=1;AN=4;AC=4	GT:AD:DP:GQ:PL	1/1:0,15:15:45:665,45,0	1/1:0,15:15:45:664,45,0
chrA1	231061388	.	G	GT	686.08	PASS	ExcessHet=3.0103;FS=0;MQ=59.1;QD=27.44;SOR=1.609;DP=30;AF=1;MLEAC=4;MLEAF=1;AN=4;AC=4	GT:AD:DP:GQ:PL	1/1:0,15:15:45:421,45,0	1/1:0,10:10:30:281,30,0
chrA1	231069974	.	T	TAAA	929.02	PASS	ExcessHet=3.0103;FS=0;MQ=60;QD=31.61;SOR=0.99;DP=27;AF=1;MLEAC=4;MLEAF=1;AN=4;AC=4	GT:AD:DP:GQ:PL	1/1:0,7:7:21:315,21,0	1/1:0,14:14:42:630,42,0
chrA1	231072083	.	G	GCT	644.99	PASS	BaseQRankSum=-0.775;ExcessHet=3.0103;FS=5.351;MQ=60;MQRankSum=0;QD=26.87;ReadPosRankSum=-0.267;SOR=1.926;DP=33;AF=1;MLEAC=4;MLEAF=1;AN=4;AC=4	GT:AD:DP:GQ:PL	1/1:0,11:11:32:318,32,0	1/1:1,12:13:19:343,19,0
chrA1	231117045	.	C	CG	1236.09	PASS	ExcessHet=3.0103;FS=0;MQ=60;QD=25.55;SOR=0.892;DP=36;AF=1;MLEAC=4;MLEAF=1;AN=4;AC=4	GT:AD:DP:GQ:PL	1/1:0,19:19:57:767,57,0	1/1:0,12:12:36:485,36,0
chrA1	231476425	.	A	AT	1078.09	PASS	ExcessHet=3.0103;FS=0;MQ=60;QD=29.95;SOR=1.371;DP=42;AF=1;MLEAC=4;MLEAF=1;AN=4;AC=4	GT:AD:DP:GQ:PL	1/1:0,17:17:51:517,51,0	1/1:0,19:19:57:577,57,0
chrA1	231708763	.	G	GTCA	1829.09	PASS	ExcessHet=3.0103;FS=0;MQ=60;QD=32.89;SOR=1.075;DP=43;AF=1;MLEAC=4;MLEAF=1;AN=4;AC=4	GT:AD:DP:GQ:PL	1/1:0,19:19:57:855,57,0	1/1:0,22:22:66:990,66,0
chrA1	231834759	.	GA	G	528.06	PASS	ExcessHet=3.0103;FS=0;MQ=60;QD=27.79;SOR=1.292;DP=23;AF=1;MLEAC=4;MLEAF=1;AN=4;AC=4	GT:AD:DP:GQ:PL	1/1:0,9:9:27:258,27,0	1/1:0,10:10:30:286,30,0
chrA1	232157090	.	CAG	C	1775.09	PASS	ExcessHet=3.0103;FS=0;MQ=60;QD=26.62;SOR=0.776;DP=60;AF=1;MLEAC=4;MLEAF=1;AN=4;AC=4	GT:AD:DP:GQ:PL	1/1:0,24:24:72:887,72,0	1/1:0,24:24:72:904,72,0
chrA1	232387748	.	C	CAT	94.38	PASS	ExcessHet=3.0103;FS=0;MQ=57.76;QD=31.46;SOR=0.693;DP=10;AF=1;MLEAC=3;MLEAF=0.75;AN=4;AC=4	GT:AD:DP:GQ:PL	1/1:0,1:1:3:30,3,0	1/1:0,3:3:9:79,9,0
chrA1	232721872	.	GT	G	320.91	PASS	BaseQRankSum=-0.825;ExcessHet=3.0103;FS=0;MQ=60;MQRankSum=0;QD=16.05;ReadPosRankSum=-1.482;SOR=1.493;DP=30;AF=1;MLEAC=4;MLEAF=1;AN=4;AC=4	GT:AD:DP:GQ:PL	1/1:0,7:7:21:145,21,0	1/1:2,11:13:18:192,18,0
chrA1	232906470	.	G	GT	980.09	PASS	ExcessHet=3.0103;FS=0;MQ=60;QD=31.34;SOR=0.693;DP=33;AF=1;MLEAC=4;MLEAF=1;AN=4;AC=4	GT:AD:DP:GQ:PL	1/1:0,14:14:42:499,42,0	1/1:0,14:14:42:497,42,0
chrA1	233217057	.	G	GTCTC	1820.09	PASS	ExcessHet=3.0103;FS=0;MQ=60;QD=34.46;SOR=0.741;DP=45;AF=1;MLEAC=4;MLEAF=1;AN=4;AC=4	GT:AD:DP:GQ:PL	1/1:0,23:23:69:1026,69,0	1/1:0,18:18:54:810,54,0
chrA1	233253095	.	C	CATTAGAA	1866.09	PASS	ExcessHet=3.0103;FS=0;MQ=60;QD=34.02;SOR=0.836;DP=48;AF=1;MLEAC=4;MLEAF=1;AN=4;AC=4	GT:AD:DP:GQ:PL	1/1:0,16:16:48:720,48,0	1/1:0,27:27:81:1162,81,0
chrA1	233297123	.	A	AAT	1594.09	PASS	ExcessHet=3.0103;FS=0;MQ=60;QD=32.79;SOR=0.693;DP=38;AF=1;MLEAC=4;MLEAF=1;AN=4;AC=4	GT:AD:DP:GQ:PL	1/1:0,13:13:39:578,39,0	1/1:0,23:23:69:1032,69,0
chrA1	233432504	.	TA	T	694.08	PASS	ExcessHet=3.0103;FS=0;MQ=59.22;QD=26.7;SOR=0.846;DP=33;AF=1;MLEAC=4;MLEAF=1;AN=4;AC=4	GT:AD:DP:GQ:PL	1/1:0,15:15:45:405,45,0	1/1:0,11:11:33:305,33,0
chrA1	233776958	.	TCC	T	368.67	PASS	ExcessHet=3.0103;FS=0;MQ=60;QD=30.72;SOR=2.531;DP=28;AF=1;MLEAC=2;MLEAF=0.5;AN=4;AC=4	GT:AD:DP:GQ:PL	1/1:0,6:9:24:251,24,0	1/1:0,6:11:30:380,30,0
chrA1	233819885	.	CTCTTT	C	1337.08	PASS	ExcessHet=3.0103;FS=0;MQ=60;QD=27.51;SOR=0.756;DP=37;AF=1;MLEAC=4;MLEAF=1;AN=4;AC=4	GT:AD:DP:GQ:PL	1/1:0,10:10:30:450,30,0	1/1:0,21:21:63:903,63,0
chrA1	233830456	.	T	TCCC	586.81	PASS	ExcessHet=3.0103;FS=0;MQ=60;QD=33.51;SOR=1.609;DP=24;AF=1;MLEAC=3;MLEAF=0.75;AN=4;AC=4	GT:AD:DP:GQ:PL	1/1:0,3:4:15:198,15,0	1/1:0,9:9:27:400,27,0
chrA1	233855106	.	A	AG	1322.09	PASS	ExcessHet=3.0103;FS=0;MQ=60;QD=30.75;SOR=0.836;DP=47;AF=1;MLEAC=4;MLEAF=1;AN=4;AC=4	GT:AD:DP:GQ:PL	1/1:0,23:23:69:717,69,0	1/1:0,20:20:60:621,60,0
chrA1	233859431	.	T	TTTTGAGAGAGA	1010.08	PASS	ExcessHet=3.0103;FS=0;MQ=60;QD=33.92;SOR=1.426;DP=24;AF=1;MLEAC=4;MLEAF=1;AN=4;AC=4	GT:AD:DP:GQ:PL	1/1:0,12:12:36:538,36,0	1/1:0,11:11:33:488,33,0
chrA1	233878723	.	C	CT	897.09	PASS	ExcessHet=3.0103;FS=0;MQ=60;QD=28.03;SOR=0.957;DP=37;AF=1;MLEAC=4;MLEAF=1;AN=4;AC=4	GT:AD:DP:GQ:PL	1/1:0,17:17:51:485,51,0	1/1:0,15:15:45:428,45,0
chrA1	233880630	.	AC	A	1088.09	PASS	ExcessHet=3.0103;FS=0;MQ=59.55;QD=29.3;SOR=1.214;DP=34;AF=1;MLEAC=4;MLEAF=1;AN=4;AC=4	GT:AD:DP:GQ:PL	1/1:0,14:14:42:498,42,0	1/1:0,17:17:51:606,51,0
chrA1	233899422	.	C	CG	975.09	PASS	ExcessHet=3.0103;FS=0;MQ=60;QD=30.47;SOR=1.473;DP=36;AF=1;MLEAC=4;MLEAF=1;AN=4;AC=4	GT:AD:DP:GQ:PL	1/1:0,17:17:51:528,51,0	1/1:0,15:15:45:463,45,0
chrA1	233906620	.	TAA	T	566.97	PASS	ExcessHet=3.0103;FS=0;MQ=60;QD=33.35;SOR=1.371;DP=22;AF=1;MLEAC=4;MLEAF=1;AN=4;AC=4	GT:AD:DP:GQ:PL	1/1:0,6:6:18:207,18,0	1/1:0,11:11:33:376,33,0
chrA1	233914672	.	A	ATTTG	1300.07	PASS	ExcessHet=3.0103;FS=0;MQ=58.43;QD=27.19;SOR=1.609;DP=35;AF=1;MLEAC=4;MLEAF=1;AN=4;AC=4	GT:AD:DP:GQ:PL	1/1:0,22:22:65:921,65,0	1/1:0,9:9:27:395,27,0
chrA1	233948621	.	CACAG	C	1193.08	PASS	ExcessHet=3.0103;FS=0;MQ=58.43;QD=30.46;SOR=0.922;DP=30;AF=1;MLEAC=4;MLEAF=1;AN=4;AC=4	GT:AD:DP:GQ:PL	1/1:0,11:11:33:489,33,0	1/1:0,16:16:48:720,48,0
chrA1	233954489	.	CA	C	1221.09	PASS	ExcessHet=3.0103;FS=0;MQ=60;QD=33.92;SOR=1.061;DP=41;AF=1;MLEAC=4;MLEAF=1;AN=4;AC=4	GT:AD:DP:GQ:PL	1/1:0,20:20:60:686,60,0	1/1:0,16:16:48:551,48,0
chrA1	233957375	.	T	TATA	1867.09	PASS	ExcessHet=3.0103;FS=0;MQ=59.71;QD=27.87;SOR=1.179;DP=45;AF=1;MLEAC=4;MLEAF=1;AN=4;AC=4	GT:AD:DP:GQ:PL	1/1:0,20:20:60:874,60,0	1/1:0,23:23:69:1009,69,0
chrA1	233975480	.	A	AGTGTGTGTGTGT	749.02	PASS	ExcessHet=3.0103;FS=0;MQ=58.37;QD=28.02;SOR=0.804;DP=20;AF=1;MLEAC=4;MLEAF=1;AN=4;AC=4	GT:AD:DP:GQ:PL	1/1:0,10:10:30:450,30,0	1/1:0,7:7:21:315,21,0
chrA1	234267812	.	CAG	C	1396.09	PASS	ExcessHet=3.0103;FS=0;MQ=60;QD=26.47;SOR=0.818;DP=36;AF=1;MLEAC=4;MLEAF=1;AN=4;AC=4	GT:AD:DP:GQ:PL	1/1:0,13:13:39:575,39,0	1/1:0,19:19:57:837,57,0
chrA1	234293914	.	T	TC	408.78	PASS	ExcessHet=3.0103;FS=0;MQ=60;QD=31.44;SOR=2.147;DP=16;AF=1;MLEAC=4;MLEAF=1;AN=4;AC=4	GT:AD:DP:GQ:PL	1/1:0,4:4:12:124,12,0	1/1:0,9:9:30:301,30,0
chrA1	234436054	.	CCTCT	C	809.05	PASS	ExcessHet=3.0103;FS=0;MQ=60;QD=35.55;SOR=1.022;DP=31;AF=1;MLEAC=4;MLEAF=1;AN=4;AC=4	GT:AD:DP:GQ:PL	1/1:0,11:11:33:465,33,0	1/1:0,8:8:24:360,24,0
chrA1	234439180	.	ATT	A	1515.09	PASS	ExcessHet=3.0103;FS=0;MQ=60;QD=28.77;SOR=1.005;DP=46;AF=1;MLEAC=4;MLEAF=1;AN=4;AC=4	GT:AD:DP:GQ:PL	1/1:0,20:20:60:728,60,0	1/1:0,22:22:66:803,66,0
chrA1	234460495	.	A	AT	1164.09	PASS	ExcessHet=3.0103;FS=0;MQ=60;QD=27.72;SOR=1.005;DP=47;AF=1;MLEAC=4;MLEAF=1;AN=4;AC=4	GT:AD:DP:GQ:PL	1/1:0,18:18:54:506,54,0	1/1:0,24:24:72:674,72,0
chrA1	234467743	.	T	TG	1356.09	PASS	ExcessHet=3.0103;FS=0;MQ=59.54;QD=30.82;SOR=0.784;DP=53;AF=1;MLEAC=4;MLEAF=1;AN=4;AC=4	GT:AD:DP:GQ:PL	1/1:0,21:21:63:655,63,0	1/1:0,23:23:69:717,69,0
chrA1	234497453	.	TATCC	T	768.02	PASS	ExcessHet=3.0103;FS=0;MQ=60;QD=25.59;SOR=0.914;DP=31;AF=1;MLEAC=4;MLEAF=1;AN=4;AC=4	GT:AD:DP:GQ:PL	1/1:0,7:7:21:315,21,0	1/1:0,11:11:33:469,33,0
chrA1	234510975	.	GA	G	1024.09	PASS	ExcessHet=3.0103;FS=0;MQ=60;QD=29.26;SOR=0.749;DP=38;AF=1;MLEAC=4;MLEAF=1;AN=4;AC=4	GT:AD:DP:GQ:PL	1/1:0,16:16:48:481,48,0	1/1:0,19:19:57:559,57,0
chrA1	234532468	.	C	CGTT	1964.09	PASS	ExcessHet=3.0103;FS=0;MQ=60;QD=32.29;SOR=0.99;DP=45;AF=1;MLEAC=4;MLEAF=1;AN=4;AC=4	GT:AD:DP:GQ:PL	1/1:0,26:26:78:1170,78,0	1/1:0,18:18:54:810,54,0
chrA1	234547630	.	CG	C	1052.09	PASS	ExcessHet=3.0103;FS=0;MQ=60;QD=30.06;SOR=0.749;DP=37;AF=1;MLEAC=4;MLEAF=1;AN=4;AC=4	GT:AD:DP:GQ:PL	1/1:0,18:18:54:549,54,0	1/1:0,17:17:51:519,51,0
chrA1	234550199	.	A	AC	554.98	PASS	ExcessHet=3.0103;FS=0;MQ=60;QD=32.65;SOR=4.615;DP=27;AF=1;MLEAC=4;MLEAF=1;AN=4;AC=4	GT:AD:DP:GQ:PL	1/1:0,4:7:21:200,21,0	1/1:0,13:13:39:371,39,0
chrA1	234580142	.	TA	T	1010.75	PASS	ExcessHet=3.0103;FS=0;MQ=60;QD=25.27;SOR=1.556;DP=48;AF=1;MLEAC=3;MLEAF=0.75;AN=4;AC=4	GT:AD:DP:GQ:PL	1/1:0,23:23:69:598,69,0	1/1:0,17:19:37:423,37,0
chrA1	234581180	.	T	TG	982.09	PASS	ExcessHet=3.0103;FS=0;MQ=60;QD=32.74;SOR=0.976;DP=33;AF=1;MLEAC=4;MLEAF=1;AN=4;AC=4	GT:AD:DP:GQ:PL	1/1:0,12:12:36:402,36,0	1/1:0,18:18:54:596,54,0
chrA1	234618482	.	A	ACC	532.72	PASS	ExcessHet=3.0103;FS=0;MQ=60;QD=29.78;SOR=4.047;DP=21;AF=1;MLEAC=4;MLEAF=1;AN=4;AC=4	GT:AD:DP:GQ:PL	1/1:0,9:10:27:352,27,0	1/1:0,5:5:15:197,15,0
chrA1	234632670	.	TTCCATCCA	T	411.8	PASS	ExcessHet=3.0103;FS=0;MQ=54.73;QD=34.32;SOR=0.693;DP=20;AF=1;MLEAC=4;MLEAF=1;AN=4;AC=4	GT:AD:DP:GQ:PL	1/1:0,3:3:9:135,9,0	1/1:0,9:9:27:293,27,0
chrA1	234632754	.	T	TTCCA	728.05	PASS	ExcessHet=3.0103;FS=0;MQ=54.75;QD=24.07;SOR=1.179;DP=28;AF=1;MLEAC=4;MLEAF=1;AN=4;AC=4	GT:AD:DP:GQ:PL	1/1:0,9:9:27:361,27,0	1/1:0,9:9:27:383,27,0
chrA1	235063715	.	T	C	303.57	PASS	ExcessHet=3.0103;FS=0;MQ=51.59;QD=26.73;SOR=1.179;DP=11;AF=1;MLEAC=3;MLEAF=0.75;AN=4;AC=4	GT:AD:DP:GQ:PL	1/1:0,3:3:9:132,9,0	1/1:0,5:5:14:188,14,0
chrA1	235359014	.	A	AT	1142.09	PASS	ExcessHet=3.0103;FS=0;MQ=59.64;QD=28.55;SOR=0.793;DP=43;AF=1;MLEAC=4;MLEAF=1;AN=4;AC=4	GT:AD:DP:GQ:PL	1/1:0,21:21:63:609,63,0	1/1:0,19:19:57:549,57,0
chrA1	235570601	.	T	TAGAG	1559.09	PASS	ExcessHet=3.0103;FS=0;MQ=59.83;QD=27.75;SOR=0.927;DP=39;AF=1;MLEAC=4;MLEAF=1;AN=4;AC=4	GT:AD:DP:GQ:PL	1/1:0,16:16:48:710,48,0	1/1:0,20:20:60:865,60,0
chrA1	235600696	.	GAGAAA	G	1933.09	PASS	ExcessHet=3.0103;FS=0;MQ=60;QD=30.07;SOR=1.085;DP=49;AF=1;MLEAC=4;MLEAF=1;AN=4;AC=4	GT:AD:DP:GQ:PL	1/1:0,24:24:72:1045,72,0	1/1:0,22:22:65:904,65,0
chrA1	235786157	.	C	CAA	965	PASS	ExcessHet=3.0103;FS=0;MQ=60;QD=34.46;SOR=1.143;DP=34;AF=1;MLEAC=4;MLEAF=1;AN=4;AC=4	GT:AD:DP:GQ:PL	1/1:0,15:15:45:499,45,0	1/1:0,13:15:45:482,45,0
chrA1	235944951	.	GTATTTT	G	1268.08	PASS	ExcessHet=3.0103;FS=0;MQ=60;QD=30.78;SOR=1.46;DP=39;AF=1;MLEAC=4;MLEAF=1;AN=4;AC=4	GT:AD:DP:GQ:PL	1/1:0,10:10:30:428,30,0	1/1:0,19:19:58:856,58,0
chrA1	235957893	.	A	ATTT	974.08	PASS	ExcessHet=3.0103;FS=0;MQ=56.78;QD=25.68;SOR=0.793;DP=25;AF=1;MLEAC=4;MLEAF=1;AN=4;AC=4	GT:AD:DP:GQ:PL	1/1:0,8:8:30:450,30,0	1/1:0,11:11:36:540,36,0
chrA1	236046810	.	TAG	T	846.08	PASS	ExcessHet=3.0103;FS=0;MQ=59.37;QD=33.84;SOR=1.358;DP=40;AF=1;MLEAC=4;MLEAF=1;AN=4;AC=4	GT:AD:DP:GQ:PL	1/1:0,11:11:33:386,33,0	1/1:0,14:14:42:476,42,0
chrA1	236126539	.	C	CG	1194.09	PASS	ExcessHet=3.0103;FS=0;MQ=59.59;QD=33.17;SOR=0.804;DP=44;AF=1;MLEAC=4;MLEAF=1;AN=4;AC=4	GT:AD:DP:GQ:PL	1/1:0,16:16:48:508,48,0	1/1:0,20:20:60:702,60,0
chrA1	236276161	.	C	CT	812.09	PASS	ExcessHet=3.0103;FS=0;MQ=59.81;QD=28;SOR=1.071;DP=30;AF=1;MLEAC=4;MLEAF=1;AN=4;AC=4	GT:AD:DP:GQ:PL	1/1:0,16:16:48:457,48,0	1/1:0,13:13:39:371,39,0
chrA1	237683271	.	T	TC	194.56	PASS	ExcessHet=3.0103;FS=0;MQ=60;QD=24.32;SOR=4.407;DP=15;AF=1;MLEAC=3;MLEAF=0.75;AN=4;AC=4	GT:AD:DP:GQ:PL	1/1:0,5:5:15:132,15,0	1/1:0,3:3:9:79,9,0
chrA1	237895283	.	A	ACC	571	PASS	ExcessHet=3.0103;FS=0;MQ=60;QD=23.06;SOR=4.174;DP=25;AF=1;MLEAC=4;MLEAF=1;AN=4;AC=4	GT:AD:DP:GQ:PL	1/1:0,8:8:24:294,24,0	1/1:0,6:8:24:293,24,0
chrA1	237914209	.	T	TA	883.09	PASS	ExcessHet=3.0103;FS=0;MQ=60;QD=28.49;SOR=1.044;DP=36;AF=1;MLEAC=4;MLEAF=1;AN=4;AC=4	GT:AD:DP:GQ:PL	1/1:0,14:14:42:406,42,0	1/1:0,17:17:51:493,51,0
chrA1	237981650	.	T	TGGAGGGAGGGAG	162.63	PASS	ExcessHet=3.0103;FS=0;MQ=60;QD=29.26;SOR=3.258;DP=18;AF=1;MLEAC=3;MLEAF=0.75;AN=4;AC=4	GT:AD:DP:GQ:PL	1/1:0,2:2:6:89,6,0	1/1:0,2:2:6:89,6,0
chrA1	237984208	.	T	TG	1259.09	PASS	ExcessHet=3.0103;FS=0;MQ=60;QD=30.71;SOR=1.501;DP=45;AF=1;MLEAC=4;MLEAF=1;AN=4;AC=4	GT:AD:DP:GQ:PL	1/1:0,22:22:66:684,66,0	1/1:0,19:19:57:591,57,0
chrA1	237987089	.	T	TTC	555.07	PASS	ExcessHet=3.0103;FS=0;MQ=60;QD=26.43;SOR=0.99;DP=33;AF=1;MLEAC=4;MLEAF=1;AN=4;AC=4	GT:AD:DP:GQ:PL	1/1:0,10:10:30:272,30,0	1/1:0,11:11:33:299,33,0
chrA1	238059715	.	CG	C	600.55	PASS	ExcessHet=3.0103;FS=0;MQ=59.67;QD=28.6;SOR=3.912;DP=26;AF=1;MLEAC=3;MLEAF=0.75;AN=4;AC=4	GT:AD:DP:GQ:PL	1/1:0,11:11:26:326,26,0	1/1:0,10:11:24:297,24,0
chrA1	238156563	.	T	TG	657.06	PASS	BaseQRankSum=1.68;ExcessHet=3.0103;FS=4.771;MQ=60;MQRankSum=0;QD=24.34;ReadPosRankSum=1.43;SOR=1.549;DP=32;AF=1;MLEAC=4;MLEAF=1;AN=4;AC=4	GT:AD:DP:GQ:PL	1/1:1,16:17:27:405,27,0	1/1:0,10:10:30:268,30,0
chrA1	238322514	.	TA	T	1875.09	PASS	ExcessHet=3.0103;FS=0;MQ=58.65;QD=31.63;SOR=1.562;DP=51;AF=1;MLEAC=4;MLEAF=1;AN=4;AC=4	GT:AD:DP:GQ:PL	1/1:0,19:19:57:751,57,0	1/1:0,29:29:87:1140,87,0
chrA1	238328308	.	T	TAA	1407.09	PASS	ExcessHet=3.0103;FS=0;MQ=60;QD=30.42;SOR=0.859;DP=41;AF=1;MLEAC=4;MLEAF=1;AN=4;AC=4	GT:AD:DP:GQ:PL	1/1:0,16:16:48:611,48,0	1/1:0,21:21:63:812,63,0
chrA1	238959208	.	C	CCTTT	174.2	PASS	ExcessHet=3.0103;FS=0;MQ=60;QD=31.92;SOR=1.981;DP=6;AF=1;MLEAC=3;MLEAF=0.75;AN=4;AC=4	GT:AD:DP:GQ:PL	1/1:0,1:1:3:45,3,0	1/1:0,4:4:12:144,12,0
chrA2	125690	.	G	GC	1503.09	PASS	ExcessHet=3.0103;FS=0;MQ=60;QD=31.31;SOR=0.866;DP=54;AF=1;MLEAC=4;MLEAF=1;AN=4;AC=4	GT:AD:DP:GQ:PL	1/1:0,26:26:78:825,78,0	1/1:0,22:22:66:694,66,0
chrA2	422310	.	G	GA	1508.05	PASS	BaseQRankSum=1.57;ExcessHet=3.0103;FS=6.335;MQ=60;MQRankSum=0;QD=25.72;ReadPosRankSum=0.091;SOR=2.469;DP=49;AF=1;MLEAC=4;MLEAF=1;AN=4;AC=4	GT:AD:DP:GQ:PL	1/1:1,18:19:24:647,24,0	1/1:0,24:24:71:877,71,0
chrA2	568647	.	TGG	T	1121.08	PASS	ExcessHet=3.0103;FS=0;MQ=60;QD=26.38;SOR=1.765;DP=37;AF=1;MLEAC=4;MLEAF=1;AN=4;AC=4	GT:AD:DP:GQ:PL	1/1:0,20:20:60:759,60,0	1/1:0,10:10:30:378,30,0
chrA2	659312	.	TCC	T	310.51	PASS	ExcessHet=3.0103;FS=0;MQ=60;QD=34.5;SOR=3.258;DP=22;AF=1;MLEAC=3;MLEAF=0.75;AN=4;AC=4	GT:AD:DP:GQ:PL	1/1:0,3:4:5:100,5,0	1/1:0,6:6:21:226,21,0
chrA2	824842	.	T	TC	1133.09	PASS	ExcessHet=3.0103;FS=0;MQ=60;QD=30.62;SOR=1.863;DP=42;AF=1;MLEAC=4;MLEAF=1;AN=4;AC=4	GT:AD:DP:GQ:PL	1/1:0,17:17:50:494,50,0	1/1:0,20:21:63:655,63,0
chrA2	1058260	.	T	TC	1311.09	PASS	BaseQRankSum=-0.891;ExcessHet=3.0103;FS=3.424;MQ=60;MQRankSum=0;QD=29.8;ReadPosRankSum=-1.256;SOR=0.595;DP=48;AF=1;MLEAC=4;MLEAF=1;AN=4;AC=4	GT:AD:DP:GQ:PL	1/1:1,28:29:55:858,55,0	1/1:0,15:15:45:469,45,0
chrA2	1063414	.	C	CG	1218.09	PASS	ExcessHet=3.0103;FS=0;MQ=60;QD=30.95;SOR=1.352;DP=44;AF=1;MLEAC=4;MLEAF=1;AN=4;AC=4	GT:AD:DP:GQ:PL	1/1:0,16:16:48:598,48,0	1/1:0,17:17:51:636,51,0
chrA2	1099983	.	GC	G	972.36	PASS	BaseQRankSum=1.1;ExcessHet=3.0103;FS=4.929;MQ=58.16;MQRankSum=0;QD=40.38;ReadPosRankSum=1.48;SOR=1.646;DP=35;AF=1;MLEAC=3;MLEAF=0.75;AN=4;AC=4	GT:AD:DP:GQ:PL	1/1:0,7:8:21:265,21,0	1/1:1,17:20:38:703,38,0
chrA2	1148544	.	GC	G	911.5	PASS	ExcessHet=3.0103;FS=0;MQ=59.95;QD=29.4;SOR=4.743;DP=37;AF=1;MLEAC=3;MLEAF=0.75;AN=4;AC=4	GT:AD:DP:GQ:PL	1/1:0,14:14:42:399,42,0	1/1:0,17:19:51:518,51,0
chrA2	1170129	.	T	TA	1155.09	PASS	ExcessHet=3.0103;FS=0;MQ=60;QD=28.17;SOR=1.075;DP=45;AF=1;MLEAC=4;MLEAF=1;AN=4;AC=4	GT:AD:DP:GQ:PL	1/1:0,26:26:78:740,78,0	1/1:0,15:15:45:431,45,0
chrA2	1183102	.	T	TCCCCCAG	874.07	PASS	ExcessHet=3.0103;FS=0;MQ=60;QD=32.66;SOR=2.531;DP=32;AF=1;MLEAC=4;MLEAF=1;AN=4;AC=4	GT:AD:DP:GQ:PL	1/1:0,9:9:27:396,27,0	1/1:0,11:11:33:494,33,0
chrA2	1208835	.	G	GC	2474.09	PASS	ExcessHet=3.0103;FS=0;MQ=60;QD=36.94;SOR=0.986;DP=68;AF=1;MLEAC=4;MLEAF=1;AN=4;AC=4	GT:AD:DP:GQ:PL	1/1:0,26:26:78:1044,78,0	1/1:0,34:34:99:1446,102,0
chrA2	1361236	.	CCTCT	C	1465.09	PASS	ExcessHet=3.0103;FS=0;MQ=60;QD=32.19;SOR=1.542;DP=42;AF=1;MLEAC=4;MLEAF=1;AN=4;AC=4	GT:AD:DP:GQ:PL	1/1:0,20:20:60:896,60,0	1/1:0,13:13:39:585,39,0
chrA2	1375330	.	T	TA	1068.09	PASS	ExcessHet=3.0103;FS=0;MQ=59.61;QD=28.11;SOR=1.493;DP=45;AF=1;MLEAC=4;MLEAF=1;AN=4;AC=4	GT:AD:DP:GQ:PL	1/1:0,18:18:54:512,54,0	1/1:0,20:20:60:572,60,0
chrA2	1378371	.	GCC	G	731.76	PASS	ExcessHet=3.0103;FS=0;MQ=60;QD=33.23;SOR=2.737;DP=30;AF=1;MLEAC=3;MLEAF=0.75;AN=4;AC=4	GT:AD:DP:GQ:PL	1/1:0,11:12:31:409,31,0	1/1:0,9:10:14:333,14,0
chrA2	1487813	.	T	TGG	332.03	PASS	ExcessHet=3.0103;FS=0;MQ=60;QD=29.49;SOR=1.085;DP=13;AF=1;MLEAC=2;MLEAF=0.5;AN=4;AC=4	GT:AD:DP:GQ:PL	1/1:0,2:2:9:102,9,0	1/1:0,6:8:20:231,20,0
chrA2	1616517	.	A	AG	2072.09	PASS	ExcessHet=3.0103;FS=0;MQ=60;QD=31.4;SOR=1.085;DP=61;AF=1;MLEAC=4;MLEAF=1;AN=4;AC=4	GT:AD:DP:GQ:PL	1/1:0,32:32:96:1184,96,0	1/1:0,26:26:78:904,78,0
chrA2	1673528	.	A	AC	689.08	PASS	ExcessHet=3.0103;FS=0;MQ=60;QD=28.71;SOR=0.859;DP=32;AF=1;MLEAC=4;MLEAF=1;AN=4;AC=4	GT:AD:DP:GQ:PL	1/1:0,12:12:36:371,36,0	1/1:0,12:12:36:334,36,0
chrA2	2059710	.	CA	C	781.09	PASS	ExcessHet=3.0103;FS=0;MQ=60;QD=26.93;SOR=1.071;DP=33;AF=1;MLEAC=4;MLEAF=1;AN=4;AC=4	GT:AD:DP:GQ:PL	1/1:0,14:14:42:389,42,0	1/1:0,15:15:45:408,45,0
chrA2	2261653	.	A	AAAAGG	1730.09	PASS	ExcessHet=3.0103;FS=0;MQ=59.68;QD=28.66;SOR=1.151;DP=46;AF=1;MLEAC=4;MLEAF=1;AN=4;AC=4	GT:AD:DP:GQ:PL	1/1:0,23:23:69:990,69,0	1/1:0,17:17:51:756,51,0
chrA2	2287710	.	A	ATTTT	1419.09	PASS	ExcessHet=3.0103;FS=0;MQ=59.26;QD=34.57;SOR=0.818;DP=33;AF=1;MLEAC=4;MLEAF=1;AN=4;AC=4	GT:AD:DP:GQ:PL	1/1:0,17:17:51:760,51,0	1/1:0,15:15:45:675,45,0
chrA2	2360469	.	A	AGGG	1162.05	PASS	ExcessHet=3.0103;FS=0;MQ=60;QD=24.76;SOR=1.179;DP=36;AF=1;MLEAC=4;MLEAF=1;AN=4;AC=4	GT:AD:DP:GQ:PL	1/1:0,20:20:60:850,60,0	1/1:0,8:8:24:328,24,0
chrA2	2477570	.	T	TATCTG	1424.09	PASS	ExcessHet=3.0103;FS=0;MQ=60;QD=29.82;SOR=0.88;DP=36;AF=1;MLEAC=4;MLEAF=1;AN=4;AC=4	GT:AD:DP:GQ:PL	1/1:0,16:16:48:720,48,0	1/1:0,17:17:51:720,51,0
chrA2	2496871	.	A	AC	1016.09	PASS	ExcessHet=3.0103;FS=0;MQ=60;QD=25.23;SOR=3.69;DP=31;AF=1;MLEAC=4;MLEAF=1;AN=4;AC=4	GT:AD:DP:GQ:PL	1/1:0,15:15:45:570,45,0	1/1:0,12:12:36:462,36,0
chrA2	2522478	.	T	TG	47.68	PASS	ExcessHet=3.0103;FS=0;MQ=56.03;QD=23.84;SOR=2.303;DP=5;AF=1;MLEAC=2;MLEAF=0.5;AN=4;AC=4	GT:AD:DP:GQ:PL	1/1:0,1:1:3:30,3,0	1/1:0,1:1:3:30,3,0
chrA2	2580820	.	GA	G	175.07	PASS	ExcessHet=3.0103;FS=0;MQ=58.58;QD=29.18;SOR=2.584;DP=10;AF=1;MLEAC=3;MLEAF=0.75;AN=4;AC=4	GT:AD:DP:GQ:PL	1/1:0,1:1:3:15,3,0	1/1:0,6:6:17:175,17,0
chrA2	2845324	.	TA	T	843.05	PASS	ExcessHet=3.0103;FS=0;MQ=59.97;QD=31.22;SOR=0.997;DP=34;AF=1;MLEAC=4;MLEAF=1;AN=4;AC=4	GT:AD:DP:GQ:PL	1/1:0,19:20:60:632,60,0	1/1:0,8:8:24:227,24,0
chrA2	3080550	.	G	GC	1943.09	PASS	ExcessHet=3.0103;FS=0;MQ=60;QD=33.5;SOR=0.97;DP=57;AF=1;MLEAC=4;MLEAF=1;AN=4;AC=4	GT:AD:DP:GQ:PL	1/1:0,35:35:99:1238,105,0	1/1:0,20:20:60:721,60,0
chrA2	3084927	.	C	CG	2484.09	PASS	ExcessHet=3.0103;FS=0;MQ=60;QD=34.99;SOR=0.721;DP=72;AF=1;MLEAC=4;MLEAF=1;AN=4;AC=4	GT:AD:DP:GQ:PL	1/1:0,38:38:99:1332,114,0	1/1:0,33:33:99:1168,99,0
chrA2	3141355	.	A	AC	1769.09	PASS	ExcessHet=3.0103;FS=0;MQ=60;QD=33.16;SOR=0.693;DP=52;AF=1;MLEAC=4;MLEAF=1;AN=4;AC=4	GT:AD:DP:GQ:PL	1/1:0,23:23:69:860,69,0	1/1:0,25:25:75:925,75,0
chrA2	3397188	.	TGCTGAACTTG	T	1234.95	PASS	ExcessHet=3.0103;FS=4.21;MQ=60;MQRankSum=0;QD=27.03;SOR=1.174;DP=32;AF=1;MLEAC=4;MLEAF=1;AN=4;AC=4	GT:AD:DP:GQ:PL	1/1:0,20:20:60:900,60,0	1/1:1,8:9:17:351,17,0
chrA2	3437955	.	A	AG	1071.08	PASS	ExcessHet=3.0103;FS=0;MQ=60;QD=30.6;SOR=1.148;DP=40;AF=1;MLEAC=4;MLEAF=1;AN=4;AC=4	GT:AD:DP:GQ:PL	1/1:0,25:25:75:776,75,0	1/1:0,10:10:30:311,30,0
chrA2	3488701	.	C	CTTTAT	1161.09	PASS	ExcessHet=3.0103;FS=0;MQ=60;QD=26.48;SOR=1.302;DP=32;AF=1;MLEAC=4;MLEAF=1;AN=4;AC=4	GT:AD:DP:GQ:PL	1/1:0,14:14:42:598,42,0	1/1:0,13:13:39:579,39,0
chrA2	3499237	.	GCC	G	903.45	PASS	BaseQRankSum=1.57;ExcessHet=3.0103;FS=3.163;MQ=60;MQRankSum=0;QD=32.27;ReadPosRankSum=1.41;SOR=0.349;DP=38;AF=1;MLEAC=3;MLEAF=0.75;AN=4;AC=4	GT:AD:DP:GQ:PL	1/1:0,13:13:39:448,39,0	1/1:2,13:17:15:471,15,0
chrA2	3516792	.	T	TGG	1550.09	PASS	ExcessHet=3.0103;FS=0;MQ=60;QD=28.66;SOR=1.329;DP=40;AF=1;MLEAC=4;MLEAF=1;AN=4;AC=4	GT:AD:DP:GQ:PL	1/1:0,19:19:57:778,57,0	1/1:0,19:19:57:788,57,0
chrA2	3519943	.	GTCTCTCTGCTCCTTGCCCACTCACACCCTGTCTGGCTCCCTCTCTC	G	1026.08	PASS	ExcessHet=3.0103;FS=0;MQ=56.58;QD=30.51;SOR=1.179;DP=33;AF=1;MLEAC=4;MLEAF=1;AN=4;AC=4	GT:AD:DP:GQ:PL	1/1:0,12:12:37:542,37,0	1/1:0,11:11:35:500,35,0
chrA2	3666136	.	T	TA	942.09	PASS	BaseQRankSum=-0.646;ExcessHet=3.0103;FS=0;MQ=60;MQRankSum=0;QD=26.92;ReadPosRankSum=1.37;SOR=0.272;DP=38;AF=1;MLEAC=4;MLEAF=1;AN=4;AC=4	GT:AD:DP:GQ:PL	1/1:1,18:19:43:501,43,0	1/1:0,16:16:48:457,48,0
chrA2	3798831	.	A	AG	728.08	PASS	BaseQRankSum=0.445;ExcessHet=3.0103;FS=8.293;MQ=60;MQRankSum=0;QD=26.97;ReadPosRankSum=1.74;SOR=3.59;DP=27;AF=1;MLEAC=4;MLEAF=1;AN=4;AC=4	GT:AD:DP:GQ:PL	1/1:0,11:11:33:320,33,0	1/1:1,15:16:37:424,37,0
chrA2	3913866	.	G	GCC	860.03	PASS	BaseQRankSum=0;ExcessHet=3.0103;FS=3.565;MQ=60;MQRankSum=0;QD=34.4;ReadPosRankSum=-0.535;SOR=0.746;DP=29;AF=1;MLEAC=3;MLEAF=0.75;AN=4;AC=4	GT:AD:DP:GQ:PL	1/1:1,12:13:2:428,2,0	1/1:0,12:12:36:446,36,0
chrA2	3976392	.	G	GC	1188.09	PASS	ExcessHet=3.0103;FS=0;MQ=60;QD=30.46;SOR=0.85;DP=42;AF=1;MLEAC=4;MLEAF=1;AN=4;AC=4	GT:AD:DP:GQ:PL	1/1:0,17:17:51:520,51,0	1/1:0,22:22:66:684,66,0
chrA2	3996045	.	TA	T	381.57	PASS	BaseQRankSum=1.66;ExcessHet=3.0103;FS=0;MQ=59.02;MQRankSum=0;QD=22.45;ReadPosRankSum=1.28;SOR=1.473;DP=22;AF=1;MLEAC=3;MLEAF=0.75;AN=4;AC=4	GT:AD:DP:GQ:PL	1/1:1,4:5:5:101,5,0	1/1:1,11:12:26:296,26,0
chrA2	4003390	.	GCT	G	1825.88	PASS	ExcessHet=3.0103;FS=0;MQ=59.52;QD=25.05;SOR=0.836;DP=50;AF=1;MLEAC=4;MLEAF=1;AN=4;AC=4	GT:AD:DP:GQ:PL	1/1:0,21:22:66:956,66,0	1/1:0,21:21:63:917,63,0
chrA2	4090607	.	A	ACC	973.99	PASS	ExcessHet=3.0103;FS=0;MQ=59.19;QD=26.45;SOR=3.352;DP=24;AF=1;MLEAC=4;MLEAF=1;AN=4;AC=4	GT:AD:DP:GQ:PL	1/1:0,11:12:36:498,36,0	1/1:0,11:11:33:492,33,0
chrA2	4221771	.	A	AT	1293.09	PASS	BaseQRankSum=-0.379;ExcessHet=3.0103;FS=3.233;MQ=58.9;MQRankSum=2.18;QD=32.33;ReadPosRankSum=1.54;SOR=0.464;DP=45;AF=1;MLEAC=4;MLEAF=1;AN=4;AC=4	GT:AD:DP:GQ:PL	1/1:1,26:27:50:792,50,0	1/1:0,13:13:39:517,39,0
chrA2	4228836	.	A	AG	1220.09	PASS	ExcessHet=3.0103;FS=0;MQ=60;QD=32.11;SOR=0.798;DP=41;AF=1;MLEAC=4;MLEAF=1;AN=4;AC=4	GT:AD:DP:GQ:PL	1/1:0,22:22:66:716,66,0	1/1:0,16:16:48:520,48,0
chrA2	4318442	.	CT	C	828.04	PASS	ExcessHet=3.0103;FS=0;MQ=60;QD=25.88;SOR=1.244;DP=41;AF=1;MLEAC=4;MLEAF=1;AN=4;AC=4	GT:AD:DP:GQ:PL	1/1:0,16:18:53:434,53,0	1/1:0,16:16:48:410,48,0
chrA2	4404781	.	C	CG	1101.09	PASS	ExcessHet=3.0103;FS=0;MQ=59.88;QD=29.14;SOR=0.756;DP=39;AF=1;MLEAC=4;MLEAF=1;AN=4;AC=4	GT:AD:DP:GQ:PL	1/1:0,18:18:54:681,54,0	1/1:0,13:13:39:436,39,0
chrA2	4432119	.	TA	T	1459.09	PASS	ExcessHet=3.0103;FS=0;MQ=60;QD=32.42;SOR=0.737;DP=49;AF=1;MLEAC=4;MLEAF=1;AN=4;AC=4	GT:AD:DP:GQ:PL	1/1:0,20:20:60:724,60,0	1/1:0,25:25:75:751,75,0
chrA2	4935803	.	TAA	T	1267.09	PASS	ExcessHet=3.0103;FS=0;MQ=60;QD=28.11;SOR=1.179;DP=38;AF=1;MLEAC=4;MLEAF=1;AN=4;AC=4	GT:AD:DP:GQ:PL	1/1:0,18:18:54:704,54,0	1/1:0,15:15:45:579,45,0
chrA2	5016518	.	C	CT	791.09	PASS	ExcessHet=3.0103;FS=0;MQ=58.43;QD=30.43;SOR=1.22;DP=30;AF=1;MLEAC=4;MLEAF=1;AN=4;AC=4	GT:AD:DP:GQ:PL	1/1:0,14:14:42:434,42,0	1/1:0,12:12:36:373,36,0
chrA2	5404015	.	A	AC	968.08	PASS	ExcessHet=3.0103;FS=0;MQ=60;QD=31.23;SOR=1.044;DP=38;AF=1;MLEAC=4;MLEAF=1;AN=4;AC=4	GT:AD:DP:GQ:PL	1/1:0,11:11:33:349,33,0	1/1:0,20:20:60:635,60,0
chrA2	5673899	.	C	CG	1889.09	PASS	ExcessHet=3.0103;FS=0;MQ=60;QD=32.57;SOR=0.997;DP=62;AF=1;MLEAC=4;MLEAF=1;AN=4;AC=4	GT:AD:DP:GQ:PL	1/1:0,35:35:99:1133,105,0	1/1:0,23:23:69:772,69,0
chrA2	5732651	.	C	CG	1965.09	PASS	ExcessHet=3.0103;FS=0;MQ=60;QD=24.84;SOR=1.038;DP=45;AF=1;MLEAC=4;MLEAF=1;AN=4;AC=4	GT:AD:DP:GQ:PL	1/1:0,22:22:66:977,66,0	1/1:0,23:23:69:1004,69,0
chrA2	5955840	.	C	CG	1063.09	PASS	ExcessHet=3.0103;FS=0;MQ=60;QD=31.27;SOR=0.811;DP=44;AF=1;MLEAC=4;MLEAF=1;AN=4;AC=4	GT:AD:DP:GQ:PL	1/1:0,18:18:54:571,54,0	1/1:0,16:16:48:508,48,0
chrA2	6008497	.	C	CG	2218.09	PASS	ExcessHet=3.0103;FS=0;MQ=59.3;QD=30.32;SOR=0.728;DP=67;AF=1;MLEAC=4;MLEAF=1;AN=4;AC=4	GT:AD:DP:GQ:PL	1/1:0,30:30:90:1224,90,0	1/1:0,27:27:81:1010,81,0
chrA2	6101369	.	TA	T	1245.09	PASS	ExcessHet=3.0103;FS=0;MQ=60;QD=29.64;SOR=0.693;DP=48;AF=1;MLEAC=4;MLEAF=1;AN=4;AC=4	GT:AD:DP:GQ:PL	1/1:0,25:25:75:751,75,0	1/1:0,17:17:51:510,51,0
chrA2	6319060	.	A	AG	1218.09	PASS	ExcessHet=3.0103;FS=0;MQ=60;QD=31.23;SOR=0.85;DP=46;AF=1;MLEAC=4;MLEAF=1;AN=4;AC=4	GT:AD:DP:GQ:PL	1/1:0,17:17:51:538,51,0	1/1:0,22:22:66:696,66,0
chrA2	6384461	.	GCC	G	131.39	PASS	ExcessHet=3.0103;FS=0;MQ=60;QD=31.23;SOR=3.258;DP=7;AF=1;MLEAC=3;MLEAF=0.75;AN=4;AC=4	GT:AD:DP:GQ:PL	1/1:0,3:3:9:109,9,0	1/1:0,1:1:3:37,3,0
chrA2	6769557	.	T	TA	1188.09	PASS	ExcessHet=3.0103;FS=0;MQ=59.95;QD=33.95;SOR=2.115;DP=36;AF=1;MLEAC=4;MLEAF=1;AN=4;AC=4	GT:AD:DP:GQ:PL	1/1:0,23:23:69:790,69,0	1/1:0,12:12:36:414,36,0
chrA2	6817032	.	TC	T	731.08	PASS	ExcessHet=3.0103;FS=0;MQ=60;QD=33.23;SOR=1.329;DP=24;AF=1;MLEAC=4;MLEAF=1;AN=4;AC=4	GT:AD:DP:GQ:PL	1/1:0,12:12:36:403,36,0	1/1:0,10:10:30:344,30,0
chrA2	6940640	.	T	TA	56.02	PASS	ExcessHet=3.0103;FS=0;MQ=60;QD=28.01;SOR=2.833;DP=4;AF=1;MLEAC=2;MLEAF=0.5;AN=4;AC=4	GT:AD:DP:GQ:PL	1/1:0,2:2:6:47,6,0	1/1:0,1:1:3:23,3,0
chrA2	7300885	.	C	CAT	751.97	PASS	ExcessHet=3.0103;FS=0;MQ=60;QD=26.71;SOR=0.914;DP=24;AF=1;MLEAC=4;MLEAF=1;AN=4;AC=4	GT:AD:DP:GQ:PL	1/1:0,6:6:18:234,18,0	1/1:0,12:12:36:534,36,0
chrA2	7379800	.	TCACA	T	402.28	PASS	ExcessHet=3.0103;FS=0;MQ=60;QD=26.7;SOR=2.303;DP=13;AF=1;MLEAC=3;MLEAF=0.75;AN=4;AC=4	GT:AD:DP:GQ:PL	1/1:0,6:6:18:270,18,0	1/1:0,3:4:9:135,9,0
chrA2	7420186	.	G	GC	590.13	PASS	ExcessHet=3.0103;FS=0;MQ=60;QD=30.84;SOR=2.303;DP=20;AF=1;MLEAC=2;MLEAF=0.5;AN=4;AC=4	GT:AD:DP:GQ:PL	1/1:0,6:7:24:328,24,0	1/1:0,5:7:20:243,20,0
chrA2	7508573	.	G	GA	828.09	PASS	ExcessHet=3.0103;FS=0;MQ=60;QD=27.6;SOR=0.976;DP=38;AF=1;MLEAC=4;MLEAF=1;AN=4;AC=4	GT:AD:DP:GQ:PL	1/1:0,14:14:42:394,42,0	1/1:0,16:16:48:450,48,0
chrA2	7614467	.	TA	T	675.07	PASS	ExcessHet=3.0103;FS=0;MQ=60;QD=27;SOR=0.941;DP=28;AF=1;MLEAC=4;MLEAF=1;AN=4;AC=4	GT:AD:DP:GQ:PL	1/1:0,16:16:48:445,48,0	1/1:0,9:9:27:246,27,0
chrA2	7616709	.	ACCCCACCCCACCCCCCGCAAC	A	254.96	PASS	ExcessHet=3.0103;FS=0;MQ=60;QD=31.55;SOR=2.303;DP=23;AF=1;MLEAC=3;MLEAF=0.75;AN=4;AC=4	GT:AD:DP:GQ:PL	1/1:0,4:4:12:181,12,0	1/1:0,2:2:6:90,6,0
chrA2	7641052	.	GCCCCCA	G	2232.09	PASS	ExcessHet=3.0103;FS=0;MQ=60;QD=33.22;SOR=0.981;DP=55;AF=1;MLEAC=4;MLEAF=1;AN=4;AC=4	GT:AD:DP:GQ:PL	1/1:0,25:25:74:1054,74,0	1/1:0,28:28:84:1194,84,0
chrA2	7670833	.	T	TGAGGCAGAGGCAGAGGCA	1426.09	PASS	ExcessHet=3.0103;FS=0;MQ=60;QD=32.84;SOR=1.751;DP=40;AF=1;MLEAC=4;MLEAF=1;AN=4;AC=4	GT:AD:DP:GQ:PL	1/1:0,16:16:48:701,48,0	1/1:0,17:17:51:741,51,0
chrA2	7692492	.	GA	G	605.05	PASS	ExcessHet=3.0103;FS=0;MQ=60;QD=25.21;SOR=1.27;DP=31;AF=1;MLEAC=4;MLEAF=1;AN=4;AC=4	GT:AD:DP:GQ:PL	1/1:0,8:8:24:207,24,0	1/1:0,16:16:48:414,48,0
chrA2	7999308	.	CGGG	C	341.56	PASS	ExcessHet=3.0103;FS=0;MQ=60;QD=29.2;SOR=1.179;DP=13;AF=1;MLEAC=3;MLEAF=0.75;AN=4;AC=4	GT:AD:DP:GQ:PL	1/1:0,5:5:15:223,15,0	1/1:0,3:3:9:135,9,0
chrA2	8055155	.	A	AATATATTATATATATATGTAT	1412.09	PASS	ExcessHet=3.0103;FS=0;MQ=60;QD=36.1;SOR=1.112;DP=37;AF=1;MLEAC=4;MLEAF=1;AN=4;AC=4	GT:AD:DP:GQ:PL	1/1:0,20:20:60:899,60,0	1/1:0,12:12:35:529,35,0
chrA2	8225291	.	A	AC	508.02	PASS	ExcessHet=3.0103;FS=0;MQ=60;QD=29.88;SOR=1.739;DP=21;AF=1;MLEAC=4;MLEAF=1;AN=4;AC=4	GT:AD:DP:GQ:PL	1/1:0,10:10:30:302,30,0	1/1:0,7:7:21:222,21,0
chrA2	8547794	.	CG	C	539.05	PASS	ExcessHet=3.0103;FS=0;MQ=60;QD=26.95;SOR=4.615;DP=26;AF=1;MLEAC=4;MLEAF=1;AN=4;AC=4	GT:AD:DP:GQ:PL	1/1:0,8:8:24:216,24,0	1/1:0,12:12:36:339,36,0
chrA2	8590082	.	AC	A	967.21	PASS	ExcessHet=3.0103;FS=0;MQ=60;QD=31.2;SOR=2.985;DP=39;AF=1;MLEAC=4;MLEAF=1;AN=4;AC=4	GT:AD:DP:GQ:PL	1/1:0,23:23:69:744,69,0	1/1:0,8:8:24:261,24,0
chrA2	8707835	.	G	GCT	979.09	PASS	ExcessHet=3.0103;FS=0;MQ=58.85;QD=33.76;SOR=1.071;DP=43;AF=1;MLEAC=4;MLEAF=1;AN=4;AC=4	GT:AD:DP:GQ:PL	1/1:0,14:14:42:508,42,0	1/1:0,15:15:44:487,44,0
chrA2	8710806	.	C	CG	756.08	PASS	ExcessHet=3.0103;FS=0;MQ=60;QD=32.87;SOR=0.776;DP=24;AF=1;MLEAC=4;MLEAF=1;AN=4;AC=4	GT:AD:DP:GQ:PL	1/1:0,12:12:36:402,36,0	1/1:0,11:11:33:370,33,0
chrA2	8765247	.	G	GA	700.05	PASS	ExcessHet=3.0103;FS=0;MQ=60;QD=31.82;SOR=1.609;DP=24;AF=1;MLEAC=4;MLEAF=1;AN=4;AC=4	GT:AD:DP:GQ:PL	1/1:0,14:14:42:456,42,0	1/1:0,8:8:24:260,24,0
chrA2	8828301	.	AAAAT	A	604.88	PASS	ExcessHet=3.0103;FS=0;MQ=58.3;QD=28.9;SOR=1.329;DP=15;AF=1;MLEAC=4;MLEAF=1;AN=4;AC=4	GT:AD:DP:GQ:PL	1/1:0,9:9:27:396,27,0	1/1:0,5:5:15:225,15,0
chrA2	8829757	.	C	CAA	564.97	PASS	ExcessHet=3.0103;FS=0;MQ=60;QD=33.23;SOR=1.061;DP=19;AF=1;MLEAC=4;MLEAF=1;AN=4;AC=4	GT:AD:DP:GQ:PL	1/1:0,11:11:33:382,33,0	1/1:0,6:6:18:199,18,0
chrA2	8830533	.	C	CTCTCTCTCT	471.02	PASS	ExcessHet=3.0103;FS=0;MQ=58.83;QD=30.95;SOR=1.329;DP=21;AF=1;MLEAC=3;MLEAF=0.75;AN=4;AC=4	GT:AD:DP:GQ:PL	1/1:0,1:1:2:44,2,0	1/1:0,5:5:29:441,29,0
chrA2	8868484	.	CA	C	812.08	PASS	ExcessHet=3.0103;FS=0;MQ=60;QD=30.08;SOR=0.922;DP=33;AF=1;MLEAC=4;MLEAF=1;AN=4;AC=4	GT:AD:DP:GQ:PL	1/1:0,16:16:48:481,48,0	1/1:0,11:11:33:347,33,0
chrA2	8924834	.	A	AT	491.95	PASS	BaseQRankSum=-0.157;ExcessHet=3.0103;FS=0;MQ=57.43;MQRankSum=0;QD=25.89;ReadPosRankSum=0.887;SOR=0.446;DP=23;AF=1;MLEAC=4;MLEAF=1;AN=4;AC=4	GT:AD:DP:GQ:PL	1/1:1,7:8:17:194,17,0	1/1:0,11:11:33:314,33,0
chrA2	8934752	.	G	GC	188.33	PASS	ExcessHet=3.0103;FS=0;MQ=59.68;QD=26.9;SOR=2.833;DP=18;AF=1;MLEAC=3;MLEAF=0.75;AN=4;AC=4	GT:AD:DP:GQ:PL	1/1:0,3:4:11:87,11,0	1/1:0,4:4:12:107,12,0
chrA2	8959204	.	A	AT	566.95	PASS	ExcessHet=3.0103;FS=0;MQ=60;QD=28.35;SOR=1.402;DP=20;AF=1;MLEAC=4;MLEAF=1;AN=4;AC=4	GT:AD:DP:GQ:PL	1/1:0,14:14:42:427,42,0	1/1:0,6:6:17:156,17,0
chrA2	9062912	.	A	ATTT	708.04	PASS	ExcessHet=3.0103;FS=0;MQ=60;QD=33.39;SOR=1.371;DP=22;AF=1;MLEAC=4;MLEAF=1;AN=4;AC=4	GT:AD:DP:GQ:PL	1/1:0,9:9:27:377,27,0	1/1:0,8:8:24:347,24,0
chrA2	9063153	.	A	AT	1001.09	PASS	BaseQRankSum=-0.541;ExcessHet=3.0103;FS=0;MQ=59.56;MQRankSum=-0.166;QD=28.6;ReadPosRankSum=-1.561;SOR=0.399;DP=40;AF=1;MLEAC=4;MLEAF=1;AN=4;AC=4	GT:AD:DP:GQ:PL	1/1:0,15:15:45:456,45,0	1/1:1,19:20:43:561,43,0
chrA2	9066901	.	C	CCTCT	542.88	PASS	ExcessHet=3.0103;FS=0;MQ=40.75;QD=23.26;SOR=3.912;DP=15;AF=1;MLEAC=4;MLEAF=1;AN=4;AC=4	GT:AD:DP:GQ:PL	1/1:0,9:9:26:334,26,0	1/1:0,5:5:15:225,15,0
chrA2	9095388	.	T	TTC	699.51	PASS	BaseQRankSum=-0.235;ExcessHet=3.0103;FS=22.33;MQ=60;MQRankSum=0;QD=33.31;ReadPosRankSum=-0.431;SOR=2.646;DP=33;AF=1;MLEAC=3;MLEAF=0.75;AN=4;AC=4	GT:AD:DP:GQ:PL	1/1:1,10:11:29:465,29,0	1/1:3,7:10:6:281,6,0
chrA2	9276140	.	G	GT	901.05	PASS	BaseQRankSum=1.86;ExcessHet=3.0103;FS=17.337;MQ=60;MQRankSum=0;QD=34.66;ReadPosRankSum=1.74;SOR=4.076;DP=28;AF=1;MLEAC=4;MLEAF=1;AN=4;AC=4	GT:AD:DP:GQ:PL	1/1:1,13:14:27:547,27,0	1/1:1,11:12:26:370,26,0
chrA2	9292571	.	G	GTTTTT	263.46	PASS	ExcessHet=3.0103;FS=0;MQ=58.07;QD=32.04;SOR=4.174;DP=11;AF=1;MLEAC=3;MLEAF=0.75;AN=4;AC=4	GT:AD:DP:GQ:PL	1/1:0,3:3:9:100,9,0	1/1:0,4:4:12:180,12,0
chrA2	9462414	.	ACC	A	524.81	PASS	BaseQRankSum=1.28;ExcessHet=3.0103;FS=6.021;MQ=60;MQRankSum=0;QD=34.99;ReadPosRankSum=0.126;SOR=2.381;DP=20;AF=1;MLEAC=4;MLEAF=1;AN=4;AC=4	GT:AD:DP:GQ:PL	1/1:1,8:10:17:304,17,0	1/1:0,6:6:18:237,18,0
chrA2	9471249	.	AC	A	538.06	PASS	ExcessHet=3.0103;FS=0;MQ=60;QD=28.32;SOR=3.611;DP=31;AF=1;MLEAC=4;MLEAF=1;AN=4;AC=4	GT:AD:DP:GQ:PL	1/1:0,9:9:27:269,27,0	1/1:0,10:10:30:285,30,0
chrA2	9493314	.	GCCCGT	G	678.01	PASS	ExcessHet=3.0103;FS=0;MQ=59.17;QD=24.92;SOR=0.693;DP=19;AF=1;MLEAC=4;MLEAF=1;AN=4;AC=4	GT:AD:DP:GQ:PL	1/1:0,9:9:27:379,27,0	1/1:0,7:7:21:315,21,0
chrA2	9577414	.	C	CG	943.09	PASS	ExcessHet=3.0103;FS=0;MQ=60;QD=28.58;SOR=0.88;DP=39;AF=1;MLEAC=4;MLEAF=1;AN=4;AC=4	GT:AD:DP:GQ:PL	1/1:0,17:17:51:494,51,0	1/1:0,16:16:48:465,48,0
chrA2	9680747	.	G	GAGAA	955.08	PASS	ExcessHet=3.0103;FS=0;MQ=60;QD=26.91;SOR=0.846;DP=28;AF=1;MLEAC=4;MLEAF=1;AN=4;AC=4	GT:AD:DP:GQ:PL	1/1:0,14:14:41:559,41,0	1/1:0,12:12:35:412,35,0
chrA2	9872071	.	C	CGGGGTGGGGGGG	598.76	PASS	BaseQRankSum=-0.253;ExcessHet=3.0103;FS=0;MQ=60;MQRankSum=0;QD=33.03;ReadPosRankSum=-1.465;SOR=1.981;DP=27;AF=1;MLEAC=4;MLEAF=1;AN=4;AC=4	GT:AD:DP:GQ:PL	1/1:1,6:7:11:181,11,0	1/1:0,10:10:30:434,30,0
chrA2	10064475	.	CA	C	779.08	PASS	ExcessHet=3.0103;FS=0;MQ=60;QD=31.16;SOR=0.941;DP=30;AF=1;MLEAC=4;MLEAF=1;AN=4;AC=4	GT:AD:DP:GQ:PL	1/1:0,14:14:42:445,42,0	1/1:0,11:11:33:350,33,0
chrA2	10155042	.	T	TG	786.07	PASS	BaseQRankSum=1.67;ExcessHet=3.0103;FS=9.542;MQ=60;MQRankSum=0;QD=29.11;ReadPosRankSum=1.39;SOR=4.244;DP=33;AF=1;MLEAC=4;MLEAF=1;AN=4;AC=4	GT:AD:DP:GQ:PL	1/1:0,12:12:36:391,36,0	1/1:1,14:15:28:411,28,0
chrA2	10182904	.	C	CAAAATATTTTAATAATT	1507.09	PASS	ExcessHet=3.0103;FS=0;MQ=60;QD=30.35;SOR=0.869;DP=37;AF=1;MLEAC=4;MLEAF=1;AN=4;AC=4	GT:AD:DP:GQ:PL	1/1:0,20:20:60:864,60,0	1/1:0,15:15:45:659,45,0
chrA2	10183833	.	C	CA	756.07	PASS	ExcessHet=3.0103;FS=0;MQ=60;QD=26.76;SOR=3.716;DP=25;AF=1;MLEAC=4;MLEAF=1;AN=4;AC=4	GT:AD:DP:GQ:PL	1/1:0,10:10:30:380,30,0	1/1:0,10:10:33:392,33,0
chrA2	10229948	.	TC	T	105.71	PASS	ExcessHet=3.0103;FS=0;MQ=58.63;QD=26.43;SOR=0.693;DP=18;AF=1;MLEAC=2;MLEAF=0.5;AN=4;AC=4	GT:AD:DP:GQ:PL	1/1:0,2:4:1:80,1,0	1/1:0,2:2:6:40,6,0
chrA2	10297406	.	T	TC	244.29	PASS	ExcessHet=3.0103;FS=0;MQ=60;QD=30.54;SOR=3.056;DP=14;AF=1;MLEAC=3;MLEAF=0.75;AN=4;AC=4	GT:AD:DP:GQ:PL	1/1:0,4:5:12:124,12,0	1/1:0,4:4:12:124,12,0
chrA2	10444814	.	CCA	C	69.16	PASS	ExcessHet=3.0103;FS=0;MQ=60;QD=34.58;SOR=1.179;DP=7;AF=1;MLEAC=2;MLEAF=0.5;AN=4;AC=4	GT:AD:DP:GQ:PL	1/1:0,2:2:6:48,6,0	1/1:0,1:1:3:35,3,0
chrA2	10543397	.	AT	A	583.87	PASS	BaseQRankSum=-0.489;ExcessHet=3.0103;FS=3.68;MQ=59.64;MQRankSum=0;QD=27.8;ReadPosRankSum=1.53;SOR=0.849;DP=23;AF=1;MLEAC=4;MLEAF=1;AN=4;AC=4	GT:AD:DP:GQ:PL	1/1:0,13:13:39:396,39,0	1/1:1,7:8:14:204,14,0
chrA2	10736899	.	T	TAA	1514.09	PASS	ExcessHet=3.0103;FS=0;MQ=60;QD=28.55;SOR=1.244;DP=34;AF=1;MLEAC=4;MLEAF=1;AN=4;AC=4	GT:AD:DP:GQ:PL	1/1:0,14:14:42:630,42,0	1/1:0,20:20:60:900,60,0
chrA2	10758425	.	CCTTGTAAATAGTAAAAGG	C	1020.07	PASS	ExcessHet=3.0103;FS=0;MQ=59.36;QD=36.14;SOR=1.179;DP=26;AF=1;MLEAC=4;MLEAF=1;AN=4;AC=4	GT:AD:DP:GQ:PL	1/1:0,14:14:42:630,42,0	1/1:0,9:9:28:406,28,0
chrA2	10764640	.	G	GA	839.08	PASS	ExcessHet=3.0103;FS=0;MQ=60;QD=28.5;SOR=1.708;DP=24;AF=1;MLEAC=4;MLEAF=1;AN=4;AC=4	GT:AD:DP:GQ:PL	1/1:0,13:13:39:481,39,0	1/1:0,10:10:30:374,30,0
chrA2	10881882	.	C	CTGTTTGTT	1184.76	PASS	ExcessHet=3.0103;FS=0;MQ=50.16;QD=32.08;SOR=1.46;DP=34;AF=1;MLEAC=4;MLEAF=1;AN=4;AC=4	GT:AD:DP:GQ:PL	1/1:0,15:15:45:639,45,0	1/1:0,13:14:42:615,42,0
chrA2	10967548	.	GT	G	279.81	PASS	ExcessHet=3.0103;FS=0;MQ=60;QD=23.32;SOR=1.445;DP=14;AF=1;MLEAC=4;MLEAF=1;AN=4;AC=4	GT:AD:DP:GQ:PL	1/1:0,7:7:21:182,21,0	1/1:0,5:5:15:114,15,0
chrA2	10972794	.	G	GCTCT	593.88	PASS	ExcessHet=3.0103;FS=0;MQ=58.83;QD=29.17;SOR=1.765;DP=21;AF=1;MLEAC=4;MLEAF=1;AN=4;AC=4	GT:AD:DP:GQ:PL	1/1:0,5:5:15:225,15,0	1/1:0,9:9:27:385,27,0
chrA2	11023382	.	A	ATGTGTG	774.05	PASS	ExcessHet=3.0103;FS=0;MQ=59.76;QD=26.61;SOR=1.179;DP=20;AF=1;MLEAC=4;MLEAF=1;AN=4;AC=4	GT:AD:DP:GQ:PL	1/1:0,8:8:24:360,24,0	1/1:0,10:10:30:430,30,0
chrA2	11046881	.	C	CTCTCTCTCTGTG	567.8	PASS	ExcessHet=3.0103;FS=0;MQ=57.74;QD=27.68;SOR=0.693;DP=15;AF=1;MLEAC=4;MLEAF=1;AN=4;AC=4	GT:AD:DP:GQ:PL	1/1:0,4:4:24:359,24,0	1/1:0,2:2:15:225,15,0
chrA2	11065402	.	C	CTATTCTATTCCATTCT	1425.09	PASS	ExcessHet=3.0103;FS=0;MQ=58.81;QD=30.65;SOR=0.859;DP=40;AF=1;MLEAC=4;MLEAF=1;AN=4;AC=4	GT:AD:DP:GQ:PL	1/1:0,11:11:51:742,51,0	1/1:0,13:13:48:699,48,0
chrA2	11087001	.	A	AAC	1007.09	PASS	ExcessHet=3.0103;FS=0;MQ=60;QD=24.76;SOR=1.101;DP=29;AF=1;MLEAC=4;MLEAF=1;AN=4;AC=4	GT:AD:DP:GQ:PL	1/1:0,14:14:42:530,42,0	1/1:0,13:13:39:493,39,0
chrA2	11121357	.	G	GT	854.09	PASS	ExcessHet=3.0103;FS=0;MQ=60;QD=27.55;SOR=1.214;DP=36;AF=1;MLEAC=4;MLEAF=1;AN=4;AC=4	GT:AD:DP:GQ:PL	1/1:0,18:18:54:504,54,0	1/1:0,13:13:39:366,39,0
chrA2	11135980	.	T	TA	503.07	PASS	ExcessHet=3.0103;FS=0;MQ=56.13;QD=25.15;SOR=0.693;DP=24;AF=1;MLEAC=4;MLEAF=1;AN=4;AC=4	GT:AD:DP:GQ:PL	1/1:0,9:9:27:234,27,0	1/1:0,11:11:33:285,33,0
chrA2	11162352	.	A	AG	1172.09	PASS	ExcessHet=3.0103;FS=0;MQ=60;QD=30.05;SOR=0.85;DP=42;AF=1;MLEAC=4;MLEAF=1;AN=4;AC=4	GT:AD:DP:GQ:PL	1/1:0,22:22:66:670,66,0	1/1:0,17:17:51:518,51,0
chrA2	11172670	.	A	AT	837.07	PASS	ExcessHet=3.0103;FS=0;MQ=60;QD=31;SOR=0.765;DP=29;AF=1;MLEAC=4;MLEAF=1;AN=4;AC=4	GT:AD:DP:GQ:PL	1/1:0,18:18:54:567,54,0	1/1:0,9:9:27:286,27,0
chrA2	11257846	.	AAG	A	1057.08	PASS	ExcessHet=3.0103;FS=0;MQ=59.47;QD=32.01;SOR=0.826;DP=42;AF=1;MLEAC=4;MLEAF=1;AN=4;AC=4	GT:AD:DP:GQ:PL	1/1:0,11:11:33:394,33,0	1/1:0,19:19:57:679,57,0
chrA2	11300884	.	A	AAC	1549.09	PASS	ExcessHet=3.0103;FS=0;MQ=60;QD=31.48;SOR=1.739;DP=39;AF=1;MLEAC=4;MLEAF=1;AN=4;AC=4	GT:AD:DP:GQ:PL	1/1:0,12:12:36:522,36,0	1/1:0,24:24:72:1043,72,0
chrA2	11319378	.	AC	A	818.93	PASS	ExcessHet=3.0103;FS=0;MQ=60;MQRankSum=0;QD=32.76;SOR=0.223;DP=25;AF=1;MLEAC=4;MLEAF=1;AN=4;AC=4	GT:AD:DP:GQ:PL	1/1:1,17:18:19:578,19,0	1/1:0,7:7:21:257,21,0
chrA2	11328673	.	A	AAC	553.07	PASS	ExcessHet=3.0103;FS=0;MQ=60;QD=26.34;SOR=0.784;DP=28;AF=1;MLEAC=4;MLEAF=1;AN=4;AC=4	GT:AD:DP:GQ:PL	1/1:0,11:11:33:299,33,0	1/1:0,10:10:30:270,30,0
chrA2	11329174	.	CCTCTCTCT	C	891.06	PASS	ExcessHet=3.0103;FS=0;MQ=59.2;QD=29.49;SOR=1.23;DP=33;AF=1;MLEAC=4;MLEAF=1;AN=4;AC=4	GT:AD:DP:GQ:PL	1/1:0,13:13:39:560,39,0	1/1:0,8:8:25:347,25,0
chrA2	11505294	.	GT	G	346.99	PASS	ExcessHet=3.0103;FS=0;MQ=60;QD=23.13;SOR=0.818;DP=21;AF=1;MLEAC=4;MLEAF=1;AN=4;AC=4	GT:AD:DP:GQ:PL	1/1:0,7:7:21:169,21,0	1/1:0,8:8:24:194,24,0
chrA2	11801977	.	A	AAT	1223.08	PASS	ExcessHet=3.0103;FS=0;MQ=58.19;QD=33.58;SOR=0.836;DP=29;AF=1;MLEAC=4;MLEAF=1;AN=4;AC=4	GT:AD:DP:GQ:PL	1/1:0,17:17:51:744,51,0	1/1:0,11:11:33:495,33,0
chrA2	11802748	.	A	AT	904.08	PASS	ExcessHet=3.0103;FS=0;MQ=55.26;QD=32.22;SOR=1.27;DP=28;AF=1;MLEAC=4;MLEAF=1;AN=4;AC=4	GT:AD:DP:GQ:PL	1/1:0,12:12:36:463,36,0	1/1:0,12:12:36:457,36,0
chrA2	11959939	.	TAA	T	757.02	PASS	ExcessHet=3.0103;FS=0;MQ=60;QD=29.44;SOR=0.892;DP=27;AF=1;MLEAC=4;MLEAF=1;AN=4;AC=4	GT:AD:DP:GQ:PL	1/1:0,13:13:39:502,39,0	1/1:0,7:7:21:271,21,0
chrA2	12065243	.	T	TG	139.17	PASS	ExcessHet=3.0103;FS=0;MQ=60;QD=27.83;SOR=3.912;DP=14;AF=1;MLEAC=2;MLEAF=0.5;AN=4;AC=4	GT:AD:DP:GQ:PL	1/1:0,2:2:5:35,5,0	1/1:0,3:4:9:107,9,0
chrA2	12129571	.	TCCC	T	595.73	PASS	BaseQRankSum=1.47;ExcessHet=3.0103;FS=0;MQ=60;MQRankSum=0;QD=31.83;ReadPosRankSum=1.47;SOR=4.047;DP=22;AF=1;MLEAC=4;MLEAF=1;AN=4;AC=4	GT:AD:DP:GQ:PL	1/1:0,8:8:24:360,24,0	1/1:1,6:7:11:252,11,0
chrA2	12164002	.	GA	G	783.97	PASS	ExcessHet=3.0103;FS=0;MQ=60;QD=22.09;SOR=1.329;DP=29;AF=1;MLEAC=4;MLEAF=1;AN=4;AC=4	GT:AD:DP:GQ:PL	1/1:0,16:16:48:563,48,0	1/1:0,6:6:18:237,18,0
chrA2	12318788	.	CG	C	179.46	PASS	ExcessHet=3.0103;FS=0;MQ=60;QD=25.64;SOR=4.174;DP=11;AF=1;MLEAC=3;MLEAF=0.75;AN=4;AC=4	GT:AD:DP:GQ:PL	1/1:0,3:3:9:84,9,0	1/1:0,4:4:12:112,12,0
chrA2	12438909	.	A	AG	1536.09	PASS	ExcessHet=3.0103;FS=0;MQ=60;QD=30.12;SOR=0.77;DP=59;AF=1;MLEAC=4;MLEAF=1;AN=4;AC=4	GT:AD:DP:GQ:PL	1/1:0,21:22:66:648,66,0	1/1:0,30:30:90:904,90,0
chrA2	12523677	.	G	GTTTA	1551.09	PASS	ExcessHet=3.0103;FS=0;MQ=59.59;QD=29.29;SOR=0.869;DP=50;AF=1;MLEAC=4;MLEAF=1;AN=4;AC=4	GT:AD:DP:GQ:PL	1/1:0,19:19:57:847,57,0	1/1:0,16:16:48:720,48,0
chrA2	12648596	.	C	CT	1620.09	PASS	ExcessHet=3.0103;FS=0;MQ=60;QD=34.76;SOR=0.892;DP=44;AF=1;MLEAC=4;MLEAF=1;AN=4;AC=4	GT:AD:DP:GQ:PL	1/1:0,19:19:57:717,57,0	1/1:0,23:23:69:919,69,0
chrA2	12682463	.	TG	T	1369.09	PASS	ExcessHet=3.0103;FS=0;MQ=60;QD=33.63;SOR=1.121;DP=40;AF=1;MLEAC=4;MLEAF=1;AN=4;AC=4	GT:AD:DP:GQ:PL	1/1:0,15:15:45:562,45,0	1/1:0,22:22:66:823,66,0
chrA2	12707115	.	CGGG	C	827.02	PASS	ExcessHet=3.0103;FS=0;MQ=60;QD=32.08;SOR=1.609;DP=21;AF=1;MLEAC=4;MLEAF=1;AN=4;AC=4	GT:AD:DP:GQ:PL	1/1:0,12:12:36:529,36,0	1/1:0,7:7:21:314,21,0
chrA2	12743688	.	A	AAAAC	1159.08	PASS	ExcessHet=3.0103;FS=0;MQ=60;QD=34.3;SOR=0.765;DP=38;AF=1;MLEAC=4;MLEAF=1;AN=4;AC=4	GT:AD:DP:GQ:PL	1/1:0,17:17:51:762,51,0	1/1:0,10:10:30:413,30,0
chrA2	12772402	.	G	GCCC	920.97	PASS	ExcessHet=3.0103;FS=0;MQ=60;QD=27.91;SOR=1.23;DP=28;AF=1;MLEAC=4;MLEAF=1;AN=4;AC=4	GT:AD:DP:GQ:PL	1/1:0,15:15:45:667,45,0	1/1:0,6:6:18:270,18,0
chrA2	12864308	.	AG	A	395.79	PASS	ExcessHet=3.0103;FS=0;MQ=60;MQRankSum=0;QD=26.39;SOR=1.179;DP=20;AF=1;MLEAC=4;MLEAF=1;AN=4;AC=4	GT:AD:DP:GQ:PL	1/1:0,7:7:22:211,22,0	1/1:1,7:8:14:201,14,0
chrA2	12882665	.	G	GCCC	386.67	PASS	ExcessHet=3.0103;FS=0;MQ=60;QD=33.19;SOR=4.615;DP=16;AF=1;MLEAC=3;MLEAF=0.75;AN=4;AC=4	GT:AD:DP:GQ:PL	1/1:0,3:3:9:135,9,0	1/1:0,6:6:18:268,18,0
chrA2	12891406	.	C	CT	833.09	PASS	ExcessHet=3.0103;FS=0;MQ=60;QD=29.75;SOR=1.179;DP=37;AF=1;MLEAC=4;MLEAF=1;AN=4;AC=4	GT:AD:DP:GQ:PL	1/1:0,16:16:48:490,48,0	1/1:0,12:12:36:359,36,0
chrA2	12896694	.	TA	T	1372.09	PASS	ExcessHet=3.0103;FS=0;MQ=60;QD=29.83;SOR=0.976;DP=51;AF=1;MLEAC=4;MLEAF=1;AN=4;AC=4	GT:AD:DP:GQ:PL	1/1:0,18:18:54:535,54,0	1/1:0,28:28:84:853,84,0
chrA2	12910543	.	TGG	T	1672.09	PASS	ExcessHet=3.0103;FS=0;MQ=60;QD=29.84;SOR=1.721;DP=48;AF=1;MLEAC=4;MLEAF=1;AN=4;AC=4	GT:AD:DP:GQ:PL	1/1:0,26:26:78:1044,78,0	1/1:0,16:16:48:644,48,0
chrA2	12929666	.	TCG	T	1916.09	PASS	ExcessHet=3.0103;FS=0;MQ=60;QD=23.87;SOR=1.765;DP=48;AF=1;MLEAC=4;MLEAF=1;AN=4;AC=4	GT:AD:DP:GQ:PL	1/1:0,22:22:66:954,66,0	1/1:0,24:24:72:978,72,0
chrA2	12955802	.	T	TTA	1832.09	PASS	ExcessHet=3.0103;FS=0;MQ=60;QD=31.76;SOR=0.693;DP=42;AF=1;MLEAC=4;MLEAF=1;AN=4;AC=4	GT:AD:DP:GQ:PL	1/1:0,26:26:78:1138,78,0	1/1:0,16:16:48:710,48,0
chrA2	13013917	.	A	AC	625.95	PASS	ExcessHet=3.0103;FS=0;MQ=60;QD=27.77;SOR=3.767;DP=24;AF=1;MLEAC=4;MLEAF=1;AN=4;AC=4	GT:AD:DP:GQ:PL	1/1:0,10:10:39:559,39,0	1/1:0,2:3:12:168,12,0
chrA2	13061094	.	CG	C	152.96	PASS	ExcessHet=3.0103;FS=0;MQ=60;QD=25.49;SOR=3.912;DP=17;AF=1;MLEAC=3;MLEAF=0.75;AN=4;AC=4	GT:AD:DP:GQ:PL	1/1:0,2:2:6:57,6,0	1/1:0,4:4:12:112,12,0
chrA2	13091875	.	G	GC	1908.09	PASS	ExcessHet=3.0103;FS=0;MQ=60;QD=25.48;SOR=0.73;DP=54;AF=1;MLEAC=4;MLEAF=1;AN=4;AC=4	GT:AD:DP:GQ:PL	1/1:0,27:27:81:1009,81,0	1/1:0,26:26:77:915,77,0
chrA2	13100394	.	T	TTA	1785.09	PASS	ExcessHet=3.0103;FS=0;MQ=60;QD=35.64;SOR=0.954;DP=45;AF=1;MLEAC=4;MLEAF=1;AN=4;AC=4	GT:AD:DP:GQ:PL	1/1:0,21:21:63:945,63,0	1/1:0,20:20:60:856,60,0
chrA2	13175870	.	C	CG	1627.09	PASS	ExcessHet=3.0103;FS=0;MQ=60;QD=33.21;SOR=1.007;DP=52;AF=1;MLEAC=4;MLEAF=1;AN=4;AC=4	GT:AD:DP:GQ:PL	1/1:0,28:28:84:939,84,0	1/1:0,21:21:63:704,63,0
chrA2	13181157	.	TC	T	315.38	PASS	BaseQRankSum=1.28;ExcessHet=3.0103;FS=11.335;MQ=60;MQRankSum=0;QD=19.71;ReadPosRankSum=-0.21;SOR=2.368;DP=28;AF=1;MLEAC=3;MLEAF=0.75;AN=4;AC=4	GT:AD:DP:GQ:PL	1/1:1,10:11:22:228,22,0	1/1:1,4:6:1:107,1,0
chrA2	13223879	.	T	TTA	693.96	PASS	ExcessHet=3.0103;FS=0;MQ=60;QD=29.44;SOR=2.049;DP=43;AF=1;MLEAC=4;MLEAF=1;AN=4;AC=4	GT:AD:DP:GQ:PL	1/1:0,9:10:30:440,30,0	1/1:0,6:6:18:270,18,0
chrA2	13374781	.	CGGG	C	1347.07	PASS	ExcessHet=3.0103;FS=0;MQ=60;QD=27.06;SOR=0.892;DP=35;AF=1;MLEAC=4;MLEAF=1;AN=4;AC=4	GT:AD:DP:GQ:PL	1/1:0,22:22:66:970,66,0	1/1:0,9:9:27:393,27,0
chrA2	13417257	.	G	GC	1349.09	PASS	ExcessHet=3.0103;FS=0;MQ=59.88;QD=28.11;SOR=0.963;DP=55;AF=1;MLEAC=4;MLEAF=1;AN=4;AC=4	GT:AD:DP:GQ:PL	1/1:0,22:22:66:638,66,0	1/1:0,26:26:76:727,76,0
chrA2	13476957	.	CT	C	880.09	PASS	ExcessHet=3.0103;FS=0;MQ=60;QD=27.5;SOR=1.473;DP=36;AF=1;MLEAC=4;MLEAF=1;AN=4;AC=4	GT:AD:DP:GQ:PL	1/1:0,18:18:54:496,54,0	1/1:0,14:14:42:400,42,0
chrA2	13514159	.	C	CG	637.05	PASS	ExcessHet=3.0103;FS=0;MQ=60;QD=26.54;SOR=4.091;DP=35;AF=1;MLEAC=4;MLEAF=1;AN=4;AC=4	GT:AD:DP:GQ:PL	1/1:0,16:16:48:445,48,0	1/1:0,8:8:24:208,24,0
chrA2	13537182	.	G	GTC	1087.09	PASS	ExcessHet=3.0103;FS=0;MQ=51.51;QD=31.18;SOR=0.693;DP=28;AF=1;MLEAC=4;MLEAF=1;AN=4;AC=4	GT:AD:DP:GQ:PL	1/1:0,13:13:39:550,39,0	1/1:0,13:13:39:553,39,0
chrA2	13538339	.	A	AT	1036.09	PASS	ExcessHet=3.0103;FS=0;MQ=56.16;QD=29.6;SOR=1.308;DP=44;AF=1;MLEAC=4;MLEAF=1;AN=4;AC=4	GT:AD:DP:GQ:PL	1/1:0,18:18:54:546,54,0	1/1:0,17:17:51:506,51,0
chrA2	14001677	.	G	GA	2001.09	PASS	ExcessHet=3.0103;FS=0;MQ=60;QD=33.92;SOR=0.693;DP=51;AF=1;MLEAC=4;MLEAF=1;AN=4;AC=4	GT:AD:DP:GQ:PL	1/1:0,28:28:84:1129,84,0	1/1:0,22:22:66:888,66,0
chrA2	14011105	.	ACT	A	561.8	PASS	BaseQRankSum=-0.083;ExcessHet=3.0103;FS=0;MQ=60;MQRankSum=0;QD=25.54;ReadPosRankSum=1.38;SOR=3.352;DP=26;AF=1;MLEAC=3;MLEAF=0.75;AN=4;AC=4	GT:AD:DP:GQ:PL	1/1:1,5:6:8:211,8,0	1/1:2,14:17:13:385,13,0
chrA2	14029340	.	C	CGG	758.97	PASS	ExcessHet=3.0103;FS=0;MQ=60;QD=29.86;SOR=4.407;DP=25;AF=1;MLEAC=4;MLEAF=1;AN=4;AC=4	GT:AD:DP:GQ:PL	1/1:0,11:11:42:548,42,0	1/1:0,6:7:18:227,18,0
chrA2	14047848	.	TC	T	790.99	PASS	ExcessHet=3.0103;FS=4.357;MQ=60;MQRankSum=0;QD=26.37;SOR=1.269;DP=38;AF=1;MLEAC=3;MLEAF=0.75;AN=4;AC=4	GT:AD:DP:GQ:PL	1/1:0,20:20:60:589,60,0	1/1:1,9:10:4:217,4,0
chrA2	14112552	.	G	GCCCTGTCCCGT	2180.09	PASS	ExcessHet=3.0103;FS=0;MQ=60;QD=31.37;SOR=1.112;DP=51;AF=1;MLEAC=4;MLEAF=1;AN=4;AC=4	GT:AD:DP:GQ:PL	1/1:0,30:30:90:1350,90,0	1/1:0,19:19:57:846,57,0
chrA2	14138962	.	A	AGG	357.52	PASS	ExcessHet=3.0103;FS=0;MQ=60;QD=34.25;SOR=1.402;DP=17;AF=1;MLEAC=4;MLEAF=1;AN=4;AC=4	GT:AD:DP:GQ:PL	1/1:0,5:5:15:225,15,0	1/1:0,4:4:12:149,12,0
chrA2	14180784	.	A	AG	1196.09	PASS	ExcessHet=3.0103;FS=0;MQ=60;QD=32.42;SOR=0.693;DP=37;AF=1;MLEAC=4;MLEAF=1;AN=4;AC=4	GT:AD:DP:GQ:PL	1/1:0,18:18:54:642,54,0	1/1:0,16:16:48:570,48,0
chrA2	14184824	.	G	GA	520.44	PASS	ExcessHet=3.0103;FS=0;MQ=60;QD=24.78;SOR=1.179;DP=27;AF=1;MLEAC=3;MLEAF=0.75;AN=4;AC=4	GT:AD:DP:GQ:PL	1/1:0,6:6:18:149,18,0	1/1:0,15:17:50:379,50,0
chrA2	14191062	.	G	GA	1127.09	PASS	ExcessHet=3.0103;FS=0;MQ=59.65;QD=31.31;SOR=0.804;DP=40;AF=1;MLEAC=4;MLEAF=1;AN=4;AC=4	GT:AD:DP:GQ:PL	1/1:0,15:15:45:477,45,0	1/1:0,21:21:63:666,63,0
chrA2	14223949	.	AAGAGAGAGAGAGAGAG	A	505.75	PASS	ExcessHet=3.0103;FS=0;MQ=60;QD=29.52;SOR=1.022;DP=15;AF=1;MLEAC=4;MLEAF=1;AN=4;AC=4	GT:AD:DP:GQ:PL	1/1:0,4:4:12:180,12,0	1/1:0,8:8:24:342,24,0
chrA2	14581241	.	A	AAAAAAAAG	1002.08	PASS	ExcessHet=3.0103;FS=0;MQ=60;QD=28.64;SOR=1.358;DP=26;AF=1;MLEAC=4;MLEAF=1;AN=4;AC=4	GT:AD:DP:GQ:PL	1/1:0,15:15:45:619,45,0	1/1:0,10:10:30:399,30,0
chrA2	14589713	.	C	CCA	2555.09	PASS	BaseQRankSum=1.94;ExcessHet=3.0103;FS=0;MQ=59.72;MQRankSum=0;QD=28.17;ReadPosRankSum=1.68;SOR=0.466;DP=67;AF=1;MLEAC=4;MLEAF=1;AN=4;AC=4	GT:AD:DP:GQ:PL	1/1:1,34:35:95:1502,95,0	1/1:0,25:25:75:1069,75,0
chrA2	14628227	.	GGT	G	936.08	PASS	ExcessHet=3.0103;FS=0;MQ=60;QD=28.5;SOR=2.494;DP=30;AF=1;MLEAC=4;MLEAF=1;AN=4;AC=4	GT:AD:DP:GQ:PL	1/1:0,12:12:36:488,36,0	1/1:0,12:12:36:464,36,0
chrA2	14663460	.	G	GC	1294.09	PASS	ExcessHet=3.0103;FS=0;MQ=59.63;QD=33.18;SOR=0.85;DP=47;AF=1;MLEAC=4;MLEAF=1;AN=4;AC=4	GT:AD:DP:GQ:PL	1/1:0,21:21:63:706,63,0	1/1:0,18:18:54:604,54,0
chrA2	14694193	.	A	ATC	662.05	PASS	ExcessHet=3.0103;FS=0;MQ=60;QD=34.84;SOR=2.948;DP=22;AF=1;MLEAC=4;MLEAF=1;AN=4;AC=4	GT:AD:DP:GQ:PL	1/1:0,8:8:24:285,24,0	1/1:0,11:11:33:393,33,0
chrA2	14704776	.	A	AT	807.08	PASS	ExcessHet=3.0103;FS=0;MQ=54.41;QD=29.89;SOR=1.101;DP=32;AF=1;MLEAC=4;MLEAF=1;AN=4;AC=4	GT:AD:DP:GQ:PL	1/1:0,11:11:33:335,33,0	1/1:0,16:16:48:488,48,0
chrA2	14722255	.	T	TA	1117.09	PASS	ExcessHet=3.0103;FS=0;MQ=58.04;QD=27.25;SOR=1.347;DP=48;AF=1;MLEAC=4;MLEAF=1;AN=4;AC=4	GT:AD:DP:GQ:PL	1/1:0,25:25:75:702,75,0	1/1:0,16:16:48:431,48,0
chrA2	14766156	.	A	AT	451.02	PASS	ExcessHet=3.0103;FS=0;MQ=58.31;QD=26.53;SOR=0.804;DP=20;AF=1;MLEAC=4;MLEAF=1;AN=4;AC=4	GT:AD:DP:GQ:PL	1/1:0,10:10:30:267,30,0	1/1:0,7:7:21:200,21,0
chrA2	14824239	.	A	AT	466.05	PASS	ExcessHet=3.0103;FS=0;MQ=55.68;QD=25.89;SOR=1.493;DP=20;AF=1;MLEAC=4;MLEAF=1;AN=4;AC=4	GT:AD:DP:GQ:PL	1/1:0,9:9:27:241,27,0	1/1:0,9:9:27:241,27,0
chrA2	14859569	.	GA	G	976.09	PASS	ExcessHet=3.0103;FS=0;MQ=59.51;QD=25.69;SOR=0.798;DP=46;AF=1;MLEAC=4;MLEAF=1;AN=4;AC=4	GT:AD:DP:GQ:PL	1/1:0,21:21:63:549,63,0	1/1:0,17:17:51:443,51,0
chrA2	14894639	.	T	TCCCC	298.03	PASS	ExcessHet=3.0103;FS=0;MQ=60;QD=29.63;SOR=2.584;DP=16;AF=1;MLEAC=3;MLEAF=0.75;AN=4;AC=4	GT:AD:DP:GQ:PL	1/1:0,5:5:15:224,15,0	1/1:0,2:2:6:90,6,0
chrA2	14925908	.	CG	C	1715.09	PASS	ExcessHet=3.0103;FS=0;MQ=60;QD=29.98;SOR=1.038;DP=47;AF=1;MLEAC=4;MLEAF=1;AN=4;AC=4	GT:AD:DP:GQ:PL	1/1:0,26:26:78:981,78,0	1/1:0,19:19:57:750,57,0
chrA2	14934200	.	G	GACAC	461.46	PASS	ExcessHet=3.0103;FS=0;MQ=59.6;QD=27.5;SOR=1.27;DP=21;AF=1;MLEAC=3;MLEAF=0.75;AN=4;AC=4	GT:AD:DP:GQ:PL	1/1:0,10:10:30:431,30,0	1/1:0,1:1:3:45,3,0
chrA2	14940398	.	GA	G	1506.09	PASS	ExcessHet=3.0103;FS=0;MQ=60;QD=28.46;SOR=0.836;DP=45;AF=1;MLEAC=4;MLEAF=1;AN=4;AC=4	GT:AD:DP:GQ:PL	1/1:0,23:23:69:821,69,0	1/1:0,20:20:60:701,60,0
chrA2	15005060	.	A	AAGAAAGAG	1676.09	PASS	ExcessHet=3.0103;FS=0;MQ=60;QD=26.81;SOR=0.892;DP=41;AF=1;MLEAC=4;MLEAF=1;AN=4;AC=4	GT:AD:DP:GQ:PL	1/1:0,9:9:69:972,69,0	1/1:0,11:11:48:720,48,0
chrA2	15065618	.	T	TA	651.08	PASS	ExcessHet=3.0103;FS=0;MQ=60;QD=28.31;SOR=0.776;DP=28;AF=1;MLEAC=4;MLEAF=1;AN=4;AC=4	GT:AD:DP:GQ:PL	1/1:0,12:12:36:348,36,0	1/1:0,11:11:33:319,33,0
chrA2	15150100	.	T	TA	349.94	PASS	ExcessHet=3.0103;FS=0;MQ=57.35;QD=25;SOR=1.765;DP=22;AF=1;MLEAC=4;MLEAF=1;AN=4;AC=4	GT:AD:DP:GQ:PL	1/1:0,6:6:18:157,18,0	1/1:0,8:8:24:209,24,0
chrA2	15171949	.	GA	G	570.07	PASS	BaseQRankSum=1.57;ExcessHet=3.0103;FS=4.586;MQ=58.22;MQRankSum=0;QD=24.79;ReadPosRankSum=1.27;SOR=1.447;DP=30;AF=1;MLEAC=3;MLEAF=0.75;AN=4;AC=4	GT:AD:DP:GQ:PL	1/1:0,12:12:36:334,36,0	1/1:1,10:11:7:252,7,0
chrA2	15209671	.	AT	A	393.05	PASS	ExcessHet=3.0103;FS=0;MQ=59.7;MQRankSum=0;QD=17.87;SOR=1.101;DP=31;AF=1;MLEAC=4;MLEAF=1;AN=4;AC=4	GT:AD:DP:GQ:PL	1/1:1,11:12:26:216,26,0	1/1:0,10:10:28:193,28,0
chrA2	15215415	.	A	ATTTATTTTAT	527.87	PASS	ExcessHet=3.0103;FS=0;MQ=56.8;QD=27.79;SOR=2.147;DP=19;AF=1;MLEAC=4;MLEAF=1;AN=4;AC=4	GT:AD:DP:GQ:PL	1/1:0,8:8:24:360,24,0	1/1:0,5:5:15:184,15,0
chrA2	15220543	.	T	TAC	1604.09	PASS	ExcessHet=3.0103;FS=0;MQ=60;QD=31.78;SOR=1.061;DP=37;AF=1;MLEAC=4;MLEAF=1;AN=4;AC=4	GT:AD:DP:GQ:PL	1/1:0,17:17:51:765,51,0	1/1:0,19:19:57:855,57,0
chrA2	15226145	.	C	CAGAG	1188.07	PASS	ExcessHet=3.0103;FS=0;MQ=59.27;QD=23.26;SOR=1.101;DP=33;AF=1;MLEAC=4;MLEAF=1;AN=4;AC=4	GT:AD:DP:GQ:PL	1/1:0,18:18:54:810,54,0	1/1:0,9:9:27:394,27,0
chrA2	15298112	.	ATT	A	966.09	PASS	ExcessHet=3.0103;FS=0;MQ=59.11;QD=29.87;SOR=1.445;DP=29;AF=1;MLEAC=4;MLEAF=1;AN=4;AC=4	GT:AD:DP:GQ:PL	1/1:0,12:12:36:458,36,0	1/1:0,14:14:42:524,42,0
chrA2	15299253	.	T	TA	626.05	PASS	ExcessHet=3.0103;FS=0;MQ=60;QD=34.78;SOR=2.833;DP=18;AF=1;MLEAC=4;MLEAF=1;AN=4;AC=4	GT:AD:DP:GQ:PL	1/1:0,9:9:27:321,27,0	1/1:0,9:9:27:321,27,0
chrA2	15304036	.	C	CCT	458.02	PASS	ExcessHet=3.0103;FS=0;MQ=59.41;QD=25.45;SOR=1.863;DP=33;AF=1;MLEAC=4;MLEAF=1;AN=4;AC=4	GT:AD:DP:GQ:PL	1/1:0,11:11:33:294,33,0	1/1:0,7:7:21:180,21,0
chrA2	15304845	.	A	AGCAGAAAGATAGATTTTTAACGTTTTTTGGTTTTGTTTTTGTTTTTTT	1322.09	PASS	ExcessHet=3.0103;FS=0;MQ=60;QD=30.49;SOR=1.329;DP=38;AF=1;MLEAC=4;MLEAF=1;AN=4;AC=4	GT:AD:DP:GQ:PL	1/1:0,16:16:46:712,46,0	1/1:0,14:14:40:626,40,0
chrA2	15322310	.	C	CGA	737.08	PASS	ExcessHet=3.0103;FS=0;MQ=60;QD=33.5;SOR=0.693;DP=26;AF=1;MLEAC=4;MLEAF=1;AN=4;AC=4	GT:AD:DP:GQ:PL	1/1:0,12:12:36:413,36,0	1/1:0,10:10:30:340,30,0
chrA2	15327893	.	T	TA	1295.09	PASS	ExcessHet=3.0103;FS=0;MQ=58.79;QD=25.42;SOR=1.061;DP=37;AF=1;MLEAC=4;MLEAF=1;AN=4;AC=4	GT:AD:DP:GQ:PL	1/1:0,19:19:57:696,57,0	1/1:0,17:17:51:615,51,0
chrA2	15335209	.	CCTCTCTCTCT	C	736.99	PASS	ExcessHet=3.0103;FS=0;MQ=60;QD=29.8;SOR=1.371;DP=22;AF=1;MLEAC=4;MLEAF=1;AN=4;AC=4	GT:AD:DP:GQ:PL	1/1:0,11:11:33:482,33,0	1/1:0,6:6:19:271,19,0
chrA2	15339250	.	T	TA	751.09	PASS	ExcessHet=3.0103;FS=0;MQ=59.53;QD=25.04;SOR=0.976;DP=34;AF=1;MLEAC=4;MLEAF=1;AN=4;AC=4	GT:AD:DP:GQ:PL	1/1:0,13:13:39:337,39,0	1/1:0,17:17:51:430,51,0
chrA2	15351359	.	C	CT	1986.09	PASS	ExcessHet=3.0103;FS=0;MQ=60;QD=25.16;SOR=1.314;DP=51;AF=1;MLEAC=4;MLEAF=1;AN=4;AC=4	GT:AD:DP:GQ:PL	1/1:0,25:25:75:980,75,0	1/1:0,26:26:78:1022,78,0
chrA2	15360505	.	A	AT	679.05	PASS	ExcessHet=3.0103;FS=0;MQ=58.26;QD=29.52;SOR=1.426;DP=26;AF=1;MLEAC=4;MLEAF=1;AN=4;AC=4	GT:AD:DP:GQ:PL	1/1:0,8:8:24:238,24,0	1/1:0,15:15:45:457,45,0
chrA2	15361531	.	C	CA	484.06	PASS	BaseQRankSum=1.28;ExcessHet=3.0103;FS=14.819;MQ=60;MQRankSum=0;QD=34.58;ReadPosRankSum=1.53;SOR=3.587;DP=21;AF=1;MLEAC=3;MLEAF=0.75;AN=4;AC=4	GT:AD:DP:GQ:PL	1/1:1,7:8:26:449,26,0	1/1:1,5:6:8:151,8,0
chrA2	15396106	.	T	TC	315.62	PASS	ExcessHet=3.0103;FS=0;MQ=60;QD=26.86;SOR=2.303;DP=17;AF=1;MLEAC=2;MLEAF=0.5;AN=4;AC=4	GT:AD:DP:GQ:PL	1/1:0,2:2:6:74,6,0	1/1:0,4:8:21:246,21,0
chrA2	15413657	.	T	TTCTTTCTTTCTTTCTTTCTTTCTCTCTCTCTCTCTCTC	471.68	PASS	ExcessHet=3.0103;FS=0;MQ=55.99;QD=34.81;SOR=2.584;DP=28;AF=1;MLEAC=4;MLEAF=1;AN=4;AC=4	GT:AD:DP:GQ:PL	1/1:0,4:4:18:270,18,0	1/1:0,3:3:14:218,14,0
chrA2	15414194	.	C	CG	1124.09	PASS	ExcessHet=3.0103;FS=0;MQ=60;QD=32.12;SOR=1.148;DP=38;AF=1;MLEAC=4;MLEAF=1;AN=4;AC=4	GT:AD:DP:GQ:PL	1/1:0,17:17:51:554,51,0	1/1:0,18:18:54:586,54,0
chrA2	15421899	.	AT	A	910.09	PASS	BaseQRankSum=1.1;ExcessHet=3.0103;FS=0;MQ=60;MQRankSum=0;QD=23.95;ReadPosRankSum=1.59;SOR=0.495;DP=42;AF=1;MLEAC=4;MLEAF=1;AN=4;AC=4	GT:AD:DP:GQ:PL	1/1:0,15:15:45:390,45,0	1/1:1,22:23:46:536,46,0
chrA2	15460782	.	TG	T	262.85	PASS	BaseQRankSum=0.524;ExcessHet=3.0103;FS=0;MQ=60;MQRankSum=0;QD=26.28;ReadPosRankSum=-0.524;SOR=3.258;DP=15;AF=1;MLEAC=3;MLEAF=0.75;AN=4;AC=4	GT:AD:DP:GQ:PL	1/1:0,5:5:18:205,18,0	1/1:1,4:5:4:73,4,0
chrA2	15508792	.	A	AT	1116.09	PASS	ExcessHet=3.0103;FS=0;MQ=60;QD=28.62;SOR=0.85;DP=48;AF=1;MLEAC=4;MLEAF=1;AN=4;AC=4	GT:AD:DP:GQ:PL	1/1:0,24:24:72:696,72,0	1/1:0,15:15:45:436,45,0
chrA2	15525732	.	TTAAA	T	1230.03	PASS	ExcessHet=3.0103;FS=0;MQ=60;QD=24.24;SOR=0.693;DP=32;AF=1;MLEAC=4;MLEAF=1;AN=4;AC=4	GT:AD:DP:GQ:PL	1/1:0,21:21:63:931,63,0	1/1:0,7:7:21:315,21,0
chrA2	15531390	.	A	AAGAGAGAGAGAGAGAGAGAGAGAGAGAGAGAG	861.08	PASS	ExcessHet=3.0103;FS=0;MQ=54.97;QD=33.81;SOR=0.874;DP=29;AF=1;MLEAC=4;MLEAF=1;AN=4;AC=4	GT:AD:DP:GQ:PL	1/1:0,10:10:30:411,30,0	1/1:0,12:12:34:466,34,0
chrA2	15579995	.	T	TGGGGGAGACTTCCCAAAGAAATGGAATTGGGTTGTTTGGGGAGAAATGTCTTTAGCCTAAGAGAAATATTTTCCCCACAGGCATCTGTGG	1978.09	PASS	ExcessHet=3.0103;FS=0;MQ=59.93;QD=29.28;SOR=0.741;DP=56;AF=1;MLEAC=4;MLEAF=1;AN=4;AC=4	GT:AD:DP:GQ:PL	1/1:0,20:22:87:1236,87,0	1/1:0,19:19:57:758,57,0
chrA2	15616378	.	T	TCC	1572.09	PASS	ExcessHet=3.0103;FS=0;MQ=60;QD=27.95;SOR=1.127;DP=45;AF=1;MLEAC=4;MLEAF=1;AN=4;AC=4	GT:AD:DP:GQ:PL	1/1:0,22:22:66:838,66,0	1/1:0,20:20:60:750,60,0
chrA2	15618784	.	G	A	1866.13	PASS	BaseQRankSum=1.74;ExcessHet=3.0103;FS=3.372;MQ=60;MQRankSum=0;QD=35.52;ReadPosRankSum=-0.683;SOR=0.549;DP=54;AF=1;MLEAC=4;MLEAF=1;AN=4;AC=4	GT:AD:DP:GQ:PL	1/1:1,32:33:88:1162,88,0	1/1:0,17:17:51:720,51,0
chrA2	15630503	.	CG	C	1272.09	PASS	ExcessHet=3.0103;FS=0;MQ=60;QD=30.29;SOR=1.402;DP=48;AF=1;MLEAC=4;MLEAF=1;AN=4;AC=4	GT:AD:DP:GQ:PL	1/1:0,16:16:48:485,48,0	1/1:0,26:26:78:803,78,0
chrA2	15633463	.	T	TC	681.08	PASS	ExcessHet=3.0103;FS=0;MQ=60;QD=29.61;SOR=2.833;DP=33;AF=1;MLEAC=4;MLEAF=1;AN=4;AC=4	GT:AD:DP:GQ:PL	1/1:0,11:11:33:316,33,0	1/1:0,12:12:36:381,36,0
chrA2	15657797	.	G	GGA	1297.09	PASS	ExcessHet=3.0103;FS=0;MQ=60;QD=33.26;SOR=1.236;DP=50;AF=1;MLEAC=4;MLEAF=1;AN=4;AC=4	GT:AD:DP:GQ:PL	1/1:0,24:24:72:821,72,0	1/1:0,15:15:45:492,45,0
chrA2	15669588	.	A	AT	463.9	PASS	ExcessHet=3.0103;FS=0;MQ=55.31;QD=27.29;SOR=0.804;DP=26;AF=1;MLEAC=4;MLEAF=1;AN=4;AC=4	GT:AD:DP:GQ:PL	1/1:0,12:12:36:337,36,0	1/1:0,5:5:15:143,15,0
chrA2	15681768	.	A	ACC	430.51	PASS	ExcessHet=3.0103;FS=0;MQ=60;QD=30.85;SOR=4.615;DP=20;AF=1;MLEAC=3;MLEAF=0.75;AN=4;AC=4	GT:AD:DP:GQ:PL	1/1:0,6:6:21:302,21,0	1/1:0,2:3:12:153,12,0
chrA2	15695741	.	A	ACCCCCC	703.22	PASS	ExcessHet=3.0103;FS=0;MQ=59.68;QD=30.34;SOR=3.056;DP=26;AF=1;MLEAC=3;MLEAF=0.75;AN=4;AC=4	GT:AD:DP:GQ:PL	1/1:0,8:9:26:328,26,0	1/1:0,10:11:26:388,26,0
chrA2	15707969	.	GTTTGT	G	1540.09	PASS	ExcessHet=3.0103;FS=0;MQ=60;QD=32.54;SOR=1.209;DP=39;AF=1;MLEAC=4;MLEAF=1;AN=4;AC=4	GT:AD:DP:GQ:PL	1/1:0,18:18:54:761,54,0	1/1:0,18:18:54:795,54,0
chrA2	15734763	.	AC	A	1072.09	PASS	ExcessHet=3.0103;FS=0;MQ=60;QD=29.78;SOR=1.739;DP=43;AF=1;MLEAC=4;MLEAF=1;AN=4;AC=4	GT:AD:DP:GQ:PL	1/1:0,16:16:48:489,48,0	1/1:0,20:20:60:599,60,0
chrA2	15750373	.	G	GCACA	895.95	PASS	ExcessHet=3.0103;FS=0;MQ=59.93;QD=33.28;SOR=1.179;DP=29;AF=1;MLEAC=4;MLEAF=1;AN=4;AC=4	GT:AD:DP:GQ:PL	1/1:0,10:13:36:500,36,0	1/1:0,10:10:30:412,30,0
chrA2	15783499	.	T	TTA	473.47	PASS	ExcessHet=3.0103;FS=0;MQ=57.47;QD=30.94;SOR=0.693;DP=15;AF=1;MLEAC=3;MLEAF=0.75;AN=4;AC=4	GT:AD:DP:GQ:PL	1/1:0,11:11:33:443,33,0	1/1:0,1:1:3:45,3,0
chrA2	15823085	.	GA	G	1004.08	PASS	ExcessHet=3.0103;FS=0;MQ=60;QD=27.89;SOR=1.209;DP=42;AF=1;MLEAC=4;MLEAF=1;AN=4;AC=4	GT:AD:DP:GQ:PL	1/1:0,10:10:30:276,30,0	1/1:0,26:26:78:744,78,0
chrA2	15823495	.	TA	T	1151.09	PASS	ExcessHet=3.0103;FS=0;MQ=60;QD=27.41;SOR=0.892;DP=43;AF=1;MLEAC=4;MLEAF=1;AN=4;AC=4	GT:AD:DP:GQ:PL	1/1:0,20:20:60:556,60,0	1/1:0,22:22:66:611,66,0
chrA2	15826071	.	A	AGAGAGAGG	1609.09	PASS	ExcessHet=3.0103;FS=0;MQ=59.45;QD=31.82;SOR=1.552;DP=44;AF=1;MLEAC=4;MLEAF=1;AN=4;AC=4	GT:AD:DP:GQ:PL	1/1:0,18:18:54:763,54,0	1/1:0,21:21:62:862,62,0
chrA2	15828193	.	A	ATT	1289.09	PASS	ExcessHet=3.0103;FS=0;MQ=57.28;QD=29.02;SOR=0.818;DP=36;AF=1;MLEAC=4;MLEAF=1;AN=4;AC=4	GT:AD:DP:GQ:PL	1/1:0,20:20:60:814,60,0	1/1:0,12:12:36:491,36,0
chrA2	15853508	.	CG	C	1877.09	PASS	ExcessHet=3.0103;FS=0;MQ=60;QD=25;SOR=1.179;DP=54;AF=1;MLEAC=4;MLEAF=1;AN=4;AC=4	GT:AD:DP:GQ:PL	1/1:0,22:22:66:786,66,0	1/1:0,31:31:93:1107,93,0
chrA2	15886934	.	T	TTG	1248.09	PASS	ExcessHet=3.0103;FS=0;MQ=60;QD=25.74;SOR=1.839;DP=36;AF=1;MLEAC=4;MLEAF=1;AN=4;AC=4	GT:AD:DP:GQ:PL	1/1:0,19:19:56:745,56,0	1/1:0,12:12:36:519,36,0
chrA2	15903294	.	TTTG	T	1184.09	PASS	ExcessHet=3.0103;FS=0;MQ=60;QD=31.84;SOR=2.387;DP=28;AF=1;MLEAC=4;MLEAF=1;AN=4;AC=4	GT:AD:DP:GQ:PL	1/1:0,13:13:39:570,39,0	1/1:0,14:14:42:630,42,0
chrA2	15916340	.	ACCCC	A	478.74	PASS	ExcessHet=3.0103;FS=0;MQ=57.97;QD=32.22;SOR=4.977;DP=13;AF=1;MLEAC=4;MLEAF=1;AN=4;AC=4	GT:AD:DP:GQ:PL	1/1:0,5:5:15:225,15,0	1/1:0,6:6:18:270,18,0
chrA2	15924148	.	T	TA	605.08	PASS	ExcessHet=3.0103;FS=0;MQ=60;QD=24.2;SOR=1.358;DP=30;AF=1;MLEAC=4;MLEAF=1;AN=4;AC=4	GT:AD:DP:GQ:PL	1/1:0,14:14:42:346,42,0	1/1:0,11:11:33:275,33,0
chrA2	15932902	.	C	CT	832.09	PASS	ExcessHet=3.0103;FS=0;MQ=55.88;QD=27.74;SOR=1.143;DP=44;AF=1;MLEAC=4;MLEAF=1;AN=4;AC=4	GT:AD:DP:GQ:PL	1/1:0,12:12:36:342,36,0	1/1:0,18:18:54:506,54,0
chrA2	15943199	.	A	AG	735.08	PASS	ExcessHet=3.0103;FS=0;MQ=58.67;QD=30.63;SOR=1.519;DP=26;AF=1;MLEAC=4;MLEAF=1;AN=4;AC=4	GT:AD:DP:GQ:PL	1/1:0,14:14:42:432,42,0	1/1:0,10:10:30:319,30,0
chrA2	15953286	.	T	TGTGTGTGC	1501.09	PASS	ExcessHet=3.0103;FS=0;MQ=60;QD=30.97;SOR=0.957;DP=47;AF=1;MLEAC=4;MLEAF=1;AN=4;AC=4	GT:AD:DP:GQ:PL	1/1:0,15:15:53:674,53,0	1/1:0,17:17:65:843,65,0
chrA2	15956164	.	C	CT	1376.09	PASS	ExcessHet=3.0103;FS=0;MQ=60;QD=27.44;SOR=1.148;DP=37;AF=1;MLEAC=4;MLEAF=1;AN=4;AC=4	GT:AD:DP:GQ:PL	1/1:0,15:15:45:604,45,0	1/1:0,20:20:60:788,60,0
chrA2	15968608	.	C	CCTCT	929.05	PASS	ExcessHet=3.0103;FS=0;MQ=60;QD=27.38;SOR=1.508;DP=32;AF=1;MLEAC=4;MLEAF=1;AN=4;AC=4	GT:AD:DP:GQ:PL	1/1:0,13:13:39:585,39,0	1/1:0,8:8:24:360,24,0
chrA2	15984136	.	G	GCTCTCTCTCT	1078.05	PASS	BaseQRankSum=-0.842;ExcessHet=3.0103;FS=0;MQ=58.61;MQRankSum=0;QD=29.02;ReadPosRankSum=0.949;SOR=0.252;DP=37;AF=1;MLEAC=4;MLEAF=1;AN=4;AC=4	GT:AD:DP:GQ:PL	1/1:1,10:11:23:401,23,0	1/1:0,17:17:50:693,50,0
chrA2	16001035	.	TA	T	880.09	PASS	ExcessHet=3.0103;FS=0;MQ=60;QD=28.39;SOR=1.609;DP=34;AF=1;MLEAC=4;MLEAF=1;AN=4;AC=4	GT:AD:DP:GQ:PL	1/1:0,13:13:39:372,39,0	1/1:0,18:18:54:524,54,0
chrA2	16008032	.	A	AAAAAG	669.9	PASS	ExcessHet=3.0103;FS=0;MQ=60;QD=25.64;SOR=1.609;DP=24;AF=1;MLEAC=4;MLEAF=1;AN=4;AC=4	GT:AD:DP:GQ:PL	1/1:0,11:11:33:461,33,0	1/1:0,5:5:15:225,15,0
chrA2	16015517	.	GGAGAGAGAGAGAGAGA	G	1218.09	PASS	ExcessHet=3.0103;FS=0;MQ=60;QD=30.3;SOR=0.836;DP=36;AF=1;MLEAC=4;MLEAF=1;AN=4;AC=4	GT:AD:DP:GQ:PL	1/1:0,15:15:46:648,46,0	1/1:0,13:13:40:586,40,0
chrA2	16027060	.	AGAAG	A	697.97	PASS	ExcessHet=3.0103;FS=0;MQ=57;QD=34.54;SOR=2.584;DP=22;AF=1;MLEAC=4;MLEAF=1;AN=4;AC=4	GT:AD:DP:GQ:PL	1/1:0,10:10:30:448,30,0	1/1:0,6:6:18:266,18,0
chrA2	16047818	.	A	AT	493.55	PASS	ExcessHet=3.0103;FS=0;MQ=55.36;QD=29.03;SOR=2.419;DP=28;AF=1;MLEAC=3;MLEAF=0.75;AN=4;AC=4	GT:AD:DP:GQ:PL	1/1:0,8:8:24:229,24,0	1/1:0,9:11:30:272,30,0
chrA2	16049997	.	G	GA	1608.09	PASS	ExcessHet=3.0103;FS=0;MQ=59.59;QD=34.96;SOR=1.203;DP=51;AF=1;MLEAC=4;MLEAF=1;AN=4;AC=4	GT:AD:DP:GQ:PL	1/1:0,31:31:93:1091,93,0	1/1:0,15:15:45:533,45,0
chrA2	16074190	.	T	TTC	866.08	PASS	ExcessHet=3.0103;FS=0;MQ=60;QD=34.64;SOR=0.941;DP=28;AF=1;MLEAC=4;MLEAF=1;AN=4;AC=4	GT:AD:DP:GQ:PL	1/1:0,12:12:36:424,36,0	1/1:0,13:13:39:458,39,0
chrA2	16118901	.	AGGG	A	683.01	PASS	ExcessHet=3.0103;FS=0;MQ=60;QD=29.68;SOR=0.693;DP=21;AF=1;MLEAC=4;MLEAF=1;AN=4;AC=4	GT:AD:DP:GQ:PL	1/1:0,9:9:27:405,27,0	1/1:0,7:7:21:294,21,0
chrA2	16223917	.	GCCC	G	523.8	PASS	ExcessHet=3.0103;FS=0;MQ=58.13;QD=27.49;SOR=1.445;DP=13;AF=1;MLEAC=4;MLEAF=1;AN=4;AC=4	GT:AD:DP:GQ:PL	1/1:0,9:9:27:405,27,0	1/1:0,3:3:9:135,9,0
chrA2	16256120	.	T	TCCCCCCCCCTCCCCC	942.02	PASS	ExcessHet=3.0103;FS=0;MQ=59.81;QD=31.83;SOR=2.833;DP=30;AF=1;MLEAC=3;MLEAF=0.75;AN=4;AC=4	GT:AD:DP:GQ:PL	1/1:0,6:6:27:404,27,0	1/1:0,4:7:42:550,42,0
chrA2	16298015	.	ATG	A	889.08	PASS	ExcessHet=3.0103;FS=0;MQ=60;QD=27.25;SOR=0.859;DP=30;AF=1;MLEAC=4;MLEAF=1;AN=4;AC=4	GT:AD:DP:GQ:PL	1/1:0,10:10:30:377,30,0	1/1:0,14:14:42:528,42,0
chrA2	16298495	.	C	CCAGATCCGCTCCCCTCTCCCCCCTCCTTTCCTGTGCCTGGGAAGGAGGAAGA	1124.83	PASS	BaseQRankSum=-0.431;ExcessHet=3.0103;FS=4.771;MQ=60;MQRankSum=0;QD=31.27;ReadPosRankSum=-0.126;SOR=1.561;DP=50;AF=1;MLEAC=4;MLEAF=1;AN=4;AC=4	GT:AD:DP:GQ:PL	1/1:0,14:14:50:798,50,0	1/1:1,9:10:9:343,9,0
chrA2	16318586	.	G	GC	1057.09	PASS	ExcessHet=3.0103;FS=0;MQ=60;QD=32.03;SOR=0.752;DP=34;AF=1;MLEAC=4;MLEAF=1;AN=4;AC=4	GT:AD:DP:GQ:PL	1/1:0,18:18:54:587,54,0	1/1:0,15:15:45:486,45,0
chrA2	16385272	.	G	GA	891.09	PASS	ExcessHet=3.0103;FS=0;MQ=60;QD=25.46;SOR=1.483;DP=39;AF=1;MLEAC=4;MLEAF=1;AN=4;AC=4	GT:AD:DP:GQ:PL	1/1:0,16:16:48:406,48,0	1/1:0,19:19:57:501,57,0
chrA2	16489602	.	G	GC	863.05	PASS	ExcessHet=3.0103;FS=0;MQ=60;QD=21.72;SOR=6.184;DP=30;AF=1;MLEAC=4;MLEAF=1;AN=4;AC=4	GT:AD:DP:GQ:PL	1/1:0,12:14:42:570,42,0	1/1:0,7:7:24:309,24,0
chrA2	16489611	.	A	AC	927.07	PASS	ExcessHet=3.0103;FS=0;MQ=60;QD=29.55;SOR=4.892;DP=25;AF=1;MLEAC=4;MLEAF=1;AN=4;AC=4	GT:AD:DP:GQ:PL	1/1:0,13:15:45:602,45,0	1/1:0,8:8:27:341,27,0
chrA2	16748870	.	AC	A	858.08	PASS	ExcessHet=3.0103;FS=0;MQ=60;QD=27.93;SOR=4.804;DP=24;AF=1;MLEAC=4;MLEAF=1;AN=4;AC=4	GT:AD:DP:GQ:PL	1/1:0,11:11:33:476,33,0	1/1:0,11:11:33:398,33,0
chrA2	16755238	.	T	TAA	1200.09	PASS	ExcessHet=3.0103;FS=0;MQ=60;QD=37.42;SOR=1.022;DP=37;AF=1;MLEAC=4;MLEAF=1;AN=4;AC=4	GT:AD:DP:GQ:PL	1/1:0,17:17:51:626,51,0	1/1:0,16:16:48:590,48,0
chrA2	16788291	.	AT	A	1167.09	PASS	ExcessHet=3.0103;FS=0;MQ=59.32;QD=33.61;SOR=0.826;DP=31;AF=1;MLEAC=4;MLEAF=1;AN=4;AC=4	GT:AD:DP:GQ:PL	1/1:0,15:15:45:591,45,0	1/1:0,15:15:45:592,45,0
chrA2	17615800	.	GT	G	307.96	PASS	ExcessHet=3.0103;FS=0;MQ=60;QD=22;SOR=2.985;DP=21;AF=1;MLEAC=4;MLEAF=1;AN=4;AC=4	GT:AD:DP:GQ:PL	1/1:0,7:7:21:162,21,0	1/1:0,7:7:21:162,21,0
chrA2	18044080	.	G	GCAAA	1138.03	PASS	ExcessHet=3.0103;FS=0;MQ=60;QD=33.71;SOR=2.303;DP=29;AF=1;MLEAC=4;MLEAF=1;AN=4;AC=4	GT:AD:DP:GQ:PL	1/1:0,19:19:57:839,57,0	1/1:0,7:7:21:315,21,0
chrA2	18511029	.	T	TAA	456.57	PASS	BaseQRankSum=0.905;ExcessHet=3.0103;FS=4.26;MQ=59.11;MQRankSum=0;QD=28.54;ReadPosRankSum=1.59;SOR=1.284;DP=26;AF=1;MLEAC=4;MLEAF=1;AN=4;AC=4	GT:AD:DP:GQ:PL	1/1:1,11:12:16:335,16,0	1/1:0,4:4:12:138,12,0
chrA2	18997854	.	C	CT	602.08	PASS	ExcessHet=3.0103;FS=0;MQ=58.89;QD=27.37;SOR=1.085;DP=24;AF=1;MLEAC=4;MLEAF=1;AN=4;AC=4	GT:AD:DP:GQ:PL	1/1:0,11:11:33:309,33,0	1/1:0,11:11:33:309,33,0
chrA2	19290989	.	T	TGA	505.01	PASS	ExcessHet=3.0103;FS=0;MQ=60;QD=31.56;SOR=3.258;DP=21;AF=1;MLEAC=4;MLEAF=1;AN=4;AC=4	GT:AD:DP:GQ:PL	1/1:0,9:9:27:263,27,0	1/1:0,7:7:21:258,21,0
chrA2	19884101	.	T	TA	802.09	PASS	ExcessHet=3.0103;FS=0;MQ=59.97;QD=27.66;SOR=0.906;DP=32;AF=1;MLEAC=4;MLEAF=1;AN=4;AC=4	GT:AD:DP:GQ:PL	1/1:0,16:16:48:447,48,0	1/1:0,13:13:39:371,39,0
chrA2	20225947	.	TA	T	888.09	PASS	ExcessHet=3.0103;FS=0;MQ=60;QD=26.12;SOR=1.609;DP=36;AF=1;MLEAC=4;MLEAF=1;AN=4;AC=4	GT:AD:DP:GQ:PL	1/1:0,18:18:54:482,54,0	1/1:0,16:16:47:422,47,0
chrA2	20259820	.	CA	C	159.44	PASS	ExcessHet=3.0103;FS=10;MQ=60;MQRankSum=0;QD=15.94;SOR=4.608;DP=15;AF=1;MLEAC=3;MLEAF=0.75;AN=4;AC=4	GT:AD:DP:GQ:PL	1/1:0,3:3:9:62,9,0	1/1:1,6:7:11:114,11,0
chrA2	20312979	.	T	TC	382.7	PASS	ExcessHet=3.0103;FS=0;MQ=60;QD=31.89;SOR=3.126;DP=18;AF=1;MLEAC=3;MLEAF=0.75;AN=4;AC=4	GT:AD:DP:GQ:PL	1/1:0,9:9:27:234,27,0	1/1:0,3:6:18:158,18,0
chrA2	20332488	.	GT	G	754.09	PASS	ExcessHet=3.0103;FS=0;MQ=60;QD=29;SOR=0.846;DP=31;AF=1;MLEAC=4;MLEAF=1;AN=4;AC=4	GT:AD:DP:GQ:PL	1/1:0,12:12:36:360,36,0	1/1:0,14:14:42:410,42,0
chrA2	20376224	.	G	GAGAGA	532.04	PASS	ExcessHet=3.0103;FS=0;MQ=58.38;QD=29.43;SOR=0.836;DP=28;AF=1;MLEAC=3;MLEAF=0.75;AN=4;AC=4	GT:AD:DP:GQ:PL	1/1:0,4:4:7:152,7,0	1/1:0,9:9:27:396,27,0
chrA2	20498210	.	G	GT	590.82	PASS	ExcessHet=3.0103;FS=0;MQ=57.91;QD=28.57;SOR=1.402;DP=25;AF=1;MLEAC=4;MLEAF=1;AN=4;AC=4	GT:AD:DP:GQ:PL	1/1:0,1:1:9:113,9,0	1/1:0,8:8:33:494,33,0
chrA2	21370127	.	TAA	T	243.53	PASS	ExcessHet=3.0103;FS=0;MQ=57.62;QD=27.06;SOR=3.056;DP=18;AF=1;MLEAC=4;MLEAF=1;AN=4;AC=4	GT:AD:DP:GQ:PL	1/1:0,5:5:15:146,15,0	1/1:0,4:4:12:114,12,0
chrA2	21486514	.	G	GTA	266.25	PASS	ExcessHet=3.0103;FS=0;MQ=60;QD=29.58;SOR=0.693;DP=16;AF=1;MLEAC=3;MLEAF=0.75;AN=4;AC=4	GT:AD:DP:GQ:PL	1/1:0,6:6:18:170,18,0	1/1:0,3:4:11:93,11,0
chrA2	21632483	.	C	CTT	211.77	PASS	ExcessHet=3.0103;FS=0;MQ=60;QD=30.25;SOR=2.833;DP=13;AF=1;MLEAC=3;MLEAF=0.75;AN=4;AC=4	GT:AD:DP:GQ:PL	1/1:0,4:5:17:177,17,0	1/1:0,3:3:9:105,9,0
chrA2	21657380	.	TAA	T	695.07	PASS	ExcessHet=3.0103;FS=0;MQ=60;QD=33.1;SOR=0.784;DP=28;AF=1;MLEAC=4;MLEAF=1;AN=4;AC=4	GT:AD:DP:GQ:PL	1/1:0,12:12:36:400,36,0	1/1:0,9:9:27:311,27,0
chrA2	21674719	.	G	GT	1255.09	PASS	ExcessHet=3.0103;FS=0;MQ=60;QD=30.32;SOR=1.483;DP=36;AF=1;MLEAC=4;MLEAF=1;AN=4;AC=4	GT:AD:DP:GQ:PL	1/1:0,15:15:45:561,45,0	1/1:0,20:20:60:710,60,0
chrA2	21762005	.	GA	G	425.95	PASS	ExcessHet=3.0103;FS=0;MQ=60;MQRankSum=0;QD=25.06;SOR=1.402;DP=27;AF=1;MLEAC=4;MLEAF=1;AN=4;AC=4	GT:AD:DP:GQ:PL	1/1:1,9:10:20:223,20,0	1/1:0,7:7:21:219,21,0
chrA2	21891946	.	T	TACAC	749.29	PASS	ExcessHet=3.0103;FS=0;MQ=60;QD=28.32;SOR=1.061;DP=22;AF=1;MLEAC=3;MLEAF=0.75;AN=4;AC=4	GT:AD:DP:GQ:PL	1/1:0,15:15:46:675,46,0	1/1:0,2:2:6:90,6,0
chrA2	22050428	.	ATAT	A	988.08	PASS	ExcessHet=3.0103;FS=0;MQ=60;QD=35.74;SOR=0.963;DP=34;AF=1;MLEAC=4;MLEAF=1;AN=4;AC=4	GT:AD:DP:GQ:PL	1/1:0,11:11:33:481,33,0	1/1:0,12:12:36:523,36,0
chrA2	22089828	.	C	CAAAAA	826.06	PASS	ExcessHet=3.0103;FS=0;MQ=59.8;QD=30.51;SOR=1.292;DP=24;AF=1;MLEAC=4;MLEAF=1;AN=4;AC=4	GT:AD:DP:GQ:PL	1/1:0,9:10:30:440,30,0	1/1:0,9:9:27:402,27,0
chrA2	22222463	.	T	TC	644.81	PASS	ExcessHet=3.0103;FS=0;MQ=59.83;QD=37.94;SOR=1.358;DP=33;AF=1;MLEAC=4;MLEAF=1;AN=4;AC=4	GT:AD:DP:GQ:PL	1/1:0,5:8:24:214,24,0	1/1:0,13:17:51:447,51,0
chrA2	22755623	.	C	CG	1251.09	PASS	ExcessHet=3.0103;FS=0;MQ=60;QD=24.89;SOR=1.418;DP=37;AF=1;MLEAC=4;MLEAF=1;AN=4;AC=4	GT:AD:DP:GQ:PL	1/1:0,13:13:39:482,39,0	1/1:0,21:21:63:785,63,0
chrA2	22769258	.	GA	G	932.07	PASS	BaseQRankSum=-0.575;ExcessHet=3.0103;FS=2.695;MQ=60;MQRankSum=0;QD=24.53;ReadPosRankSum=0;SOR=0.283;DP=39;AF=1;MLEAC=4;MLEAF=1;AN=4;AC=4	GT:AD:DP:GQ:PL	1/1:1,19:20:33:502,33,0	1/1:1,17:18:27:446,27,0
chrA2	22903694	.	C	CCTTTCTTTCTTT	213.96	PASS	ExcessHet=3.0103;FS=0;MQ=49.93;QD=33.82;SOR=2.303;DP=13;AF=1;MLEAC=3;MLEAF=0.75;AN=4;AC=4	GT:AD:DP:GQ:PL	1/1:0,2:2:6:90,6,0	1/1:0,4:4:12:140,12,0
chrA2	23105605	.	GTT	G	899.08	PASS	ExcessHet=3.0103;FS=0;MQ=60;QD=24.59;SOR=1.519;DP=27;AF=1;MLEAC=4;MLEAF=1;AN=4;AC=4	GT:AD:DP:GQ:PL	1/1:0,10:10:30:359,30,0	1/1:0,14:14:42:556,42,0
chrA2	23489564	.	A	AC	427.12	PASS	BaseQRankSum=-0.524;ExcessHet=3.0103;FS=6.69;MQ=60;MQRankSum=0;QD=28.68;ReadPosRankSum=-0.253;SOR=2.788;DP=20;AF=1;MLEAC=3;MLEAF=0.75;AN=4;AC=4	GT:AD:DP:GQ:PL	1/1:0,6:9:27:385,27,0	1/1:1,3:5:4:143,4,0
chrA2	23542081	.	G	GTTT	839.06	PASS	ExcessHet=3.0103;FS=0;MQ=60;QD=27.21;SOR=1.609;DP=27;AF=1;MLEAC=4;MLEAF=1;AN=4;AC=4	GT:AD:DP:GQ:PL	1/1:0,9:9:27:405,27,0	1/1:0,10:10:30:450,30,0
chrA2	23560721	.	G	GC	1656.09	PASS	ExcessHet=3.0103;FS=0;MQ=59.52;QD=28.68;SOR=1.203;DP=52;AF=1;MLEAC=4;MLEAF=1;AN=4;AC=4	GT:AD:DP:GQ:PL	1/1:0,29:29:87:1045,87,0	1/1:0,17:17:51:627,51,0
chrA2	23884097	.	C	CT	945.09	PASS	ExcessHet=3.0103;FS=0;MQ=60;QD=25.54;SOR=0.859;DP=46;AF=1;MLEAC=4;MLEAF=1;AN=4;AC=4	GT:AD:DP:GQ:PL	1/1:0,17:17:51:443,51,0	1/1:0,20:20:60:518,60,0
chrA2	24007979	.	AT	A	878.08	PASS	ExcessHet=3.0103;FS=0;MQ=60;QD=30.28;SOR=0.906;DP=37;AF=1;MLEAC=4;MLEAF=1;AN=4;AC=4	GT:AD:DP:GQ:PL	1/1:0,11:11:33:289,33,0	1/1:0,18:18:54:605,54,0
chrA2	24074993	.	GA	G	858.06	PASS	BaseQRankSum=-0.975;ExcessHet=3.0103;FS=0;MQ=60;MQRankSum=0;QD=24.52;ReadPosRankSum=-1.434;SOR=0.578;DP=38;AF=1;MLEAC=4;MLEAF=1;AN=4;AC=4	GT:AD:DP:GQ:PL	1/1:0,18:18:54:476,54,0	1/1:1,16:17:25:398,25,0
chrA2	24319305	.	A	AAAAATAAAAT	1069.05	PASS	ExcessHet=3.0103;FS=0;MQ=58.8;QD=36.05;SOR=0.77;DP=38;AF=1;MLEAC=4;MLEAF=1;AN=4;AC=4	GT:AD:DP:GQ:PL	1/1:0,17:17:51:725,51,0	1/1:0,8:8:24:360,24,0
chrA2	24741940	.	CTTT	C	665.43	PASS	ExcessHet=3.0103;FS=0;MQ=59.64;QD=34.5;SOR=0.793;DP=23;AF=1;MLEAC=3;MLEAF=0.75;AN=4;AC=4	GT:AD:DP:GQ:PL	1/1:0,11:11:33:357,33,0	1/1:0,7:8:21:313,21,0
chrA2	24813294	.	AG	A	202.67	PASS	ExcessHet=3.0103;FS=0;MQ=60;QD=22.52;SOR=1.402;DP=15;AF=1;MLEAC=3;MLEAF=0.75;AN=4;AC=4	GT:AD:DP:GQ:PL	1/1:0,3:3:9:66,9,0	1/1:0,6:6:18:153,18,0
chrA2	25200692	.	TCA	T	431.82	PASS	ExcessHet=3.0103;FS=0;MQ=60;QD=30.84;SOR=1.329;DP=18;AF=1;MLEAC=4;MLEAF=1;AN=4;AC=4	GT:AD:DP:GQ:PL	1/1:0,11:11:33:351,33,0	1/1:0,3:3:9:97,9,0
chrA2	25283886	.	GAC	G	1195.09	PASS	ExcessHet=3.0103;FS=0;MQ=60;QD=32.3;SOR=1.121;DP=44;AF=1;MLEAC=4;MLEAF=1;AN=4;AC=4	GT:AD:DP:GQ:PL	1/1:0,16:16:48:535,48,0	1/1:0,21:21:63:676,63,0
chrA2	25352366	.	CA	C	757.03	PASS	ExcessHet=3.0103;FS=0;MQ=60;QD=28.04;SOR=0.765;DP=30;AF=1;MLEAC=4;MLEAF=1;AN=4;AC=4	GT:AD:DP:GQ:PL	1/1:0,20:20:60:573,60,0	1/1:0,7:7:21:200,21,0
chrA2	25484081	.	GCT	G	250.41	PASS	BaseQRankSum=-1.221;ExcessHet=3.0103;FS=3.358;MQ=60;MQRankSum=0;QD=17.89;ReadPosRankSum=-1.221;SOR=0.636;DP=30;AF=1;MLEAC=3;MLEAF=0.75;AN=4;AC=4	GT:AD:DP:GQ:PL	1/1:2,8:10:10:177,10,0	1/1:0,4:4:12:90,12,0
chrA2	25759538	.	T	TA	412.97	PASS	ExcessHet=3.0103;FS=0;MQ=60;QD=21.74;SOR=0.793;DP=23;AF=1;MLEAC=4;MLEAF=1;AN=4;AC=4	GT:AD:DP:GQ:PL	1/1:0,6:6:18:126,18,0	1/1:0,13:13:39:303,39,0
chrA2	25790399	.	T	TA	1213.09	PASS	ExcessHet=3.0103;FS=0;MQ=60;QD=28.21;SOR=0.739;DP=48;AF=1;MLEAC=4;MLEAF=1;AN=4;AC=4	GT:AD:DP:GQ:PL	1/1:0,21:21:63:590,63,0	1/1:0,22:22:66:639,66,0
chrA2	25800259	.	G	GAAAGAAAGAAAGGAAAGAAAGAAAGAAAGAAAGAAA	610.91	PASS	ExcessHet=3.0103;FS=0;MQ=57.52;QD=33.9;SOR=1.022;DP=23;AF=1;MLEAC=4;MLEAF=1;AN=4;AC=4	GT:AD:DP:GQ:PL	1/1:0,5:5:39:525,39,0	1/1:0,0:0:8:102,8,0
chrA2	25802963	.	A	AC	499.88	PASS	ExcessHet=3.0103;FS=0;MQ=60;QD=25.96;SOR=0.693;DP=21;AF=1;MLEAC=4;MLEAF=1;AN=4;AC=4	GT:AD:DP:GQ:PL	1/1:0,5:5:15:184,15,0	1/1:0,9:9:27:332,27,0
chrA2	25847604	.	AT	A	1177.09	PASS	ExcessHet=3.0103;FS=0;MQ=60;QD=31.81;SOR=0.984;DP=39;AF=1;MLEAC=4;MLEAF=1;AN=4;AC=4	GT:AD:DP:GQ:PL	1/1:0,22:22:66:719,66,0	1/1:0,15:15:45:474,45,0
chrA2	25855634	.	GT	G	830.05	PASS	ExcessHet=3.0103;FS=0;MQ=60;QD=27.67;SOR=0.693;DP=33;AF=1;MLEAC=4;MLEAF=1;AN=4;AC=4	GT:AD:DP:GQ:PL	1/1:0,22:22:66:620,66,0	1/1:0,8:8:24:226,24,0
chrA2	25881625	.	G	GTAATATAATATAATATAATATAATA	1006.05	PASS	ExcessHet=3.0103;FS=0;MQ=60;QD=31.93;SOR=1.609;DP=34;AF=1;MLEAC=4;MLEAF=1;AN=4;AC=4	GT:AD:DP:GQ:PL	1/1:0,17:17:49:664,49,0	1/1:0,8:8:23:358,23,0
chrA2	25888644	.	GTC	G	1574.09	PASS	ExcessHet=3.0103;FS=0;MQ=60;QD=24.06;SOR=0.957;DP=44;AF=1;MLEAC=4;MLEAF=1;AN=4;AC=4	GT:AD:DP:GQ:PL	1/1:0,15:15:54:790,54,0	1/1:0,17:17:55:800,55,0
chrA2	25888656	.	GTCTCTCTCTCTCTC	G	1498.58	PASS	ExcessHet=3.0103;FS=0;MQ=60;QD=29.9;SOR=0.957;DP=38;AF=1;MLEAC=4;MLEAF=1;AN=4;AC=4	GT:AD:DP:GQ:PL	1/1:0,15:15:54:790,54,0	1/1:0,17:17:54:798,54,0
chrA2	25893398	.	A	ACTCTCTCTCT	445.83	PASS	ExcessHet=3.0103;FS=0;MQ=60;QD=31.57;SOR=1.609;DP=29;AF=1;MLEAC=4;MLEAF=1;AN=4;AC=4	GT:AD:DP:GQ:PL	1/1:0,3:5:15:165,15,0	1/1:0,8:8:23:297,23,0
chrA2	25898419	.	A	AT	800.09	PASS	ExcessHet=3.0103;FS=0;MQ=60;QD=27.59;SOR=0.76;DP=31;AF=1;MLEAC=4;MLEAF=1;AN=4;AC=4	GT:AD:DP:GQ:PL	1/1:0,13:13:39:369,39,0	1/1:0,16:16:48:447,48,0
chrA2	25900073	.	CAG	C	409.99	PASS	ExcessHet=3.0103;FS=0;MQ=60;QD=27.33;SOR=0.818;DP=23;AF=1;MLEAC=4;MLEAF=1;AN=4;AC=4	GT:AD:DP:GQ:PL	1/1:0,7:7:21:199,21,0	1/1:0,8:8:24:227,24,0
chrA2	25920069	.	AC	A	321.97	PASS	ExcessHet=3.0103;FS=0;MQ=60;QD=21.46;SOR=0.99;DP=28;AF=1;MLEAC=3;MLEAF=0.75;AN=4;AC=4	GT:AD:DP:GQ:PL	1/1:0,5:9:26:206,26,0	1/1:0,10:12:36:294,36,0
chrA2	25974957	.	AG	A	1292.09	PASS	ExcessHet=3.0103;FS=0;MQ=60;QD=30.7;SOR=0.869;DP=36;AF=1;MLEAC=4;MLEAF=1;AN=4;AC=4	GT:AD:DP:GQ:PL	1/1:0,22:22:66:824,66,0	1/1:0,13:13:39:484,39,0
chrA2	26001449	.	A	AATAG	1145.08	PASS	ExcessHet=3.0103;FS=0;MQ=60;QD=29.62;SOR=0.846;DP=33;AF=1;MLEAC=4;MLEAF=1;AN=4;AC=4	GT:AD:DP:GQ:PL	1/1:0,15:15:45:666,45,0	1/1:0,11:11:33:495,33,0
chrA2	26028489	.	TG	T	506.06	PASS	ExcessHet=3.0103;FS=0;MQ=60;QD=26.63;SOR=1.292;DP=24;AF=1;MLEAC=4;MLEAF=1;AN=4;AC=4	GT:AD:DP:GQ:PL	1/1:0,10:10:30:267,30,0	1/1:0,9:9:27:255,27,0
chrA2	26253309	.	C	CCTTT	81.78	PASS	ExcessHet=3.0103;FS=0;MQ=48;QD=31.76;SOR=0.693;DP=10;AF=1;MLEAC=1;MLEAF=0.25;AN=4;AC=4	GT:AD:DP:GQ:PL	1/1:0,0:0:15:112,15,0	1/1:0,2:2:6:90,6,0
chrA2	26352833	.	AC	A	534.8	PASS	ExcessHet=3.0103;FS=0;MQ=60;QD=26.74;SOR=2.636;DP=25;AF=1;MLEAC=4;MLEAF=1;AN=4;AC=4	GT:AD:DP:GQ:PL	1/1:0,8:8:24:244,24,0	1/1:0,12:13:15:347,15,0
chrA2	26888676	.	G	A	457.9	PASS	ExcessHet=3.0103;FS=0;MQ=43.45;QD=24.74;SOR=1.022;DP=14;AF=1;MLEAC=4;MLEAF=1;AN=4;AC=4	GT:AD:DP:GQ:PL	1/1:0,6:6:18:224,18,0	1/1:0,6:6:18:250,18,0
chrA2	26996674	.	T	TCTCTCTCTCTCACACA	592.87	PASS	ExcessHet=3.0103;FS=0;MQ=55.57;QD=34.21;SOR=0.892;DP=23;AF=1;MLEAC=4;MLEAF=1;AN=4;AC=4	GT:AD:DP:GQ:PL	1/1:0,6:6:26:402,26,0	1/1:0,3:3:15:207,15,0
chrA2	27033405	.	G	GT	768.09	PASS	ExcessHet=3.0103;FS=0;MQ=58.54;QD=27.43;SOR=0.693;DP=30;AF=1;MLEAC=4;MLEAF=1;AN=4;AC=4	GT:AD:DP:GQ:PL	1/1:0,15:15:45:421,45,0	1/1:0,13:13:39:363,39,0
chrA2	27449216	.	GT	G	616.08	PASS	ExcessHet=3.0103;FS=0;MQ=60;QD=24.64;SOR=0.941;DP=28;AF=1;MLEAC=4;MLEAF=1;AN=4;AC=4	GT:AD:DP:GQ:PL	1/1:0,13:13:39:336,39,0	1/1:0,12:12:36:296,36,0
chrA2	27558757	.	GGACT	G	2274.09	PASS	ExcessHet=3.0103;FS=0;MQ=60;QD=27.37;SOR=0.813;DP=58;AF=1;MLEAC=4;MLEAF=1;AN=4;AC=4	GT:AD:DP:GQ:PL	1/1:0,25:25:75:1125,75,0	1/1:0,26:26:78:1165,78,0
chrA2	27705001	.	C	CATATAT	519.69	PASS	ExcessHet=3.0103;FS=0;MQ=60;QD=34.65;SOR=0.941;DP=28;AF=1;MLEAC=3;MLEAF=0.75;AN=4;AC=4	GT:AD:DP:GQ:PL	1/1:0,8:8:22:206,22,0	1/1:0,7:8:24:324,24,0
chrA2	27843546	.	C	CT	415.9	PASS	ExcessHet=3.0103;FS=0;MQ=58.96;QD=27.73;SOR=1.244;DP=18;AF=1;MLEAC=4;MLEAF=1;AN=4;AC=4	GT:AD:DP:GQ:PL	1/1:0,8:8:24:225,24,0	1/1:0,7:8:23:207,23,0
chrA2	27945506	.	TA	T	683.08	PASS	ExcessHet=3.0103;FS=0;MQ=60;QD=23.55;SOR=1.071;DP=33;AF=1;MLEAC=4;MLEAF=1;AN=4;AC=4	GT:AD:DP:GQ:PL	1/1:0,18:18:53:428,53,0	1/1:0,11:11:33:271,33,0
chrA2	27995426	.	A	AT	1554.09	PASS	ExcessHet=3.0103;FS=0;MQ=58.32;QD=34.54;SOR=1.038;DP=46;AF=1;MLEAC=4;MLEAF=1;AN=4;AC=4	GT:AD:DP:GQ:PL	1/1:0,27:27:81:895,81,0	1/1:0,18:18:54:675,54,0
chrA2	28518625	.	C	CTGTG	731.9	PASS	ExcessHet=3.0103;FS=0;MQ=59.34;QD=28.01;SOR=1.371;DP=31;AF=1;MLEAC=4;MLEAF=1;AN=4;AC=4	GT:AD:DP:GQ:PL	1/1:0,5:5:15:225,15,0	1/1:0,12:12:36:523,36,0
chrA2	28612024	.	AT	A	1667.09	PASS	ExcessHet=3.0103;FS=0;MQ=60;QD=31.09;SOR=1.28;DP=45;AF=1;MLEAC=4;MLEAF=1;AN=4;AC=4	GT:AD:DP:GQ:PL	1/1:0,22:22:66:824,66,0	1/1:0,23:23:69:859,69,0
chrA2	28645962	.	GTAGATAGA	G	1355.09	PASS	ExcessHet=3.0103;FS=0;MQ=60;QD=30.23;SOR=1.044;DP=42;AF=1;MLEAC=4;MLEAF=1;AN=4;AC=4	GT:AD:DP:GQ:PL	1/1:0,16:16:49:695,49,0	1/1:0,15:15:45:676,45,0
chrA2	28658667	.	A	AT	154.08	PASS	ExcessHet=3.0103;FS=0;MQ=60;QD=30.82;SOR=1.022;DP=15;AF=1;MLEAC=3;MLEAF=0.75;AN=4;AC=4	GT:AD:DP:GQ:PL	1/1:0,2:2:6:69,6,0	1/1:0,3:3:9:101,9,0
chrA2	28658668	.	A	AT	381.63	PASS	ExcessHet=3.0103;FS=0;MQ=60;QD=24.37;SOR=1.022;DP=15;AF=1;MLEAC=4;MLEAF=1;AN=4;AC=4	GT:AD:DP:GQ:PL	1/1:0,2:2:18:232,18,0	1/1:0,3:3:12:166,12,0
chrA2	28662764	.	C	CACACACACAG	689.79	PASS	ExcessHet=3.0103;FS=0;MQ=59.09;QD=27.76;SOR=0.804;DP=20;AF=1;MLEAC=4;MLEAF=1;AN=4;AC=4	GT:AD:DP:GQ:PL	1/1:0,4:4:12:178,12,0	1/1:0,13:13:38:528,38,0
chrA2	28663443	.	GTATA	G	1507.09	PASS	ExcessHet=3.0103;FS=0;MQ=60;QD=26.32;SOR=0.693;DP=39;AF=1;MLEAC=4;MLEAF=1;AN=4;AC=4	GT:AD:DP:GQ:PL	1/1:0,15:15:45:671,45,0	1/1:0,19:19:57:852,57,0
chrA2	28680789	.	T	TG	652.07	PASS	ExcessHet=3.0103;FS=0;MQ=60;QD=28.35;SOR=0.963;DP=30;AF=1;MLEAC=4;MLEAF=1;AN=4;AC=4	GT:AD:DP:GQ:PL	1/1:0,9:9:27:262,27,0	1/1:0,14:14:42:406,42,0
chrA2	28731503	.	GT	G	1076.09	PASS	ExcessHet=3.0103;FS=0;MQ=60;QD=29.89;SOR=1.061;DP=36;AF=1;MLEAC=4;MLEAF=1;AN=4;AC=4	GT:AD:DP:GQ:PL	1/1:0,19:19:57:582,57,0	1/1:0,17:17:51:510,51,0
chrA2	28748136	.	ATG	A	469.05	PASS	ExcessHet=3.0103;FS=0;MQ=60;QD=26.06;SOR=0.914;DP=25;AF=1;MLEAC=4;MLEAF=1;AN=4;AC=4	GT:AD:DP:GQ:PL	1/1:0,10:10:30:270,30,0	1/1:0,8:8:24:215,24,0
chrA2	28768190	.	G	GAAAA	396.31	PASS	ExcessHet=3.0103;FS=0;MQ=60;QD=30.53;SOR=0.892;DP=17;AF=1;MLEAC=3;MLEAF=0.75;AN=4;AC=4	GT:AD:DP:GQ:PL	1/1:0,2:5:15:174,15,0	1/1:0,4:4:15:217,15,0
chrA2	28775000	.	C	CAAAAA	532.91	PASS	ExcessHet=3.0103;FS=0;MQ=60;QD=32.23;SOR=2.833;DP=16;AF=1;MLEAC=4;MLEAF=1;AN=4;AC=4	GT:AD:DP:GQ:PL	1/1:0,7:7:21:315,21,0	1/1:0,6:6:18:234,18,0
chrA2	28782471	.	T	TTTCC	1106.09	PASS	ExcessHet=3.0103;FS=0;MQ=57.18;QD=32.15;SOR=2.67;DP=30;AF=1;MLEAC=4;MLEAF=1;AN=4;AC=4	GT:AD:DP:GQ:PL	1/1:0,12:12:36:503,36,0	1/1:0,14:14:42:619,42,0
chrA2	28782879	.	G	GCTTGCTTTCTTT	1296.09	PASS	ExcessHet=3.0103;FS=0;MQ=60;QD=29.37;SOR=1.179;DP=39;AF=1;MLEAC=4;MLEAF=1;AN=4;AC=4	GT:AD:DP:GQ:PL	1/1:0,14:14:45:674,45,0	1/1:0,9:9:44:638,44,0
chrA2	28796812	.	TATAATAATAATA	T	1156.09	PASS	ExcessHet=3.0103;FS=0;MQ=59.92;QD=29.47;SOR=1.022;DP=37;AF=1;MLEAC=4;MLEAF=1;AN=4;AC=4	GT:AD:DP:GQ:PL	1/1:0,13:13:39:586,39,0	1/1:0,13:13:40:586,40,0
chrA2	28809184	.	GAA	G	1203.09	PASS	ExcessHet=3.0103;FS=0;MQ=60;QD=32.53;SOR=0.941;DP=40;AF=1;MLEAC=4;MLEAF=1;AN=4;AC=4	GT:AD:DP:GQ:PL	1/1:0,17:17:49:577,49,0	1/1:0,17:17:51:642,51,0
chrA2	28813120	.	TA	T	747.07	PASS	ExcessHet=3.0103;FS=0;MQ=60;QD=27.67;SOR=2.066;DP=29;AF=1;MLEAC=4;MLEAF=1;AN=4;AC=4	GT:AD:DP:GQ:PL	1/1:0,9:9:27:254,27,0	1/1:0,18:18:54:509,54,0
chrA2	28913371	.	GA	G	701.08	PASS	BaseQRankSum=-1.088;ExcessHet=3.0103;FS=0;MQ=60;MQRankSum=0;QD=24.18;ReadPosRankSum=0.289;SOR=0.446;DP=36;AF=1;MLEAC=4;MLEAF=1;AN=4;AC=4	GT:AD:DP:GQ:PL	1/1:1,17:18:47:432,47,0	1/1:0,11:11:33:285,33,0
chrA2	28928531	.	TAAAA	T	1268.55	PASS	ExcessHet=3.0103;FS=0;MQ=60;QD=33.78;SOR=1.143;DP=37;AF=1;MLEAC=3;MLEAF=0.75;AN=4;AC=4	GT:AD:DP:GQ:PL	1/1:0,13:13:39:575,39,0	1/1:0,15:17:51:709,51,0
chrA2	28941744	.	C	CTGTGTG	1018.08	PASS	ExcessHet=3.0103;FS=0;MQ=60;QD=25.01;SOR=1.179;DP=36;AF=1;MLEAC=4;MLEAF=1;AN=4;AC=4	GT:AD:DP:GQ:PL	1/1:0,12:12:36:540,36,0	1/1:0,11:11:33:494,33,0
chrA2	28948091	.	AGT	A	996.08	PASS	ExcessHet=3.0103;FS=0;MQ=59.8;QD=30.47;SOR=0.997;DP=37;AF=1;MLEAC=4;MLEAF=1;AN=4;AC=4	GT:AD:DP:GQ:PL	1/1:0,13:14:39:503,39,0	1/1:0,14:14:42:509,42,0
chrA2	29082919	.	TA	T	402.82	PASS	ExcessHet=3.0103;FS=0;MQ=60;QD=25.18;SOR=2.049;DP=21;AF=1;MLEAC=4;MLEAF=1;AN=4;AC=4	GT:AD:DP:GQ:PL	1/1:0,3:3:9:79,9,0	1/1:0,13:13:39:340,39,0
chrA2	29096048	.	T	TAA	693.56	PASS	ExcessHet=3.0103;FS=0;MQ=56.01;QD=28.56;SOR=1.179;DP=21;AF=1;MLEAC=3;MLEAF=0.75;AN=4;AC=4	GT:AD:DP:GQ:PL	1/1:0,4:4:12:179,12,0	1/1:0,13:14:23:531,23,0
chrA2	29166259	.	AT	A	871.09	PASS	ExcessHet=3.0103;FS=0;MQ=60;QD=28.1;SOR=0.756;DP=36;AF=1;MLEAC=4;MLEAF=1;AN=4;AC=4	GT:AD:DP:GQ:PL	1/1:0,15:15:45:429,45,0	1/1:0,16:16:48:458,48,0
chrA2	29184294	.	G	GT	558.07	PASS	ExcessHet=3.0103;FS=0;MQ=60;QD=25.37;SOR=0.874;DP=30;AF=1;MLEAC=4;MLEAF=1;AN=4;AC=4	GT:AD:DP:GQ:PL	1/1:0,9:9:27:235,27,0	1/1:0,13:13:39:339,39,0
chrA2	29358868	.	G	GTT	1335.09	PASS	ExcessHet=3.0103;FS=0;MQ=60;QD=25.74;SOR=0.746;DP=46;AF=1;MLEAC=4;MLEAF=1;AN=4;AC=4	GT:AD:DP:GQ:PL	1/1:0,16:16:48:590,48,0	1/1:0,21:21:63:761,63,0
[truncated: 24,294 more rows]

## Sheet: Heterozygous Private Variants
Table S3: Private heterozygous variants in the two sequenced kittens affected by icthyosis fetalis. Private variants were obtained by filtering out all variants that were present at least once in 100 control genomes. This resulted in 43,305 heterozygous private variants shared between both cases.
CHROM	POS	ID	REF	ALT	QUAL	FILTER	INFO	FORMAT	Case 1	Case 2
chrA1	1279611	.	CA	C	178.71	PASS	BaseQRankSum=-0.341;ExcessHet=4.7712;FS=8.141;MQ=60;MQRankSum=0;QD=10.51;ReadPosRankSum=2.64;SOR=2.022;DP=22;AF=0.5;MLEAC=2;MLEAF=0.5;AN=4;AC=2	GT:AD:DP:GQ:PL	0/1:7,3:10:50:50,0,155	0/1:1,6:7:5:138,0,5
chrA1	1428042	.	T	G	90.5	PASS	BaseQRankSum=0.842;ExcessHet=4.7712;FS=0;MQ=59.65;MQRankSum=0;QD=6.03;ReadPosRankSum=-0.272;SOR=0.16;DP=19;AF=0.5;MLEAC=2;MLEAF=0.5;AN=4;AC=2	GT:AD:DP:GQ:PL	0/1:7,2:9:36:36,0,154	0/1:4,2:6:64:64,0,100
chrA1	1911432	.	A	ATT	637.54	PASS	BaseQRankSum=-0.253;ExcessHet=4.7712;FS=0;MQ=60;MQRankSum=0;QD=24.52;ReadPosRankSum=0.488;SOR=0.507;DP=29;AF=0.5;MLEAC=2;MLEAF=0.5;AN=4;AC=2	GT:AD:DP:GQ:PL	0/1:6,10:16:99:328,0,192	0/1:1,9:10:10:319,0,10
chrA1	2045282	.	C	G	596.7	PASS	BaseQRankSum=0.692;ExcessHet=4.7712;FS=0;MQ=60;MQRankSum=0;QD=24.86;ReadPosRankSum=0.158;SOR=1.058;DP=25;AF=0.5;MLEAC=2;MLEAF=0.5;AN=4;AC=2	GT:AD:DP:GQ:PL	0/1:6,7:13:99:256,0,231	0/1:1,10:11:6:350,0,6
chrA1	2118524	.	C	T	522.5	PASS	BaseQRankSum=-0.431;ExcessHet=4.7712;FS=9.901;MQ=60;MQRankSum=0;QD=22.72;ReadPosRankSum=1.38;SOR=1.642;DP=25;AF=0.5;MLEAC=2;MLEAF=0.5;AN=4;AC=2	GT:AD:DP:GQ:PL	0/1:8,9:17:99:332,0,289	0/1:1,5:6:27:200,0,27
chrA1	2682315	.	T	A	366.5	PASS	BaseQRankSum=1.32;ExcessHet=4.7712;FS=1.366;MQ=60;MQRankSum=0;QD=9.4;ReadPosRankSum=1.05;SOR=0.404;DP=40;AF=0.5;MLEAC=2;MLEAF=0.5;AN=4;AC=2	GT:AD:DP:GQ:PL	0/1:11,10:21:99:340,0,348	0/1:16,2:18:36:36,0,500
chrA1	3123885	.	G	A	146.5	PASS	BaseQRankSum=0;ExcessHet=4.7712;FS=0;MQ=60;MQRankSum=0;QD=20.93;ReadPosRankSum=-0.967;SOR=0.368;DP=14;AF=0.5;MLEAC=2;MLEAF=0.5;AN=4;AC=2	GT:AD:DP:GQ:PL	0/1:2,2:4:75:75,0,78	0/1:1,2:3:36:81,0,36
chrA1	4797838	.	CA	C	54.13	PASS	BaseQRankSum=1.15;ExcessHet=3.0103;FS=8.451;MQ=60;MQRankSum=0;QD=13.53;ReadPosRankSum=1.15;SOR=3.236;DP=15;AF=0.5;MLEAC=2;MLEAF=0.5;AN=4;AC=2	GT:AD:DP:GQ:PL	0/1:1,3:4:0:51,0,0	0/1:2,1:3:12:12,0,32
chrA1	4939029	.	G	A	269.5	PASS	BaseQRankSum=0.463;ExcessHet=4.7712;FS=15.619;MQ=46.29;MQRankSum=1.72;QD=12.25;ReadPosRankSum=-0.545;SOR=1.98;DP=23;AF=0.5;MLEAC=2;MLEAF=0.5;AN=4;AC=2	GT:AD:DP:GQ:PL	0/1:9,5:14:99:164,0,282	0/1:4,4:8:77:115,0,77
chrA1	14613550	.	A	AAG	918.85	PASS	BaseQRankSum=2.05;ExcessHet=4.7712;FS=0;MQ=60;MQRankSum=0;QD=24.83;ReadPosRankSum=0.164;SOR=0.6;DP=47;AF=0.5;MLEAC=2;MLEAF=0.5;AN=4;AC=2	GT:AD:DP:GQ:PL	0/1:5,9:14:99:278,0,120	0/1:2,21:23:3:650,0,3
chrA1	17108200	.	T	TTCTTTTCTTTTCTTC	677.56	PASS	BaseQRankSum=0;ExcessHet=4.7712;FS=8.923;MQ=60;MQRankSum=0;QD=23.36;ReadPosRankSum=0.538;SOR=0.895;DP=34;AF=0.5;MLEAC=2;MLEAF=0.5;AN=4;AC=2	GT:AD:DP:GQ:PL	0/1:10,7:17:99:263,0,379	0/1:1,11:12:9:424,0,9
chrA1	19704106	.	AC	A	355.46	PASS	BaseQRankSum=2.35;ExcessHet=4.7712;FS=18.468;MQ=60;MQRankSum=0;QD=15.45;ReadPosRankSum=0.108;SOR=5.058;DP=26;AF=0.5;MLEAC=2;MLEAF=0.5;AN=4;AC=2	GT:AD:DP:GQ:PL	0/1:5,8:13:99:208,0,116	0/1:4,6:10:99:157,0,133
chrA1	24821876	.	T	G	42.47	PASS	BaseQRankSum=0.282;ExcessHet=4.7712;FS=0;MQ=60;MQRankSum=0;QD=3.86;ReadPosRankSum=0.674;SOR=1.371;DP=11;AF=0.5;MLEAC=2;MLEAF=0.5;AN=4;AC=2	GT:AD:DP:GQ:PL	0/1:1,1:2:33:36,0,33	0/1:8,1:9:16:16,0,198
chrA1	26763256	.	C	T	1132.5	PASS	BaseQRankSum=2.12;ExcessHet=4.7712;FS=10.318;MQ=60;MQRankSum=0;QD=22.21;ReadPosRankSum=0.578;SOR=1.053;DP=53;AF=0.5;MLEAC=2;MLEAF=0.5;AN=4;AC=2	GT:AD:DP:GQ:PL	0/1:8,10:18:99:396,0,261	0/1:14,19:33:99:746,0,440
chrA1	26798653	.	CA	C	293.46	PASS	BaseQRankSum=1.46;ExcessHet=4.7712;FS=1.643;MQ=59.22;MQRankSum=-0.474;QD=12.76;ReadPosRankSum=0.071;SOR=1.112;DP=33;AF=0.5;MLEAC=2;MLEAF=0.5;AN=4;AC=2	GT:AD:DP:GQ:PL	0/1:6,3:9:59:59,0,154	0/1:4,10:14:72:244,0,72
chrA1	26868439	.	T	TA	203.46	PASS	BaseQRankSum=0.401;ExcessHet=4.7712;FS=0;MQ=55.03;MQRankSum=-0.508;QD=9.25;ReadPosRankSum=-0.555;SOR=0.693;DP=25;AF=0.5;MLEAC=2;MLEAF=0.5;AN=4;AC=2	GT:AD:DP:GQ:PL	0/1:6,7:13:99:144,0,118	0/1:5,4:9:69:69,0,104
chrA1	26919140	.	A	C	492.5	PASS	BaseQRankSum=1.69;ExcessHet=4.7712;FS=0;MQ=60;MQRankSum=0;QD=12.01;ReadPosRankSum=0.268;SOR=0.538;DP=42;AF=0.5;MLEAC=2;MLEAF=0.5;AN=4;AC=2	GT:AD:DP:GQ:PL	0/1:15,9:24:99:283,0,459	0/1:11,6:17:99:219,0,365
chrA1	26935004	.	C	A	910.5	PASS	BaseQRankSum=1.71;ExcessHet=4.7712;FS=2.974;MQ=60;MQRankSum=0;QD=23.35;ReadPosRankSum=1.72;SOR=0.419;DP=42;AF=0.5;MLEAC=2;MLEAF=0.5;AN=4;AC=2	GT:AD:DP:GQ:PL	0/1:7,14:21:99:515,0,227	0/1:7,11:18:99:405,0,165
chrA1	26955372	.	C	T	776.5	PASS	BaseQRankSum=-3.14;ExcessHet=4.7712;FS=0;MQ=60;MQRankSum=0;QD=11.95;ReadPosRankSum=1.07;SOR=0.591;DP=66;AF=0.5;MLEAC=2;MLEAF=0.5;AN=4;AC=2	GT:AD:DP:GQ:PL	0/1:12,20:32:99:482,0,390	0/1:18,15:33:99:304,0,628
chrA1	26990465	.	T	TAACA	770.46	PASS	BaseQRankSum=0.955;ExcessHet=4.7712;FS=1.236;MQ=60;MQRankSum=0;QD=19.26;ReadPosRankSum=1.75;SOR=0.758;DP=44;AF=0.5;MLEAC=2;MLEAF=0.5;AN=4;AC=2	GT:AD:DP:GQ:PL	0/1:12,17:29:99:678,0,453	0/1:8,3:11:99:102,0,327
chrA1	27031003	.	A	G	956.5	PASS	BaseQRankSum=0.921;ExcessHet=4.7712;FS=0;MQ=60;MQRankSum=0;QD=19.93;ReadPosRankSum=-0.377;SOR=0.599;DP=49;AF=0.5;MLEAC=2;MLEAF=0.5;AN=4;AC=2	GT:AD:DP:GQ:PL	0/1:8,11:19:99:394,0,288	0/1:12,17:29:99:572,0,331
chrA1	27043601	.	CTT	C	605.46	PASS	BaseQRankSum=0.985;ExcessHet=4.7712;FS=1.356;MQ=59.76;MQRankSum=0;QD=18.35;ReadPosRankSum=0.281;SOR=0.425;DP=35;AF=0.5;MLEAC=2;MLEAF=0.5;AN=4;AC=2	GT:AD:DP:GQ:PL	0/1:8,11:19:99:432,0,282	0/1:9,5:14:99:183,0,354
chrA1	27054420	.	GTCTCTC	G	400.46	PASS	BaseQRankSum=2.13;ExcessHet=4.7712;FS=1.485;MQ=59.02;MQRankSum=0;QD=14.83;ReadPosRankSum=1;SOR=0.439;DP=37;AF=0.5;MLEAC=2;MLEAF=0.5;AN=4;AC=2	GT:AD:DP:GQ:PL	0/1:4,3:7:99:114,0,155	0/1:12,8:20:99:296,0,470
chrA1	27068823	.	A	G	691.5	PASS	BaseQRankSum=1.52;ExcessHet=4.7712;FS=0;MQ=56.96;MQRankSum=-0.872;QD=16.87;ReadPosRankSum=0.211;SOR=0.767;DP=45;AF=0.5;MLEAC=2;MLEAF=0.5;AN=4;AC=2	GT:AD:DP:GQ:PL	0/1:14,14:28:99:381,0,418	0/1:5,8:13:99:320,0,145
chrA1	27089645	.	T	C	805.5	PASS	BaseQRankSum=0.042;ExcessHet=4.7712;FS=2.623;MQ=60;MQRankSum=0;QD=18.73;ReadPosRankSum=0.429;SOR=0.839;DP=43;AF=0.5;MLEAC=2;MLEAF=0.5;AN=4;AC=2	GT:AD:DP:GQ:PL	0/1:11,11:22:99:379,0,380	0/1:9,12:21:99:436,0,301
chrA1	27089865	.	G	A	748.5	PASS	BaseQRankSum=0.887;ExcessHet=4.7712;FS=0;MQ=60;MQRankSum=0;QD=14.97;ReadPosRankSum=1.53;SOR=0.727;DP=53;AF=0.5;MLEAC=2;MLEAF=0.5;AN=4;AC=2	GT:AD:DP:GQ:PL	0/1:19,14:33:99:424,0,550	0/1:8,9:17:99:334,0,299
chrA1	27090149	.	C	CTTTTTTT	503.46	PASS	BaseQRankSum=1.17;ExcessHet=4.7712;FS=0;MQ=60;MQRankSum=0;QD=18.65;ReadPosRankSum=1.61;SOR=0.804;DP=31;AF=0.5;MLEAC=2;MLEAF=0.5;AN=4;AC=2	GT:AD:DP:GQ:PL	0/1:7,8:15:99:315,0,270	0/1:6,6:12:99:198,0,214
chrA1	27097768	.	T	TAGGG	941.46	PASS	BaseQRankSum=2.23;ExcessHet=4.7712;FS=0;MQ=60;MQRankSum=0;QD=21.89;ReadPosRankSum=1.23;SOR=0.716;DP=46;AF=0.5;MLEAC=2;MLEAF=0.5;AN=4;AC=2	GT:AD:DP:GQ:PL	0/1:10,10:20:99:390,0,390	0/1:9,14:23:99:561,0,327
chrA1	27098959	.	G	A	758.5	PASS	BaseQRankSum=0.057;ExcessHet=4.7712;FS=0;MQ=60;MQRankSum=0;QD=20.5;ReadPosRankSum=0.047;SOR=0.536;DP=39;AF=0.5;MLEAC=2;MLEAF=0.5;AN=4;AC=2	GT:AD:DP:GQ:PL	0/1:4,16:20:99:531,0,120	0/1:10,7:17:99:237,0,323
chrA1	27102575	.	G	A	677.5	PASS	BaseQRankSum=-0.973;ExcessHet=4.7712;FS=2.755;MQ=60;MQRankSum=0;QD=16.13;ReadPosRankSum=0.98;SOR=0.292;DP=45;AF=0.5;MLEAC=2;MLEAF=0.5;AN=4;AC=2	GT:AD:DP:GQ:PL	0/1:16,11:27:99:327,0,560	0/1:5,10:15:99:360,0,180
chrA1	27115413	.	C	CAG	391.46	PASS	BaseQRankSum=1.81;ExcessHet=4.7712;FS=1.58;MQ=60;MQRankSum=0;QD=15.06;ReadPosRankSum=0.88;SOR=0.56;DP=34;AF=0.5;MLEAC=2;MLEAF=0.5;AN=4;AC=2	GT:AD:DP:GQ:PL	0/1:5,6:11:99:179,0,145	0/1:8,7:15:99:222,0,240
chrA1	27122095	.	G	A	310.5	PASS	BaseQRankSum=0.667;ExcessHet=4.7712;FS=1.451;MQ=60;MQRankSum=0;QD=10.02;ReadPosRankSum=0.673;SOR=0.721;DP=32;AF=0.5;MLEAC=2;MLEAF=0.5;AN=4;AC=2	GT:AD:DP:GQ:PL	0/1:17,4:21:82:82,0,564	0/1:3,7:10:87:238,0,87
chrA1	27123630	.	C	T	700.5	PASS	BaseQRankSum=0.222;ExcessHet=4.7712;FS=2.635;MQ=60;MQRankSum=0;QD=15.92;ReadPosRankSum=0.775;SOR=0.491;DP=47;AF=0.5;MLEAC=2;MLEAF=0.5;AN=4;AC=2	GT:AD:DP:GQ:PL	0/1:13,10:23:99:322,0,466	0/1:10,11:21:99:388,0,338
chrA1	27160422	.	A	G	579.5	PASS	BaseQRankSum=1.97;ExcessHet=4.7712;FS=2.751;MQ=60;MQRankSum=0;QD=13.48;ReadPosRankSum=-0.562;SOR=0.503;DP=45;AF=0.5;MLEAC=2;MLEAF=0.5;AN=4;AC=2	GT:AD:DP:GQ:PL	0/1:14,11:25:99:373,0,393	0/1:12,6:18:99:216,0,402
chrA1	27173834	.	CAAAAAAAAAA	C	236.7	PASS	ExcessHet=4.7712;FS=0;MQ=57.84;QD=29.93;SOR=2.093;DP=21;AF=0.5;MLEAC=2;MLEAF=0.5;AN=4;AC=2	GT:AD:DP:GQ:PL	0/1:0,3:6:6:144,0,6	0/1:0,2:3:17:81,0,17
chrA1	27174581	.	A	G	754.5	PASS	BaseQRankSum=1.4;ExcessHet=4.7712;FS=0;MQ=60;MQRankSum=0;QD=17.96;ReadPosRankSum=1.38;SOR=0.693;DP=45;AF=0.5;MLEAC=2;MLEAF=0.5;AN=4;AC=2	GT:AD:DP:GQ:PL	0/1:10,5:15:99:180,0,361	0/1:11,16:27:99:584,0,405
chrA1	27176645	.	C	T	631.5	PASS	BaseQRankSum=1.19;ExcessHet=4.7712;FS=0;MQ=60;MQRankSum=0;QD=15.04;ReadPosRankSum=0.768;SOR=0.724;DP=46;AF=0.5;MLEAC=2;MLEAF=0.5;AN=4;AC=2	GT:AD:DP:GQ:PL	0/1:15,11:26:99:329,0,496	0/1:8,8:16:99:312,0,298
chrA1	27177141	.	G	A	559.5	PASS	BaseQRankSum=0.472;ExcessHet=4.7712;FS=5.023;MQ=60;MQRankSum=0;QD=15.99;ReadPosRankSum=1.63;SOR=0.607;DP=37;AF=0.5;MLEAC=2;MLEAF=0.5;AN=4;AC=2	GT:AD:DP:GQ:PL	0/1:10,9:19:99:301,0,331	0/1:7,9:16:99:268,0,225
chrA1	27178126	.	G	A	681.5	PASS	BaseQRankSum=-0.531;ExcessHet=4.7712;FS=2.623;MQ=60;MQRankSum=0;QD=15.49;ReadPosRankSum=0.151;SOR=0.794;DP=44;AF=0.5;MLEAC=2;MLEAF=0.5;AN=4;AC=2	GT:AD:DP:GQ:PL	0/1:15,12:27:99:304,0,539	0/1:6,11:17:99:387,0,212
chrA1	27178231	.	C	T	539.5	PASS	BaseQRankSum=1.81;ExcessHet=4.7712;FS=3.012;MQ=60;MQRankSum=0;QD=14.99;ReadPosRankSum=-0.535;SOR=0.968;DP=37;AF=0.5;MLEAC=2;MLEAF=0.5;AN=4;AC=2	GT:AD:DP:GQ:PL	0/1:13,9:22:99:321,0,472	0/1:8,6:14:99:228,0,237
chrA1	27181047	.	A	AT	158.46	PASS	BaseQRankSum=0.319;ExcessHet=4.7712;FS=8.806;MQ=60;MQRankSum=0;QD=5.11;ReadPosRankSum=0.526;SOR=2.058;DP=35;AF=0.5;MLEAC=2;MLEAF=0.5;AN=4;AC=2	GT:AD:DP:GQ:PL	0/1:13,6:19:99:117,0,333	0/1:9,3:12:51:51,0,234
chrA1	27182478	.	G	A	831.5	PASS	BaseQRankSum=-0.613;ExcessHet=4.7712;FS=7.267;MQ=60;MQRankSum=0;QD=19.8;ReadPosRankSum=0.176;SOR=1.745;DP=46;AF=0.5;MLEAC=2;MLEAF=0.5;AN=4;AC=2	GT:AD:DP:GQ:PL	0/1:5,13:18:99:403,0,163	0/1:10,14:24:99:438,0,310
chrA1	27187370	.	A	G	481.5	PASS	BaseQRankSum=-0.344;ExcessHet=4.7712;FS=1.273;MQ=60;MQRankSum=0;QD=12.67;ReadPosRankSum=0.851;SOR=0.783;DP=38;AF=0.5;MLEAC=2;MLEAF=0.5;AN=4;AC=2	GT:AD:DP:GQ:PL	0/1:4,11:15:95:307,0,95	0/1:16,7:23:99:184,0,557
chrA1	27243284	.	G	A	735.5	PASS	BaseQRankSum=1.07;ExcessHet=4.7712;FS=2.794;MQ=60;MQRankSum=0;QD=18.39;ReadPosRankSum=-0.58;SOR=0.34;DP=42;AF=0.5;MLEAC=2;MLEAF=0.5;AN=4;AC=2	GT:AD:DP:GQ:PL	0/1:8,13:21:99:481,0,253	0/1:10,9:19:99:264,0,294
chrA1	27249515	.	C	T	618.5	PASS	BaseQRankSum=-0.629;ExcessHet=4.7712;FS=10.299;MQ=60;MQRankSum=0;QD=17.18;ReadPosRankSum=0.908;SOR=1.468;DP=37;AF=0.5;MLEAC=2;MLEAF=0.5;AN=4;AC=2	GT:AD:DP:GQ:PL	0/1:11,7:18:99:167,0,320	0/1:6,12:18:99:461,0,203
chrA1	27313317	.	AGT	A	473.46	PASS	BaseQRankSum=-0.892;ExcessHet=4.7712;FS=3.799;MQ=60;MQRankSum=0;QD=16.91;ReadPosRankSum=0;SOR=0.223;DP=34;AF=0.5;MLEAC=2;MLEAF=0.5;AN=4;AC=2	GT:AD:DP:GQ:PL	0/1:6,6:12:99:153,0,234	0/1:4,12:16:99:330,0,132
chrA1	27444672	.	T	A	609.5	PASS	BaseQRankSum=0.202;ExcessHet=4.7712;FS=1.243;MQ=60;MQRankSum=0;QD=15.63;ReadPosRankSum=0.837;SOR=0.62;DP=42;AF=0.5;MLEAC=2;MLEAF=0.5;AN=4;AC=2	GT:AD:DP:GQ:PL	0/1:11,9:20:99:265,0,337	0/1:7,12:19:99:354,0,210
chrA1	27545273	.	AG	A	543.46	PASS	BaseQRankSum=0;ExcessHet=4.7712;FS=4.756;MQ=60;MQRankSum=0;QD=13.59;ReadPosRankSum=0.091;SOR=0.223;DP=40;AF=0.5;MLEAC=2;MLEAF=0.5;AN=4;AC=2	GT:AD:DP:GQ:PL	0/1:15,7:22:99:196,0,494	0/1:7,11:18:99:357,0,208
chrA1	27604701	.	T	TAC	399.46	PASS	BaseQRankSum=0.04;ExcessHet=4.7712;FS=1.697;MQ=60;MQRankSum=0;QD=15.98;ReadPosRankSum=0.231;SOR=0.283;DP=39;AF=0.5;MLEAC=2;MLEAF=0.5;AN=4;AC=2	GT:AD:DP:GQ:PL	0/1:4,5:9:99:124,0,153	0/1:5,11:16:98:285,0,98
chrA1	27633855	.	T	TA	380.46	PASS	BaseQRankSum=0.184;ExcessHet=4.7712;FS=6.451;MQ=60;MQRankSum=0;QD=13.59;ReadPosRankSum=0;SOR=0.105;DP=32;AF=0.5;MLEAC=2;MLEAF=0.5;AN=4;AC=2	GT:AD:DP:GQ:PL	0/1:4,11:15:61:244,0,61	0/1:6,7:13:99:146,0,120
chrA1	27666411	.	C	T	228.5	PASS	BaseQRankSum=-0.483;ExcessHet=4.7712;FS=1.523;MQ=60;MQRankSum=0;QD=7.14;ReadPosRankSum=0.494;SOR=0.984;DP=33;AF=0.5;MLEAC=2;MLEAF=0.5;AN=4;AC=2	GT:AD:DP:GQ:PL	0/1:8,5:13:99:145,0,280	0/1:14,5:19:93:93,0,454
chrA1	27671965	.	G	GAGAC	563.46	PASS	BaseQRankSum=-0.163;ExcessHet=4.7712;FS=0;MQ=59.63;MQRankSum=0.674;QD=16.57;ReadPosRankSum=0;SOR=0.538;DP=38;AF=0.5;MLEAC=2;MLEAF=0.5;AN=4;AC=2	GT:AD:DP:GQ:PL	0/1:6,6:12:99:234,0,234	0/1:13,9:22:99:339,0,514
chrA1	27688504	.	GA	G	328.46	PASS	BaseQRankSum=2.65;ExcessHet=4.7712;FS=1.207;MQ=60;MQRankSum=0;QD=7.3;ReadPosRankSum=0.865;SOR=0.437;DP=51;AF=0.5;MLEAC=2;MLEAF=0.5;AN=4;AC=2	GT:AD:DP:GQ:PL	0/1:16,11:27:99:225,0,348	0/1:12,6:18:99:113,0,267
chrA1	27693833	.	GC	G	303.46	PASS	BaseQRankSum=-0.189;ExcessHet=4.7712;FS=0;MQ=58.07;MQRankSum=0.674;QD=13.79;ReadPosRankSum=1.44;SOR=0.426;DP=25;AF=0.5;MLEAC=2;MLEAF=0.5;AN=4;AC=2	GT:AD:DP:GQ:PL	0/1:8,8:16:99:228,0,219	0/1:3,3:6:81:85,0,81
chrA1	27714546	.	A	AAC	669.46	PASS	BaseQRankSum=0.491;ExcessHet=4.7712;FS=6.816;MQ=60;MQRankSum=0;QD=15.94;ReadPosRankSum=0.533;SOR=0.323;DP=48;AF=0.5;MLEAC=2;MLEAF=0.5;AN=4;AC=2	GT:AD:DP:GQ:PL	0/1:10,12:22:99:413,0,372	0/1:11,9:20:99:266,0,432
chrA1	27936439	.	GTA	G	354.46	PASS	BaseQRankSum=0.589;ExcessHet=4.7712;FS=1.871;MQ=59.38;MQRankSum=0;QD=18.66;ReadPosRankSum=0.936;SOR=1.329;DP=31;AF=0.5;MLEAC=2;MLEAF=0.5;AN=4;AC=2	GT:AD:DP:GQ:PL	0/1:6,4:10:99:135,0,429	0/1:3,6:9:99:229,0,182
chrA1	28010462	.	C	CATAT	365.46	PASS	BaseQRankSum=1.35;ExcessHet=4.7712;FS=4.32;MQ=60;MQRankSum=0;QD=18.27;ReadPosRankSum=1.15;SOR=0.793;DP=33;AF=0.5;MLEAC=2;MLEAF=0.5;AN=4;AC=2	GT:AD:DP:GQ:PL	0/1:5,3:8:99:111,0,201	0/1:5,7:12:99:264,0,189
chrA1	28194829	.	G	GA	289.46	PASS	BaseQRankSum=1.69;ExcessHet=4.7712;FS=1.643;MQ=60;MQRankSum=0;QD=12.59;ReadPosRankSum=1.03;SOR=1.112;DP=34;AF=0.5;MLEAC=2;MLEAF=0.5;AN=4;AC=2	GT:AD:DP:GQ:PL	0/1:5,7:12:87:136,0,87	0/1:3,8:11:35:163,0,35
chrA1	28316204	.	C	CTA	587.46	PASS	BaseQRankSum=0.425;ExcessHet=4.7712;FS=2.858;MQ=60;MQRankSum=0;QD=14.33;ReadPosRankSum=0.783;SOR=0.297;DP=42;AF=0.5;MLEAC=2;MLEAF=0.5;AN=4;AC=2	GT:AD:DP:GQ:PL	0/1:13,11:24:99:423,0,513	0/1:12,5:17:99:174,0,480
chrA1	28324226	.	C	T	462.5	PASS	BaseQRankSum=0.786;ExcessHet=4.7712;FS=4.662;MQ=60;MQRankSum=0;QD=11.86;ReadPosRankSum=1.41;SOR=1.483;DP=41;AF=0.5;MLEAC=2;MLEAF=0.5;AN=4;AC=2	GT:AD:DP:GQ:PL	0/1:10,6:16:99:219,0,380	0/1:13,10:23:99:253,0,508
chrA1	28359842	.	ATATG	A	280.46	PASS	BaseQRankSum=0.136;ExcessHet=4.7712;FS=5.021;MQ=60;MQRankSum=0;QD=17.53;ReadPosRankSum=0.431;SOR=1.198;DP=20;AF=0.5;MLEAC=2;MLEAF=0.5;AN=4;AC=2	GT:AD:DP:GQ:PL	0/1:3,7:10:99:233,0,102	0/1:4,2:6:57:57,0,162
chrA1	28398585	.	A	ATG	176.46	PASS	BaseQRankSum=-0.81;ExcessHet=4.7712;FS=1.705;MQ=60;MQRankSum=0;QD=6.54;ReadPosRankSum=1.47;SOR=0.321;DP=29;AF=0.5;MLEAC=2;MLEAF=0.5;AN=4;AC=2	GT:AD:DP:GQ:PL	0/1:13,4:17:83:83,0,534	0/1:6,4:10:99:103,0,240
chrA1	28433556	.	C	CGTGACAT	554.46	PASS	BaseQRankSum=1.73;ExcessHet=4.7712;FS=0;MQ=60;MQRankSum=0;QD=14.99;ReadPosRankSum=0.352;SOR=0.818;DP=39;AF=0.5;MLEAC=2;MLEAF=0.5;AN=4;AC=2	GT:AD:DP:GQ:PL	0/1:11,6:17:99:219,0,427	0/1:11,9:20:99:345,0,435
chrA1	28440439	.	TTTTG	T	612.46	PASS	BaseQRankSum=1.06;ExcessHet=4.7712;FS=1.455;MQ=60;MQRankSum=0;QD=20.42;ReadPosRankSum=-0.723;SOR=0.774;DP=33;AF=0.5;MLEAC=2;MLEAF=0.5;AN=4;AC=2	GT:AD:DP:GQ:PL	0/1:4,7:11:99:282,0,147	0/1:10,9:19:99:340,0,364
chrA1	28493737	.	G	A	654.5	PASS	BaseQRankSum=1.96;ExcessHet=4.7712;FS=0;MQ=59.98;MQRankSum=0.919;QD=16.36;ReadPosRankSum=1.47;SOR=0.693;DP=40;AF=0.5;MLEAC=2;MLEAF=0.5;AN=4;AC=2	GT:AD:DP:GQ:PL	0/1:8,12:20:99:473,0,219	0/1:12,8:20:99:191,0,314
chrA1	28723596	.	A	AT	306.46	PASS	BaseQRankSum=1.75;ExcessHet=4.7712;FS=0;MQ=60;MQRankSum=0;QD=7.66;ReadPosRankSum=1.84;SOR=0.593;DP=41;AF=0.5;MLEAC=2;MLEAF=0.5;AN=4;AC=2	GT:AD:DP:GQ:PL	0/1:15,10:25:99:216,0,375	0/1:10,5:15:99:100,0,238
chrA1	29034516	.	G	A	593.5	PASS	BaseQRankSum=-0.623;ExcessHet=4.7712;FS=6.121;MQ=60;MQRankSum=0;QD=12.36;ReadPosRankSum=1.46;SOR=1.459;DP=50;AF=0.5;MLEAC=2;MLEAF=0.5;AN=4;AC=2	GT:AD:DP:GQ:PL	0/1:15,9:24:99:239,0,514	0/1:9,15:24:99:364,0,311
chrA1	29178996	.	A	ATAAG	781.46	PASS	BaseQRankSum=0.296;ExcessHet=4.7712;FS=1.314;MQ=60;MQRankSum=0;QD=21.12;ReadPosRankSum=1.33;SOR=0.393;DP=40;AF=0.5;MLEAC=2;MLEAF=0.5;AN=4;AC=2	GT:AD:DP:GQ:PL	0/1:7,13:20:99:482,0,255	0/1:9,8:17:99:309,0,351
chrA1	29267448	.	C	CAA	666.46	PASS	BaseQRankSum=-0.162;ExcessHet=4.7712;FS=12.942;MQ=60;MQRankSum=0;QD=17.09;ReadPosRankSum=0.265;SOR=2.67;DP=42;AF=0.5;MLEAC=2;MLEAF=0.5;AN=4;AC=2	GT:AD:DP:GQ:PL	0/1:10,10:20:99:390,0,390	0/1:11,8:19:99:286,0,438
chrA1	29642345	.	T	G	239.49	PASS	BaseQRankSum=-0.364;ExcessHet=4.7712;FS=3.482;MQ=59.91;MQRankSum=0;QD=6.3;ReadPosRankSum=0.457;SOR=0.223;DP=43;AF=0.5;MLEAC=2;MLEAF=0.5;AN=4;AC=2	GT:AD:DP:GQ:PL	0/1:8,8:16:99:228,0,252	0/1:20,2:22:21:21,0,769
chrA1	29730005	.	G	A	1049.5	PASS	BaseQRankSum=1.06;ExcessHet=4.7712;FS=2.716;MQ=60;MQRankSum=0;QD=23.85;ReadPosRankSum=0.435;SOR=0.487;DP=47;AF=0.5;MLEAC=2;MLEAF=0.5;AN=4;AC=2	GT:AD:DP:GQ:PL	0/1:7,16:23:99:627,0,205	0/1:8,13:21:99:432,0,294
chrA1	29863681	.	A	G	692.5	PASS	BaseQRankSum=-0.616;ExcessHet=4.7712;FS=1.303;MQ=60;MQRankSum=0;QD=18.22;ReadPosRankSum=0.951;SOR=0.88;DP=42;AF=0.5;MLEAC=2;MLEAF=0.5;AN=4;AC=2	GT:AD:DP:GQ:PL	0/1:8,11:19:99:308,0,262	0/1:7,12:19:99:394,0,248
chrA1	30027202	.	G	A	815.5	PASS	BaseQRankSum=0.336;ExcessHet=4.7712;FS=1.083;MQ=60;MQRankSum=0;QD=15.68;ReadPosRankSum=0.196;SOR=1.027;DP=55;AF=0.5;MLEAC=2;MLEAF=0.5;AN=4;AC=2	GT:AD:DP:GQ:PL	0/1:12,11:23:99:304,0,361	0/1:14,15:29:99:521,0,436
chrA1	30302057	.	GCA	G	240.46	PASS	BaseQRankSum=0;ExcessHet=4.7712;FS=3.783;MQ=59.62;MQRankSum=0.253;QD=9.25;ReadPosRankSum=0.812;SOR=0.577;DP=31;AF=0.5;MLEAC=2;MLEAF=0.5;AN=4;AC=2	GT:AD:DP:GQ:PL	0/1:8,2:10:43:43,0,256	0/1:9,7:16:99:207,0,263
chrA1	30304166	.	G	GT	215.46	PASS	BaseQRankSum=1.12;ExcessHet=4.7712;FS=1.445;MQ=58.68;MQRankSum=0.793;QD=6.34;ReadPosRankSum=1.36;SOR=1.2;DP=39;AF=0.5;MLEAC=2;MLEAF=0.5;AN=4;AC=2	GT:AD:DP:GQ:PL	0/1:9,6:15:99:130,0,360	0/1:13,6:19:95:95,0,436
chrA1	30652661	.	TGTTA	T	383.46	PASS	BaseQRankSum=1.94;ExcessHet=4.7712;FS=0;MQ=60;MQRankSum=0;QD=11.28;ReadPosRankSum=0.95;SOR=0.794;DP=35;AF=0.5;MLEAC=2;MLEAF=0.5;AN=4;AC=2	GT:AD:DP:GQ:PL	0/1:11,6:17:99:219,0,444	0/1:12,5:17:99:174,0,489
chrA1	30672812	.	T	G	378.5	PASS	BaseQRankSum=0.812;ExcessHet=4.7712;FS=0;MQ=60;MQRankSum=0;QD=13.05;ReadPosRankSum=2.52;SOR=0.892;DP=32;AF=0.5;MLEAC=2;MLEAF=0.5;AN=4;AC=2	GT:AD:DP:GQ:PL	0/1:14,6:20:99:153,0,465	0/1:3,6:9:73:235,0,73
chrA1	30953336	.	G	A	508.5	PASS	BaseQRankSum=0;ExcessHet=4.7712;FS=4.763;MQ=59.71;MQRankSum=0;QD=13.04;ReadPosRankSum=1.36;SOR=1.296;DP=45;AF=0.5;MLEAC=2;MLEAF=0.5;AN=4;AC=2	GT:AD:DP:GQ:PL	0/1:11,12:23:99:341,0,382	0/1:11,5:16:99:177,0,447
chrA1	30961370	.	T	C	872.5	PASS	BaseQRankSum=1.06;ExcessHet=4.7712;FS=1.038;MQ=60;MQRankSum=0;QD=15.86;ReadPosRankSum=1;SOR=0.515;DP=55;AF=0.5;MLEAC=2;MLEAF=0.5;AN=4;AC=2	GT:AD:DP:GQ:PL	0/1:19,14:33:99:469,0,624	0/1:9,13:22:99:413,0,287
chrA1	30962806	.	A	G	705.5	PASS	BaseQRankSum=0.663;ExcessHet=4.7712;FS=0;MQ=60;MQRankSum=0;QD=15.01;ReadPosRankSum=1.12;SOR=0.558;DP=50;AF=0.5;MLEAC=2;MLEAF=0.5;AN=4;AC=2	GT:AD:DP:GQ:PL	0/1:15,11:26:99:368,0,516	0/1:11,10:21:99:347,0,377
chrA1	30964376	.	GTA	G	490.46	PASS	BaseQRankSum=0.151;ExcessHet=4.7712;FS=13.366;MQ=60;MQRankSum=0;QD=18.17;ReadPosRankSum=-0.283;SOR=1.115;DP=31;AF=0.5;MLEAC=2;MLEAF=0.5;AN=4;AC=2	GT:AD:DP:GQ:PL	0/1:6,7:13:99:232,0,198	0/1:4,10:14:90:268,0,90
chrA1	30984040	.	A	G	786.5	PASS	BaseQRankSum=2.12;ExcessHet=4.7712;FS=1.357;MQ=60;MQRankSum=0;QD=21.85;ReadPosRankSum=0.778;SOR=0.407;DP=37;AF=0.5;MLEAC=2;MLEAF=0.5;AN=4;AC=2	GT:AD:DP:GQ:PL	0/1:4,13:17:99:448,0,117	0/1:10,9:19:99:348,0,346
chrA1	30985799	.	T	C	581.5	PASS	BaseQRankSum=-1.603;ExcessHet=4.7712;FS=0;MQ=60;MQRankSum=0;QD=15.72;ReadPosRankSum=1.45;SOR=0.784;DP=38;AF=0.5;MLEAC=2;MLEAF=0.5;AN=4;AC=2	GT:AD:DP:GQ:PL	0/1:9,11:20:99:271,0,269	0/1:7,10:17:99:320,0,235
[truncated: 43,222 more rows]

## Sheet: Homozygous Private Variants VEP
Table S3: VEP results for private protein-altering homozygous variants in the two sequenced kittens affected by icthyosis fetalis. Private protein-altering variants were obtained by filtering all homozygous private variants for "high" or "moderate" impact on resulting gene trascript. This resulted in 84 homozygous private protein-chaning variants shared between both cases. Variants listed multipl…
[truncated: 97,229 more rows]

[truncated: 2 more sheets: Heterozygous Variants VEP, VarElect]
